# Supplementary material for: Reversing the directionality of reactions between non-oxidative pentose phosphate pathway and glycolytic pathway boosts mycosporine-like amino acid production in Saccharomyces cerevisiae
Source: Microb Cell Fact. 2024 May 9;23:121. doi: 10.1186/s12934-024-02365-6 (PMC11080194; doi:10.1186/s12934-024-02365-6)
Supplement: Supplementary file 2 — Supplementary Material 2 [file 12934_2024_2365_MOESM2_ESM.xls]

## Sheet: Reaction List
Abbreviation	Description	Reaction	GPR	Lower bound	Upper bound	Objective	Subsystem	Notes	References
r_0001	(R)-lactate:ferricytochrome-c 2-oxidoreductase	s_0025 + 2 s_0709 -> 2 s_0710 + s_1399	( YDL174C and YEL039C ) or ( YDL174C and YJR048W ) or ( YEL039C and YEL071W ) or ( YEL071W and YJR048W )	0	1000	0	Pyruvate metabolism	MetaNetX ID curated (PR #220)
r_0002	(R)-lactate:ferricytochrome-c 2-oxidoreductase	s_0027 + 2 s_0709 -> 2 s_0710 + s_1401	( YDL178W and YEL039C ) or ( YDL178W and YJR048W )	0	1000	0	Pyruvate metabolism	MetaNetX ID curated (PR #220)
r_0003	(R,R)-butanediol dehydrogenase	s_0035 + s_1198 <=> s_0020 + s_0794 + s_1203	YAL060W	-1000	1000	0	Butanoate metabolism
r_0004	(S)-lactate:ferricytochrome-c 2-oxidoreductase	s_0063 + 2 s_0709 -> 2 s_0710 + s_1399	( YEL039C and YML054C ) or ( YJR048W and YML054C )	0	1000	0	Pyruvate metabolism	MetaNetX ID curated (PR #220)
r_0005	1,3-beta-glucan synthase	s_1543 -> s_0001 + s_0794 + s_1538	( YPR165W and YLR342W ) or ( YPR165W and YGR032W ) or ( YPR165W and YMR306W )	0	1000	0	Starch and sucrose metabolism	MetaNetX ID curated (PR #220)
r_0006	1,6-beta-glucan synthase	s_1543 -> s_0004 + s_0794 + s_1538	YGR143W or YPR159W	0	1000	0	Starch and sucrose metabolism
r_0007	1-(5-phosphoribosyl)-5-[(5-phosphoribosylamino)methylideneamino)imidazole-4-carboxamide isomerase	s_0077 -> s_0312	YIL020C	0	1000	0	Histidine metabolism
r_0012	1-pyrroline-5-carboxylate dehydrogenase	s_0119 + 2 s_0807 + s_1200 -> s_0799 + s_0993 + s_1205	YHR037W	0	1000	0	Alanine, aspartate and glutamate metabolism	rxnDirection curated (PR #227)
r_0013	2,3-diketo-5-methylthio-1-phosphopentane degradation reaction	s_0311 + 3 s_0803 -> s_0294 + s_0722 + 6 s_0794 + s_1322	YEL038W and YMR009W	0	1000	0	Cysteine and methionine metabolism
r_0014	2,5-diamino-6-ribitylamino-4(3H)-pyrimidinone 5'-phosphate deaminase	s_0142 + s_0794 + s_0803 -> s_0313 + s_0419	YOL066C	0	1000	0	Riboflavin metabolism	KEGG ID curated (PR #220)
r_0015	2,5-diamino-6-ribosylamino-4(3H)-pyrimidinone 5'-phosphate reductase (NADPH)	s_0141 + s_0794 + s_1212 -> s_0142 + s_1207	YBR153W	0	1000	0	Riboflavin metabolism
r_0016	2-aceto-2-hydroxybutanoate synthase	s_0179 + s_0799 + s_1401 -> s_0039 + s_0460	( YCL009C and YMR108W ) or YMR108W	0	1000	0	Valine, leucine and isoleucine metabolism
r_0017	2-amino-4-hydroxy-6-hydroxymethyldihydropteridine diphosphokinase	s_0148 + s_0437 -> s_0006 + s_0424 + s_0799	YNL256W	0	1000	0	Folate biosynthesis
r_0018	2-aminoadipate transaminase	s_0176 + s_0991 <=> s_0180 + s_0953	YER152C or YGL202W or YJL060W	-1000	1000	0	Lysine metabolism
r_0019	2-dehydropantoate 2-reductase	s_0149 + s_0794 + s_1212 -> s_0030 + s_1207	YHR063C	0	1000	0	Pantothenate and coa biosynthesis
r_0020	2-deoxy-D-arabino-heptulosonate 7-phosphate synthetase	s_0552 + s_0807 + s_1361 -> s_0350 + s_1326	YDR035W or YBR249C	0	1000	0	Phenylalanine, tyrosine and tryptophan biosynthesis
r_0021	2-hexaprenyl-6-methoxy-1,4-benzoquinone methyltransferase	s_0155 + s_1419 -> s_0156 + s_0799 + s_1415	YDR204W and YGR255C and YLR201C and YML110C and YOL096C and YOR125C	0	1000	0	Ubiquinone and other terpenoid-quinone biosynthesis
r_0022	2-hexaprenyl-6-methoxyphenol monooxygenase	s_0157 + s_1278 -> s_0155 + s_0807	YDR204W and YGR255C and YLR201C and YML110C and YOL096C and YOR125C	0	1000	0	Ubiquinone and other terpenoid-quinone biosynthesis
r_0023	2-isopropylmalate hydratase	s_0165 + s_0803 <=> s_0162	YGL009C	-1000	1000	0	Valine, leucine and isoleucine metabolism
r_0024	2-isopropylmalate synthase	s_0232 + s_0373 + s_0803 -> s_0162 + s_0529 + s_0794	YNL104C or YOR108W	0	1000	0	Valine, leucine and isoleucine metabolism
r_0025	2-isopropylmalate synthase	s_0233 + s_0376 + s_0807 -> s_0164 + s_0532 + s_0799	YNL104C	0	1000	0	Valine, leucine and isoleucine metabolism
r_0026	2-keto-4-methylthiobutyrate transamination	s_0294 + s_0991 -> s_0180 + s_1029	YHR208W or YJR148W or YGL202W or YHR137W	0	1000	0	Cysteine and methionine metabolism
r_0027	2-methylcitrate dehydratase	s_0834 <=> s_0454 + s_0807	YDR234W	-1000	1000	0	Lysine metabolism	MetaNetX ID curated (PR #220)
r_0028	2-methylcitrate synthase	s_0807 + s_1273 + s_1382 -> s_0174 + s_0532 + s_0799	YPR001W	0	1000	0	Propanoate metabolism
r_0029	2-oxo-4-methyl-3-carboxypentanoate decarboxylation	s_0010 + s_0794 -> s_0291 + s_0456	YJR148W	0	1000	0	Valine, leucine and isoleucine metabolism
r_0030	2-oxo-4-methyl-3-carboxypentanoate decarboxylation	s_0011 + s_0799 -> s_0292 + s_0460	YHR208W	0	1000	0	Valine, leucine and isoleucine metabolism
r_0032	3',5'-bisphosphate nucleotidase	s_0390 + s_0803 -> s_0423 + s_1322	YOL064C	0	1000	0	Sulfur metabolism
r_0033	3',5'-cyclic-nucleotide phosphodiesterase	s_0192 + s_0803 -> s_0423 + s_0794	YGL248W or YOR360C	0	1000	0	Purine metabolism
r_0034	3',5'-cyclic-nucleotide phosphodiesterase	s_0194 + s_0803 -> s_0584 + s_0794	YOR360C	0	1000	0	Purine metabolism
r_0035	3',5'-cyclic-nucleotide phosphodiesterase	s_0196 + s_0803 -> s_0794 + s_0849	YOR360C	0	1000	0	Purine metabolism
r_0036	3',5'-cyclic-nucleotide phosphodiesterase	s_0195 + s_0803 -> s_0782 + s_0794	YOR360C	0	1000	0	Purine metabolism
r_0037	3',5'-cyclic-nucleotide phosphodiesterase	s_0193 + s_0803 -> s_0526 + s_0794	YOR360C	0	1000	0	Purine metabolism
r_0038	3,4-dihydroxy-2-butanone-4-phosphate synthase	s_0577 -> s_0158 + s_0722 + s_0794	YDR487C	0	1000	0	Riboflavin metabolism
r_0039	3-dehydroquinate dehydratase	s_0210 -> s_0211 + s_0803	YDR127W	0	1000	0	Phenylalanine, tyrosine and tryptophan biosynthesis
r_0040	3-dehydroquinate synthase	s_0349 -> s_0210 + s_1322	YDR127W	0	1000	0	Phenylalanine, tyrosine and tryptophan biosynthesis
r_0041	3-dehydrosphinganine reductase	s_0231 + s_0795 + s_1213 -> s_1208 + s_1445	YBR265W	0	1000	0	Sphingolipid metabolism	model.S(602,36) curated (PR #222)
r_0042	3-deoxy-D-arabino-heptulosonate 7-phosphate synthetase	s_0551 + s_0803 + s_1360 -> s_0349 + s_1322	YBR249C or YDR035W	0	1000	0	Phenylalanine, tyrosine and tryptophan biosynthesis
r_0043	3-hexaprenyl-4,5-dihydroxybenzoate hydroxylase	s_0215 + 0.5 s_1275 -> s_0212	YPL252C or YDR376W	0	1000	0	Ubiquinone and other terpenoid-quinone biosynthesis
r_0044	3-hexaprenyl-4-hydroxy-5-methoxybenzoate decarboxylase	s_0214 + s_0799 -> s_0157 + s_0460	YDR538W and YDR539W	0	1000	0	Ubiquinone and other terpenoid-quinone biosynthesis
r_0045	3-hydroxy-L-kynurenine hydrolase	s_0222 + s_0803 -> s_0224 + s_0794 + s_0955	YLR231C	0	1000	0	Tryptophan metabolism	model.S(601,40) curated (PR #222)
r_0057	3-hydroxyacyl-CoA dehydrogenase (3-oxotetradecanoyl-CoA)	s_0054 + s_1202 -> s_0257 + s_0801 + s_1206	YKR009C	0	1000	0	Fatty acid degradation
r_0058	3-hydroxyanthranilate 3,4-dioxygenase	s_0224 + s_1275 -> s_0147	YJR025C	0	1000	0	Tryptophan metabolism	KEGG ID curated (PR #220) | model.S(601,42) curated (PR #222)
r_0059	3-isopropylmalate 3-methyltransferase	s_0009 + s_1416 -> s_0217 + s_1413	YER175C	0	1000	0	Complex alcohol metabolism
r_0060	3-isopropylmalate dehydratase	s_0009 <=> s_0165 + s_0803	YGL009C	-1000	1000	0	Valine, leucine and isoleucine metabolism
r_0061	3-isopropylmalate dehydrogenase	s_0009 + s_1198 -> s_0010 + s_0794 + s_1203	YCL018W	0	1000	0	Valine, leucine and isoleucine metabolism
r_0062	3-methyl-2-oxobutanoate decarboxylase	s_0232 + s_0794 -> s_0456 + s_0937	YGR087C or YLR044C or YLR134W	0	1000	0	Complex alcohol metabolism
r_0063	3-methyl-2-oxobutanoate hydroxymethyltransferase	s_0233 + s_0307 + s_0807 -> s_0150 + s_1488	YBR176W	0	1000	0	Pantothenate and coa biosynthesis
r_0064	3-methyl-2-oxopentanoate decarboxylase	s_0056 + s_0794 -> s_0166 + s_0456	YDL080C or YGR087C or YLR044C or YLR134W	0	1000	0	Complex alcohol metabolism
r_0065	3-phosphoshikimate 1-carboxyvinyltransferase	s_0261 + s_1360 -> s_0324 + s_1322	YDR127W	0	1000	0	Phenylalanine, tyrosine and tryptophan biosynthesis
r_0066	4-amino-4-deoxychorismate synthase	s_0515 + s_0999 -> s_0269 + s_0991	YNR033W	0	1000	0	Folate biosynthesis
r_0067	4-aminobenzoate synthase	s_0269 -> s_0271 + s_0794 + s_1399	YMR289W	0	1000	0	Folate biosynthesis
r_0068	4-aminobutyrate transaminase	s_0180 + s_0734 -> s_0991 + s_1461	YGR019W	0	1000	0	Alanine, aspartate and glutamate metabolism
r_0069	4-hydroxy-L-threonine synthase	s_0264 + s_0803 -> s_0285 + s_1322	YCR053W	0	1000	0	Vitamin b6 metabolism
r_0070	4-hydroxybenzoate formation	s_0290 + s_0807 -> s_0287 + s_0532 + s_0799		0	1000	0	Ubiquinone and other terpenoid-quinone biosynthesis
r_0072	4-methyl-2-oxopentanoate decarboxylase	s_0291 + s_0794 -> s_0234 + s_0456	YDL080C	0	1000	0	Complex alcohol metabolism	MetaNetX ID curated (PR #220)
r_0073	4PP-IP5 depyrophosphorylation to IP6	s_0279 + s_0803 -> s_0794 + s_1158 + s_1322	YLR410W or YOR163W	0	1000	0	Inositol phosphate metabolism	model.S(601,56) curated (PR #222) | rxnDirection curated (PR #227)
r_0074	4PP-IP5 pyrophosphorylation to 4,5-PP2-IP4	s_0279 + s_0434 + s_0794 -> s_0263 + s_0394	YDR017C	0	1000	0	Phosphatidylinositol signaling system	model.S(601,57) curated (PR #222) | model.S(610,57) curated (PR #222)
r_0075	5'-methylthioadenosine phosphorylase	s_0303 + s_1322 -> s_0383 + s_1422	YLR017W	0	1000	0	Cysteine and methionine metabolism
r_0076	5'-nucleotidase (CMP)	s_0526 + s_0803 -> s_0543 + s_1322	YER037W or YGL224C	0	1000	0	Nicotinate and nicotinamide metabolism
r_0077	5'-nucleotidase (IMP)	s_0803 + s_0849 -> s_0856 + s_1322	YOR155C	0	1000	0	Purine metabolism
r_0078	5'-nucleotidase (UMP)	s_0803 + s_1545 -> s_1322 + s_1556	YER037W or YGL224C	0	1000	0	Nicotinate and nicotinamide metabolism
r_0079	5'-phosphoribosylformyl glycinamidine synthetase	s_0301 + s_0434 + s_0803 + s_0999 -> s_0302 + s_0394 + s_0794 + s_0991 + s_1322	YGR061C	0	1000	0	Purine metabolism
r_0080	5,10-methylenetetrahydrofolate reductase (NADPH)	s_0306 + s_0794 + s_1212 -> s_0322 + s_1207	YGL125W or YPL023C	0	1000	0	One carbon pool by folate	model.S(601,63) curated (PR #222)
r_0081	5-aminolevulinate synthase	s_0799 + s_1005 + s_1464 -> s_0317 + s_0460 + s_0532	YDR232W	0	1000	0	Porphyrin and chlorophyll metabolism
r_0082	5-diphosphoinositol-1,2,3,4,6-pentakisphosphate diphosphohydrolase	s_0318 + s_0803 -> s_0794 + s_1158 + s_1322	YOR163W	0	1000	0	Inositol phosphate metabolism	model.S(601,65) curated (PR #222)
r_0083	5-diphosphoinositol-1,2,3,4,6-pentakisphosphate synthase	s_0434 + s_1158 -> s_0318 + s_0394	YDR017C	0	1000	0	Phosphatidylinositol signaling system	model.S(601,66) curated (PR #222)
r_0084	5-formethyltetrahydrofolate cyclo-ligase	s_0319 + s_0434 -> s_0304 + s_0394 + s_1322	YER183C	0	1000	0	One carbon pool by folate
r_0085	5-methyltetrahydropteroyltriglutamate-homocysteine S-methyltransferase	s_0323 + s_1012 -> s_1029 + s_1486	YER091C	0	1000	0	Cysteine and methionine metabolism
r_0086	5-methylthio-5-deoxy-D-ribulose 1-phosphate dehydratase	s_1423 -> s_0311 + s_0803	YJR024C	0	1000	0	Cysteine and methionine metabolism	MetaNetX ID curated (PR #220)
r_0087	5-methylthioribose-1-phosphate isomerase	s_1422 <=> s_1423	YPR118W	-1000	1000	0	Cysteine and methionine metabolism
r_0088	5PP-IP5 pyrophosphorylation to 4,5-PP2-IP4	s_0318 + 2 s_0794 + s_1322 <=> s_0263 + s_0803	YLR410W	-1000	1000	0	Inositol phosphate metabolism
r_0089	5PP-IP5 pyrophosphorylation to 5,6-PP2-IP4	s_0318 + 2 s_0794 + s_1322 <=> s_0309 + s_0803	YLR410W	-1000	1000	0	Inositol phosphate metabolism
r_0090	6-phosphofructo-2-kinase	s_0434 + s_0557 -> s_0394 + s_0442 + s_0794	YIL107C or YOL136C	0	1000	0	Fructose and mannose metabolism
r_0091	6-phosphogluconolactonase	s_0335 + s_0803 -> s_0340 + s_0794	YGR248W or YHR163W	0	1000	0	Pentose phosphate pathway
r_0092	6PP-IP5 depyrophosphorylation to IP6	s_0333 + s_0803 -> s_0794 + s_1158 + s_1322	YLR410W or YOR163W	0	1000	0	Inositol phosphate metabolism	model.S(601,75) curated (PR #222) | rxnDirection curated (PR #227)
r_0093	6PP-IP5 pyrophosphorylation to 5,6-PP2-IP4	s_0333 + s_0434 + s_0794 -> s_0309 + s_0394	YDR017C	0	1000	0	Phosphatidylinositol signaling system	alternative MetaNetX ID MNXR112453 (PR #220) | alternative KEGG ID R08964 (PR #220) | model.S(601,76) curated (PR #222) | model.S(610,76) curated (PR #222)
r_0094	8-amino-7-oxononanoate synthase	s_0794 + s_0955 + s_1368 -> s_0352 + s_0456 + s_0529		0	1000	0	Biotin metabolism	model.S(601,77) curated (PR #222)
r_0095	acetaldehyde condensation	2 s_0359 -> s_0020	YGR087C or YLR044C or YLR134W	0	1000	0	Butanoate metabolism
r_0096	acetohydroxy acid isomeroreductase	s_0146 + s_0799 + s_1214 -> s_0016 + s_1210	YLR355C	0	1000	0	Valine, leucine and isoleucine metabolism
r_0097	acetolactate synthase	s_0799 + 2 s_1401 -> s_0146 + s_0460	( YCL009C and YMR108W ) or YMR108W	0	1000	0	Valine, leucine and isoleucine metabolism
r_0099	acetyl-CoA ACP transacylase	s_0376 + s_1845 <=> s_0372 + s_0532	YKL192C	-1000	1000	0	Fatty acid biosynthesis
r_0100	acetyl-CoA C-acyltransferase (palmitoyl-CoA)	s_0250 + s_0534 -> s_0378 + s_1305	YIL160C	0	1000	0	Fatty acid degradation
r_0101	acetyl-CoA C-acyltransferase (tetracosanoyl-CoA)	s_0243 + s_0534 -> s_0378 + s_1482	YIL160C	0	1000	0	Fatty acid degradation
r_0102	acetyl-CoA C-acyltransferase (myristoyl-CoA)	s_0253 + s_0534 -> s_0378 + s_1179	YIL160C	0	1000	0	Fatty acid degradation
r_0103	acetyl-CoA C-acetyltransferase	2 s_0373 <=> s_0367 + s_0529	YPL028W	-1000	1000	0	Fatty acid degradation
r_0104	acetyl-CoA C-acetyltransferase	2 s_0376 <=> s_0370 + s_0532	YPL028W	-1000	1000	0	Fatty acid degradation
r_0105	acetyl-CoA C-acyltransferase (lauroyl-CoA)	s_0257 + s_0534 -> s_0378 + s_1076	YIL160C	0	1000	0	Fatty acid degradation
r_0106	acetyl-CoA C-acyltransferase (octanoyl-CoA)	s_0239 + s_0534 -> s_0378 + s_1258	YIL160C	0	1000	0	Fatty acid degradation
r_0107	acetyl-CoA C-acyltransferase (decanoyl-CoA)	s_0247 + s_0534 -> s_0378 + s_0605	YIL160C	0	1000	0	Fatty acid degradation
r_0108	acetyl-Coa carboxylase	s_0376 + s_0437 + s_0447 -> s_0397 + s_0799 + s_1104 + s_1326	YMR207C	0	1000	0	Fatty acid biosynthesis
r_0109	acetyl-CoA carboxylase, reaction	s_0373 + s_0434 + s_0445 -> s_0394 + s_0794 + s_1101 + s_1322	YDL141W and YNR016C	0	1000	0	Fatty acid biosynthesis
r_0111	acetyl-CoA hydrolase	s_0376 + s_0807 -> s_0365 + s_0532 + s_0799	YBL015W	0	1000	0	Pyruvate metabolism
r_0112	acetyl-CoA synthetase	s_0362 + s_0434 + s_0529 -> s_0373 + s_0423 + s_0633	YAL054C or YLR153C	0	1000	0	Pyruvate metabolism
r_0113	acetyl-CoA synthetase	s_0365 + s_0437 + s_0532 -> s_0376 + s_0424 + s_0636	YAL054C	0	1000	0	Pyruvate metabolism
r_0114	acetyl-CoA synthetase nuclear	s_0366 + s_0438 + s_0533 -> s_0377 + s_0425 + s_0637	YLR153C	0	1000	0	Pyruvate metabolism
r_0115	acetylglutamate kinase	s_0437 + s_1192 -> s_0397 + s_1191	YER069W	0	1000	0	Arginine biosynthesis
r_0116	acid phosphatase (secreted)	s_0715 + s_0805 -> s_1324 + s_1406	YBR093C or YAR071W or YBR092C or YHR215W	0	1000	0	Riboflavin metabolism
r_0117	aconitase	s_0174 <=> s_0012	YPR002W	-1000	1000	0	Propanoate metabolism
r_0118	acteylornithine transaminase	s_0145 + s_0993 -> s_0182 + s_1182	YOL140W	0	1000	0	Arginine biosynthesis
r_0119	acyl carrier protein synthase	s_0532 + s_0807 -> s_0392 + 2 s_0799 + s_1308	YPL148C	0	1000	0	Pantothenate and coa biosynthesis
r_0120	acyl-CoA oxidase (decanoyl-CoA)	s_0605 + s_1279 -> s_0840 + s_1507	YGL205W	0	1000	0	Fatty acid degradation
r_0121	acyl-CoA oxidase (dodecanoyl-CoA)	s_1076 + s_1279 -> s_0840 + s_1510	YGL205W	0	1000	0	Fatty acid degradation
r_0122	acyl-CoA oxidase (hexacosanoyl-CoA)	s_0819 + s_1279 -> s_0840 + s_1513	YGL205W	0	1000	0	Fatty acid degradation
r_0123	acyl-CoA oxidase (hexadecanoyl-CoA)	s_1279 + s_1305 -> s_0823 + s_0840	YGL205W	0	1000	0	Fatty acid degradation
r_0124	acyl-CoA oxidase (octadecanoyl-CoA)	s_1279 + s_1457 -> s_0840 + s_1516	YGL205W	0	1000	0	Fatty acid degradation
r_0125	acyl-CoA oxidase (tetradecanoyl-CoA)	s_1179 + s_1279 -> s_0840 + s_1519	YGL205W	0	1000	0	Fatty acid degradation
r_0126	acyl-CoA:sterol acyltransferase (oleoyl-CoA:episterol), ER membrane	s_2821 + s_3432 <=> s_2785 + s_3433	YCR048W	-1000	1000	0	Steroid biosynthesis
r_0127	acyl-CoA:sterol acyltransferase (oleoyl-CoA:ergosterol), ER membrane	s_2821 + s_3441 -> s_2785 + s_3442	YCR048W or YNR019W	0	1000	0	Steroid biosynthesis	rxnDirection curated (PR #227)
r_0128	acyl-CoA:sterol acyltransferase (oleoyl-CoA:fecosterol), ER membrane	s_2821 + s_3435 <=> s_2785 + s_3436	YCR048W	-1000	1000	0	Steroid biosynthesis
r_0129	acyl-CoA:sterol acyltransferase (oleoyl-CoA:lanosterol), ER membrane	s_2821 + s_3438 -> s_2785 + s_3439	YCR048W	0	1000	0	Steroid biosynthesis	rxnDirection curated (PR #227)
r_0130	acyl-CoA:sterol acyltransferase (oleoyl-CoA:zymosterol), ER membrane	s_2821 + s_3444 <=> s_2785 + s_3445	YCR048W	-1000	1000	0	Steroid biosynthesis
r_0131	acyl-CoA:sterol acyltransferase (palmitoleoyl-CoA:episterol), ER membrane	s_2819 + s_3432 <=> s_2785 + s_3434	YCR048W	-1000	1000	0	Steroid biosynthesis
r_0132	acyl-CoA:sterol acyltransferase (palmitoleoyl-CoA:ergosterol), ER membrane	s_2819 + s_3441 <=> s_2785 + s_3443	YCR048W or YNR019W	-1000	1000	0	Steroid biosynthesis
r_0133	acyl-CoA:sterol acyltransferase (palmitoleoyl-CoA:fecosterol), ER membrane	s_2819 + s_3435 <=> s_2785 + s_3437	YCR048W	-1000	1000	0	Steroid biosynthesis
r_0134	acyl-CoA:sterol acyltransferase (palmitoleoyl-CoA:lanosterol), ER membrane	s_2819 + s_3438 <=> s_2785 + s_3440	YCR048W	-1000	1000	0	Steroid biosynthesis
r_0135	acyl-CoA:sterol acyltransferase (palmitoleoyl-CoA:zymosterol), ER membrane	s_2819 + s_3444 <=> s_2785 + s_3446	YCR048W	-1000	1000	0	Steroid biosynthesis
r_0137	acylation of GPI inositol at 2 position, GPI-anchor assembly, step 3	s_0329 + s_1303 <=> s_0330 + s_0530	YJL091C	-1000	1000	0	Glycosylphosphatidylinositol (gpi)-anchor biosynthesis
r_0138	adenine deaminase	s_0383 + s_0794 + s_0803 -> s_0419 + s_0843	YNL141W	0	1000	0	Purine metabolism
r_0139	adenine phosphoribosyltransferase	s_0383 + s_1386 -> s_0423 + s_0633	YDR441C or YML022W	0	1000	0	Purine metabolism
r_0140	adenosine deaminase	s_0386 + s_0794 + s_0803 -> s_0419 + s_0856	YNL141W	0	1000	0	Purine metabolism
r_0142	adenosine kinase	s_0386 + s_0434 -> s_0394 + s_0423 + s_0794	YJR105W	0	1000	0	Purine metabolism
r_0143	adenosine monophosphate deaminase	s_0423 + s_0794 + s_0803 -> s_0419 + s_0849	YML035C	0	1000	0	Purine metabolism
r_0144	adenosylhomocysteinase	s_0803 + s_1413 -> s_0386 + s_1012	YER043C	0	1000	0	Cysteine and methionine metabolism
r_0145	adenosylmethionine decarboxylase	s_0794 + s_1416 -> s_0456 + s_1420	YOL052C	0	1000	0	Arginine and proline metabolism
r_0146	adenosylmethionine-8-amino-7-oxononanoate transaminase	s_0352 + s_1416 <=> s_0341 + s_1412	YNR058W	-1000	1000	0	Biotin metabolism
r_0147	adenylate cyclase	s_0434 -> s_0192 + s_0633	YJL005W	0	1000	0	Purine metabolism
r_0148	adenylate kinase	s_0423 + s_0434 -> 2 s_0394	YDL166C or YDR226W	0	1000	0	Purine metabolism
r_0149	adenylate kinase	s_0424 + s_0437 -> 2 s_0397	YER170W	0	1000	0	Purine metabolism
r_0150	adenylate kinase (GTP)	s_0424 + s_0786 <=> s_0397 + s_0741	YER170W	-1000	1000	0	Purine metabolism
r_0151	adenylosuccinate lyase (AICAR)	s_0299 -> s_0403 + s_0725	YLR359W	0	1000	0	Purine metabolism
r_0152	adenylosuccinate lyase	s_0393 <=> s_0423 + s_0725	YLR359W	-1000	1000	0	Purine metabolism
r_0153	adenylosuccinate synthase	s_0785 + s_0849 + s_0973 -> s_0393 + s_0739 + 2 s_0794 + s_1322	YNL220W	0	1000	0	Purine metabolism
r_0154	adenylyl-sulfate kinase	s_0298 + s_0434 -> s_0201 + s_0394 + s_0794	YKL001C	0	1000	0	Sulfur metabolism
r_0155	ADP-ribose 2,3-cyclic phosphodiesterase	s_0131 + s_0803 -> s_0389 + s_0794	YGR247W	0	1000	0	Cyclic nucleotide metabolism	model.S(601,134) curated (PR #222)
r_0156	alanine glyoxylate aminotransferase	s_0779 + s_0955 -> s_1003 + s_1399	YFL030W	0	1000	0	Alanine, aspartate and glutamate metabolism
r_0157	alanyl-tRNA synthetase	s_0434 + s_0955 + s_1582 -> s_0404 + s_0423 + s_0633	YOR335C	0	1000	0	tRNA metabolism
r_0158	alcohol acetyltransferase (2-methylbutanol)	s_0169 + s_0373 -> s_0172 + s_0529	YGR177C or YOR377W	0	1000	0	Complex alcohol metabolism
r_0159	alcohol acetyltransferase (ethanol)	s_0373 + s_0680 -> s_0529 + s_0685	YGR177C or YOR377W	0	1000	0	Complex alcohol metabolism
r_0160	alcohol acetyltransferase (isoamyl alcohol)	s_0373 + s_0929 -> s_0529 + s_0927	YGR177C or YOR377W	0	1000	0	Complex alcohol metabolism
r_0161	alcohol acetyltransferase (isobutyl alcohol)	s_0373 + s_0932 -> s_0529 + s_0935	YGR177C or YOR377W	0	1000	0	Complex alcohol metabolism
r_0162	alcohol acetyltransferase (phenylethanol alcohol)	s_0185 + s_0373 -> s_0529 + s_1316	YGR177C or YOR377W	0	1000	0	Complex alcohol metabolism
r_0163	alcohol dehydrogenase (ethanol to acetaldehyde)	s_0680 + s_1198 -> s_0359 + s_0794 + s_1203	YMR303C	0	1000	0	Glycolysis / gluconeogenesis
r_0164	alcohol dehydrogenase (glycerol, NADP)	s_0570 + s_0794 + s_1212 -> s_0765 + s_1207	YDR368W or YHR104W	0	1000	0	Glycerolipid metabolism
r_0165	mitochondrial alcohol dehydrogenase	s_0361 + s_0799 + s_1205 -> s_0682 + s_1200	YGL256W or YMR083W	0	1000	0	Glycolysis / gluconeogenesis
r_0166	aldehyde dehydrogenase (2-methylbutanol, NAD)	s_0166 + s_0794 + s_1203 -> s_0169 + s_1198	YBR145W or YDL168W or YOL086C	0	1000	0	Complex alcohol metabolism
r_0167	aldehyde dehydrogenase (2-methylbutanol, NAD)	s_0168 + s_0799 + s_1205 -> s_0171 + s_1200	YGL256W or YMR083W	0	1000	0	Complex alcohol metabolism
r_0168	aldehyde dehydrogenase (2-methylbutanol, NADP)	s_0166 + s_0794 + s_1212 -> s_0169 + s_1207	YCR105W or YDR368W or YMR318C	0	1000	0	Complex alcohol metabolism
r_0169	aldehyde dehydrogenase (2-phenylethanol, NAD)	s_0794 + s_1203 + s_1318 -> s_0185 + s_1198	YBR145W or YDL168W or YOL086C	0	1000	0	Phenylalanine metabolism
r_0170	aldehyde dehydrogenase (2-phenylethanol, NAD)	s_0799 + s_1205 + s_1320 -> s_0187 + s_1200	YGL256W or YMR083W	0	1000	0	Phenylalanine metabolism
r_0171	aldehyde dehydrogenase (2-phenylethanol, NADP)	s_0794 + s_1212 + s_1318 -> s_0185 + s_1207	YCR105W or YMR318C	0	1000	0	Phenylalanine metabolism
r_0172	aldehyde dehydrogenase (3-aminopropanal, NAD)	s_0208 + s_0803 + s_1198 -> s_0441 + 2 s_0794 + s_1203	YMR110C or YMR169C or YMR170C	0	1000	0	Beta-alanine metabolism
r_0173	aldehyde dehydrogenase (acetaldehyde, NADP)	s_0359 + s_0803 + s_1207 -> s_0362 + 2 s_0794 + s_1212	YPL061W	0	1000	0	Glycolysis / gluconeogenesis
r_0174	aldehyde dehydrogenase (acetylaldehyde, NAD)	s_0361 + s_0807 + s_1200 -> s_0365 + 2 s_0799 + s_1205	YOR374W	0	1000	0	Glycolysis / gluconeogenesis
r_0175	aldehyde dehydrogenase (acetylaldehyde, NADP)	s_0361 + s_0807 + s_1210 -> s_0365 + 2 s_0799 + s_1214	YER073W or YOR374W	0	1000	0	Pyruvate metabolism
r_0176	aldehyde dehydrogenase (indole-3-acetaldehyde, NAD)	s_0807 + s_0852 + s_1200 -> 2 s_0799 + s_0854 + s_1205	YOR374W	0	1000	0	Tryptophan metabolism
r_0177	aldehyde dehydrogenase (indole-3-acetaldehyde, NADP)	s_0803 + s_0850 + s_1207 -> 2 s_0794 + s_0853 + s_1212	YPL061W	0	1000	0	Tryptophan metabolism
r_0178	aldehyde dehydrogenase (indole-3-acetaldehyde, NADP)	s_0807 + s_0852 + s_1210 -> 2 s_0799 + s_0854 + s_1214	YER073W or YOR374W	0	1000	0	Tryptophan metabolism
r_0179	aldehyde dehydrogenase (isoamyl alcohol, NAD)	s_0234 + s_0794 + s_1203 -> s_0929 + s_1198	YBR145W or YDL168W or YOL086C	0	1000	0	Complex alcohol metabolism	MetaNetX ID curated (PR #220)
r_0180	aldehyde dehydrogenase (isoamyl alcohol, NAD)	s_0236 + s_0799 + s_1205 -> s_0931 + s_1200	YGL256W or YMR083W	0	1000	0	Complex alcohol metabolism	MetaNetX ID curated (PR #220)
r_0181	aldehyde dehydrogenase (isoamyl alcohol, NADP)	s_0234 + s_0794 + s_1212 -> s_0929 + s_1207	YCR105W or YMR318C	0	1000	0	Complex alcohol metabolism	MetaNetX ID curated (PR #220)
r_0182	aldehyde dehydrogenase (isobutyl alcohol, NAD)	s_0794 + s_0937 + s_1203 -> s_0932 + s_1198	YBR145W or YDL168W or YOL086C	0	1000	0	Complex alcohol metabolism
r_0183	aldehyde dehydrogenase (isobutyl alcohol, NAD)	s_0799 + s_0939 + s_1205 -> s_0934 + s_1200	YGL256W or YMR083W	0	1000	0	Complex alcohol metabolism
r_0184	aldehyde dehydrogenase (isobutyl alcohol, NADP)	s_0794 + s_0937 + s_1212 -> s_0932 + s_1207	YCR105W or YMR318C	0	1000	0	Complex alcohol metabolism
r_0185	aldehyde dehydrogenase (phenylacetaldehyde, NAD)	s_0803 + s_1198 + s_1318 -> 2 s_0794 + s_1203 + s_1321	YMR169C or YMR170C	0	1000	0	Phenylalanine metabolism
r_0186	aldehyde dehydrogenase (tryptophol, NAD)	s_0794 + s_0850 + s_1203 -> s_1198 + s_1529	YBR145W or YDL168W or YOL086C	0	1000	0	Tyrosine metabolism
r_0187	aldehyde dehydrogenase (tryptophol, NAD)	s_0799 + s_0852 + s_1205 -> s_1200 + s_1531	YGL256W or YMR083W	0	1000	0	Tyrosine metabolism
r_0188	alkaline phosphatase (dihydroneopterin)	s_0346 + 3 s_0803 -> s_0343 + 2 s_0794 + 3 s_1322	YDR481C	0	1000	0	Folate biosynthesis	MetaNetX ID curated (PR #220)
r_0189	allantoate amidinohydrolase	s_0405 + s_0803 <=> s_1552 + s_1555	YIR029W	-1000	1000	0	Purine metabolism	KEGG ID curated (PR #220)
r_0190	allantoinase, reaction	s_0407 + s_0803 <=> s_0405 + s_0794	YIR027C	-1000	1000	0	Purine metabolism
r_0191	allophanate hydrolase	3 s_0794 + s_0803 + s_1554 -> 2 s_0419 + 2 s_0456	YBR208C	0	1000	0	Arginine biosynthesis
r_0192	alpha 1,2-mannosyltransferase	s_0444 + s_0744 + s_0797 -> s_0414 + s_0740	YBR199W or YBR205W or YDR483W or YJL139C or YKR061W or YNL029C or YOR099W or YPL053C	0	1000	0	N-glycan biosynthesis	model.S(604,171) curated (PR #222)
r_0193	alpha,alpha-trehalase	s_0810 + s_1522 -> 2 s_0566	YPR026W or YBR001C	0	1000	0	Starch and sucrose metabolism
r_0194	alpha,alpha-trehalase	s_0803 + s_1520 -> 2 s_0563	YDR001C	0	1000	0	Starch and sucrose metabolism
r_0195	alpha,alpha-trehalose-phosphate synthase (UDP-forming)	s_0568 + s_1543 -> s_0409 + s_0794 + s_1538	( YBR126C and YDR074W and YML100W ) or ( YBR126C and YDR074W and YMR261C )	0	1000	0	Starch and sucrose metabolism	MetaNetX ID curated (PR #220)
r_0198	alpha-glucosidase	s_0803 + s_1105 -> 2 s_0563	YBR299W or YGR287C or YGR292W or YIL172C or YJL216C or YJL221C	0	1000	0	Starch and sucrose metabolism	MetaNetX ID curated (PR #220) | KEGG ID curated (PR #220) | alternative KEGG ID R06084 (PR #220)
r_0199	amidase	s_0280 + s_0803 -> s_0281 + s_0419	YDR242W or YMR293C	0	1000	0	Arginine and proline metabolism
r_0200	Aminoacetone:oxygen oxidoreductase(deaminating)(flavin-containing)	s_0418 + s_0803 + s_1275 -> s_0419 + s_0837 + s_1151		0	1000	0	Glycine, serine and threonine metabolism
r_0201	Aminobutyraldehyde dehydrogenase	s_0275 + s_0807 + s_1200 -> s_0738 + 2 s_0799 + s_1205	YOR374W	0	1000	0	Arginine and proline metabolism
r_0202	anthranilate phosphoribosyltransferase	s_0427 + s_1386 -> s_0633 + s_1187	YDR354W	0	1000	0	Phenylalanine, tyrosine and tryptophan biosynthesis
r_0203	anthranilate synthase	s_0515 + s_0999 -> s_0427 + s_0794 + s_0991 + s_1399	YER090W and YKL211C	0	1000	0	Phenylalanine, tyrosine and tryptophan biosynthesis
r_0204	Ap4A hydrolase	s_0803 + s_1282 <=> 2 s_0394 + 2 s_0794	YDR305C	-1000	1000	0	Purine metabolism
r_0205	arabinose reductase	s_0794 + s_0963 + s_1212 -> s_0961 + s_1207	YHR104W	0	1000	0	Pentose and glucuronate interconversions
r_0206	arginase	s_0803 + s_0965 -> s_1266 + s_1552	YPL111W	0	1000	0	Arginine biosynthesis
r_0207	argininosuccinate lyase	s_0015 <=> s_0725 + s_0965	YHR018C	-1000	1000	0	Arginine biosynthesis	MetaNetX ID curated (PR #220)
r_0208	argininosuccinate synthase	s_0434 + s_0973 + s_0979 <=> s_0015 + s_0423 + s_0633 + s_0794	YOL058W	-1000	1000	0	Arginine biosynthesis	MetaNetX ID curated (PR #220)
r_0209	arginyl-tRNA synthetase	s_0434 + s_0965 + s_1583 -> s_0423 + s_0428 + s_0633	YDR341C	0	1000	0	tRNA metabolism
r_0210	arginyl-tRNA synthetase	s_0437 + s_0967 + s_1584 -> s_0424 + s_0429 + s_0636	YHR091C	0	1000	0	tRNA metabolism
r_0211	asparagine synthase (glutamine-hydrolysing)	s_0434 + s_0803 + s_0973 + s_0999 -> s_0423 + s_0633 + s_0794 + s_0969 + s_0991	YGR124W or YPR145W	0	1000	0	Alanine, aspartate and glutamate metabolism
r_0212	Asparaginyl-tRNA synthetase	s_0434 + s_0969 + s_1585 -> s_0423 + s_0430 + s_0633	YHR019C	0	1000	0	tRNA metabolism
r_0213	asparaginyl-tRNA synthetase, miotchondrial	s_0437 + s_0971 + s_1586 -> s_0424 + s_0431 + s_0636	YCR024C	0	1000	0	tRNA metabolism
r_0214	aspartate carbamoyltransferase	s_0455 + s_0973 -> s_0794 + s_1194 + s_1322	YJL130C	0	1000	0	Pyrimidine metabolism
r_0215	aspartate kinase	s_0434 + s_0973 -> s_0295 + s_0394	YER052C	0	1000	0	Glycine, serine and threonine metabolism
r_0216	aspartate transaminase	s_0180 + s_0973 <=> s_0991 + s_1271	YLR027C	-1000	1000	0	Alanine, aspartate and glutamate metabolism
r_0217	aspartate transaminase	s_0993 + s_1273 -> s_0182 + s_0975	YKL106W	0	1000	0	Alanine, aspartate and glutamate metabolism
r_0218	aspartate transaminase	s_0184 + s_0976 <=> s_0995 + s_1274	YLR027C	-1000	1000	0	Alanine, aspartate and glutamate metabolism
r_0219	aspartate-semialdehyde dehydrogenase	s_0295 + s_0794 + s_1212 -> s_0978 + s_1207 + s_1322	YDR158W	0	1000	0	Glycine, serine and threonine metabolism
r_0220	Aspartyl-tRNA synthetase	s_0434 + s_0973 + s_1587 -> s_0423 + s_0432 + s_0633	YLL018C	0	1000	0	tRNA metabolism
r_0221	Aspartyl-tRNA synthetase	s_0437 + s_0975 + s_1588 -> s_0424 + s_0433 + s_0636	YPL104W	0	1000	0	tRNA metabolism
r_0222	ATP adenylyltransferase	s_0394 + s_0434 + s_0794 -> s_1282 + s_1322	YDR530C	0	1000	0	Purine metabolism
r_0223	ATP adenylyltransferase	s_0394 + s_0785 + s_0794 -> s_1284 + s_1322	YCL050C	0	1000	0	Purine metabolism
r_0224	ATP adenylyltransferase	s_0739 + s_0785 + s_0794 -> s_1283 + s_1322	YCL050C	0	1000	0	Purine metabolism
r_0225	ATP phosphoribosyltransferase	s_0434 + s_1386 -> s_0326 + s_0633	YER055C	0	1000	0	Histidine metabolism
r_0226	ATP synthase	s_0397 + 3 s_0794 + s_1326 -> s_0437 + 2 s_0799 + s_0807	Q0080 and Q0085 and Q0130 and YBL099W and YBR039W and YDL004W and YDR298C and YDR377W and YJR121W and YKL016C and YLR295C and YML081C-A and YPL078C and YPL271W and YDR322C-A and YPR020W and YOL077W-A	0	1000	0	Oxidative phosphorylation
r_0227	ATPase, cytosolic	s_0434 + s_0803 -> s_0394 + s_0796 + s_1322	( YCR024C-A and YEL017C-A and YGL008C ) or ( YCR024C-A and YEL017C-A and YPL036W ) or YER005W	0	1000	0	Transport [c, e]
r_0228	beta-1,4 mannosyltransferase	s_0743 + s_1184 -> s_0443 + s_0739 + s_0794	YBR110W	0	1000	0	N-glycan biosynthesis	model.S(601,205) curated (PR #222)
r_0229	biotin synthase	s_0612 + s_1371 <=> s_0451 + 2 s_0794	YGR286C	-1000	1000	0	Biotin metabolism
r_0230	biotin-[acetyl-CoA-carboxylase] ligase	s_0434 + s_0451 + s_0794 -> s_0453 + s_0633	YDL141W	0	1000	0	Biotin metabolism
r_0231	C-14 sterol reductase	s_0262 + s_0794 + s_1212 -> s_0122 + s_1207	YNL280C	0	1000	0	Steroid biosynthesis
r_0233	C-22 sterol desaturase (NADP)	s_0664 + s_0794 + s_1212 + s_1275 -> s_0662 + 2 s_0803 + s_1207	YMR015C	0	1000	0	Steroid biosynthesis
r_0234	C-3 sterol dehydrogenase	s_1207 + s_1578 -> s_0456 + s_1212 + s_1579	YGL001C	0	1000	0	Steroid biosynthesis	model.S(601,210) curated (PR #222)
r_0235	C-3 sterol dehydrogenase (4-methylzymosterol)	s_0297 + s_1198 -> s_0209 + s_0456 + s_1203	YGL001C	0	1000	0	Steroid biosynthesis	model.S(601,211) curated (PR #222)
r_0236	C-3 sterol keto reductase (4-methylzymosterol)	s_0209 + s_0794 + s_1212 -> s_0296 + s_1207	YLR100W	0	1000	0	Steroid biosynthesis
r_0237	C-3 sterol keto reductase (zymosterol)	s_0794 + s_1212 + s_1579 -> s_1207 + s_1569	YLR100W	0	1000	0	Steroid biosynthesis
r_0238	C-4 methyl sterol oxidase	s_0296 + s_0794 + s_1212 + s_1275 -> s_0803 + s_1207 + s_1576	YGR060W	0	1000	0	Steroid biosynthesis
r_0239	C-4 methyl sterol oxidase	s_0794 + s_1212 + s_1275 + s_1576 -> 2 s_0803 + s_1207 + s_1577	YGR060W	0	1000	0	Steroid biosynthesis
r_0240	C-4 methyl sterol oxidase	s_1212 + s_1275 + s_1577 -> s_0803 + s_1207 + s_1578	YGR060W	0	1000	0	Steroid biosynthesis	model.S(601,216) curated (PR #222)
r_0241	C-4 sterol methyl oxidase (4,4-dimethylzymosterol)	s_0122 + 5 s_0794 + 3 s_1275 + 6 s_4209 -> s_0297 + 4 s_0803 + 6 s_4210	YGR060W	0	1000	0	Steroid biosynthesis	model.S(601,217) curated (PR #222)
r_0242	C-5 sterol desaturase	s_0657 + s_0794 + s_1212 + s_1275 -> s_0664 + 2 s_0803 + s_1207	YLR056W	0	1000	0	Steroid biosynthesis
r_0243	C-8 sterol isomerase	s_0700 -> s_0657	YMR202W	0	1000	0	Steroid biosynthesis
r_0244	C-s24 sterol reductase	s_0663 + s_0795 + s_1213 -> s_0667 + s_1208	YGL012W	0	1000	0	Steroid biosynthesis
r_0249	CAAX farnesyltransferase	s_0286 + s_1231 -> s_0633 + s_1230	YDL090C and YKL019W	0	1000	0	Terpenoid backbone biosynthesis	model.S(601,221) curated (PR #222) | rxnDirection curated (PR #227)
r_0250	carbamoyl-phosphate synthase (glutamine-hydrolysing)	2 s_0434 + s_0445 + s_0803 + s_0999 -> 2 s_0394 + s_0455 + 2 s_0794 + s_0991 + s_1322	YJL130C and YJR109C and YOR303W	0	1000	0	Pyrimidine metabolism
r_0252	carnitine O-acetyltransferase	s_0021 + s_0373 -> s_0529 + s_1235	YAR035W or YER024W	0	1000	0	Carnitine metabolism
r_0253	carnitine O-acetyltransferase	s_0024 + s_0378 -> s_0534 + s_1237	YML042W	0	1000	0	Carnitine metabolism
r_0254	carnitine O-acetyltransferase	s_0532 + s_1236 -> s_0023 + s_0376	YML042W	0	1000	0	Carnitine metabolism
r_0255	catalase	2 s_0837 -> 2 s_0803 + s_1275	YGR088W	0	1000	0	Glyoxylate and dicarboxylate metabolism	KEGG ID curated (PR #220)
r_0256	catalase	2 s_0840 -> 2 s_0809 + s_1279	YDR256C	0	1000	0	Glyoxylate and dicarboxylate metabolism
r_0259	ceramide-1 hydroxylase (24C)	s_0475 + s_0795 + s_1213 + s_1276 -> s_0481 + s_0804 + s_1208	YDR297W	0	1000	0	Sphingolipid metabolism
r_0260	ceramide-1 hydroxylase (24C)	s_0475 + s_0795 + s_1213 + s_1276 -> s_0487 + s_0804 + s_1208	YMR272C	0	1000	0	Sphingolipid metabolism
r_0261	ceramide-1 hydroxylase (26C)	s_0478 + s_0795 + s_1213 + s_1276 -> s_0484 + s_0804 + s_1208	YDR297W	0	1000	0	Sphingolipid metabolism
r_0262	ceramide-1 hydroxylase (26C)	s_0478 + s_0795 + s_1213 + s_1276 -> s_0490 + s_0804 + s_1208	YMR272C	0	1000	0	Sphingolipid metabolism
r_0263	ceramide-1 synthase (24C)	s_1445 + s_1480 -> s_0475 + s_0530 + s_0795	YKL008C and YHL003C and YMR298W	0	1000	0	Sphingolipid metabolism
r_0264	ceramide-1 synthase (26C)	s_0817 + s_1445 -> s_0478 + s_0530 + s_0795	YKL008C and YHL003C and YMR298W	0	1000	0	Sphingolipid metabolism	MetaNetX ID curated (PR #220) | alternative MetaNetX ID MNXR110315 (PR #220)
r_0265	ceramide-2 synthase (24C)	s_1366 + s_1480 -> s_0481 + s_0530 + s_0795	YKL008C and YHL003C and YMR298W	0	1000	0	Sphingolipid metabolism
r_0266	ceramide-2 synthase (26C)	s_0817 + s_1366 -> s_0484 + s_0530 + s_0795	YKL008C and YHL003C and YMR298W	0	1000	0	Sphingolipid metabolism	MetaNetX ID curated (PR #220) | alternative MetaNetX ID MNXR110323 (PR #220)
r_0267	ceramide-3 synthase (24C)	s_0481 + s_0795 + s_1213 + s_1276 -> s_0493 + s_0804 + s_1208	YMR272C	0	1000	0	Sphingolipid metabolism
r_0268	ceramide-3 synthase (26C)	s_0484 + s_0795 + s_1213 + s_1276 -> s_0496 + s_0804 + s_1208	YMR272C	0	1000	0	Sphingolipid metabolism
r_0269	ceramide-4 synthase (24C)	s_0493 + s_0795 + s_1213 + s_1276 -> s_0499 + s_0804 + s_1208	YMR272C	0	1000	0	Sphingolipid metabolism
r_0270	ceramide-4 synthase (26C)	s_0496 + s_0795 + s_1213 + s_1276 -> s_0502 + s_0804 + s_1208	YMR272C	0	1000	0	Sphingolipid metabolism
r_0271	chitin deacetylase	s_0509 + s_0803 -> s_0362 + s_0510 + s_0794	YLR307W or YLR308W	0	1000	0	Amino sugar and nucleotide sugar metabolism	alternative MetaNetX ID MNXR96718 (PR #220)
r_0272	chitin synthase	s_1544 -> s_0509 + s_0794 + s_1538	YBR023C or YBR038W or YNL192W	0	1000	0	Amino sugar and nucleotide sugar metabolism
r_0273	choline kinase	s_0434 + s_0512 -> s_0394 + s_0514 + s_0794	YLR133W	0	1000	0	Glycerophospholipid metabolism
r_0274	choline phosphate cytididyltransferase	s_0514 + s_0539 + s_0794 -> s_0469 + s_0633	YGR202C	0	1000	0	Glycerophospholipid metabolism
r_0278	chorismate mutase	s_0515 -> s_1377	YPR060C	0	1000	0	Phenylalanine, tyrosine and tryptophan biosynthesis
r_0279	chorismate synthase	s_0324 -> s_0515 + s_1322	YGL148W	0	1000	0	Phenylalanine, tyrosine and tryptophan biosynthesis
r_0280	cis-aconitate(3-) to isocitrate	s_0517 + s_0807 <=> s_0941	YLR304C	-1000	1000	0	Citrate cycle (TCA cycle)
r_0281	cis-prenyltransferase step 01	s_0692 + s_0944 -> s_0635 + s_0746	YBR002C or YMR101C	0	1000	0	Terpenoid backbone biosynthesis
r_0282	cis-prenyltransferase step 02	s_0746 + s_0944 -> s_0635 + s_1312	YBR002C or YMR101C	0	1000	0	Terpenoid backbone biosynthesis
r_0283	cis-prenyltransferase step 03	s_0944 + s_1312 -> s_0635 + s_0830	YBR002C or YMR101C	0	1000	0	Terpenoid backbone biosynthesis
r_0284	cis-prenyltransferase step 04	s_0830 + s_0944 -> s_0635 + s_0815	YBR002C or YMR101C	0	1000	0	Terpenoid backbone biosynthesis
r_0285	cis-prenyltransferase step 05	s_0815 + s_0944 -> s_0635 + s_1259	YBR002C or YMR101C	0	1000	0	Terpenoid backbone biosynthesis
r_0286	cis-prenyltransferase step 06	s_0944 + s_1259 -> s_0635 + s_1232	YBR002C or YMR101C	0	1000	0	Terpenoid backbone biosynthesis
r_0287	cis-prenyltransferase step 07	s_0944 + s_1232 -> s_0606 + s_0635	YBR002C or YMR101C	0	1000	0	Terpenoid backbone biosynthesis
r_0288	cis-prenyltransferase step 08	s_0606 + s_0944 -> s_0635 + s_1549	YBR002C or YMR101C	0	1000	0	Terpenoid backbone biosynthesis
r_0289	cis-prenyltransferase step 09	s_0944 + s_1549 -> s_0635 + s_0641	YBR002C or YMR101C	0	1000	0	Terpenoid backbone biosynthesis
r_0290	cis-prenyltransferase step 10	s_0641 + s_0944 -> s_0635 + s_1523	YBR002C or YMR101C	0	1000	0	Terpenoid backbone biosynthesis
r_0291	cis-prenyltransferase step 11	s_0944 + s_1523 -> s_0635 + s_1483	YBR002C or YMR101C	0	1000	0	Terpenoid backbone biosynthesis
r_0292	cis-prenyltransferase step 12	s_0944 + s_1483 -> s_0635 + s_1310	YBR002C or YMR101C	0	1000	0	Terpenoid backbone biosynthesis
r_0293	cis-prenyltransferase step 13	s_0944 + s_1310 -> s_0635 + s_0829	YBR002C or YMR101C	0	1000	0	Terpenoid backbone biosynthesis
r_0294	cis-prenyltransferase step 14	s_0829 + s_0944 <=> s_0635 + s_0814	YBR002C or YMR101C	-1000	1000	0	Terpenoid backbone biosynthesis
r_0295	cis-prenyltransferase step 15	s_0814 + s_0944 <=> s_0635 + s_1246	YBR002C or YMR101C	-1000	1000	0	Terpenoid backbone biosynthesis
r_0296	cis-prenyltransferase step 16	s_0944 + s_1246 -> s_0635 + s_1229	YBR002C or YMR101C	0	1000	0	Terpenoid backbone biosynthesis
r_0297	cis-prenyltransferase step 17	s_0944 + s_1229 -> s_0635 + s_0845	YBR002C or YMR101C	0	1000	0	Terpenoid backbone biosynthesis
r_0298	cis-prenyltransferase step 18	s_0845 + s_0944 -> s_0635 + s_0813	YBR002C or YMR101C	0	1000	0	Terpenoid backbone biosynthesis
r_0299	cis-prenyltransferase step 19	s_0813 + s_0944 -> s_0635 + s_0640	YBR002C or YMR101C	0	1000	0	Terpenoid backbone biosynthesis
r_0300	citrate synthase	s_0376 + s_0807 + s_1273 -> s_0524 + s_0532 + s_0799	YNR001C or YPR001W	0	1000	0	Citrate cycle (TCA cycle)
r_0301	citrate synthase, peroxisomal	s_0378 + s_0809 + s_1274 -> s_0525 + s_0534 + s_0801	YCR005C	0	1000	0	Citrate cycle (TCA cycle)
r_0302	citrate to cis-aconitate(3-)	s_0524 <=> s_0517 + s_0807	YLR304C	-1000	1000	0	Citrate cycle (TCA cycle)
r_0303	citrate to cis-aconitate(3-), cytoplasmic	s_0522 <=> s_0516 + s_0803	YLR304C	-1000	1000	0	Citrate cycle (TCA cycle)
r_0304	coproporphyrinogen oxidase (O2 required)	s_0538 + 2 s_0794 + s_1275 -> 2 s_0456 + 2 s_0803 + s_1384	YDR044W	0	1000	0	Porphyrin and chlorophyll metabolism
r_0306	CTP synthase (glutamine)	s_0434 + s_0803 + s_0999 + s_1559 -> s_0394 + s_0539 + 2 s_0794 + s_0991 + s_1322	YBL039C or YJR103W	0	1000	0	Pyrimidine metabolism
r_0307	CTP synthase (NH3)	s_0419 + s_0434 + s_1559 -> s_0394 + s_0539 + 2 s_0794 + s_1322	YBL039C or YJR103W	0	1000	0	Pyrimidine metabolism
r_0308	cystathionine b-lyase	s_0803 + s_0980 -> s_0419 + s_1012 + s_1399	YFR055W or YGL184C	0	1000	0	Cysteine and methionine metabolism
r_0309	cystathionine beta-synthase	s_1012 + s_1039 -> s_0803 + s_0980	YGR155W	0	1000	0	Glycine, serine and threonine metabolism
r_0310	cystathionine g-lyase	s_0803 + s_0980 -> s_0178 + s_0419 + s_0981	YAL012W	0	1000	0	Cysteine and methionine metabolism
r_0311	cystathionine gamma-synthase	s_0981 + s_1233 -> s_0362 + s_0794 + s_0980	YJR130C	0	1000	0	Cysteine and methionine metabolism
r_0312	cysteine synthase	s_0841 + s_1234 -> s_0362 + s_0981	YLR303W	0	1000	0	Cysteine and methionine metabolism	model.S(601,277) curated (PR #222)
r_0313	cysteinyl-tRNA synthetase	s_0434 + s_0981 + s_1589 -> s_0423 + s_0542 + s_0633	YNL247W	0	1000	0	tRNA metabolism
r_0314	cytidine deaminase	s_0543 + s_0794 + s_0803 -> s_0419 + s_1556	YLR245C	0	1000	0	Pyrimidine metabolism
r_0315	cytidine kinase (GTP)	s_0543 + s_0785 -> s_0526 + s_0739 + s_0794	YNR012W	0	1000	0	Pyrimidine metabolism
r_0317	cytochrome P450 lanosterol 14-alpha-demethylase (NADP)	2 s_0794 + s_1059 + 3 s_1212 + 3 s_1275 -> s_0262 + s_0722 + 4 s_0803 + 3 s_1207	YHR007C and YHR042W	0	1000	0	Steroid biosynthesis
r_0318	cytosine deaminase	s_0545 + s_0794 + s_0803 -> s_0419 + s_1550	YPR062W	0	1000	0	Pyrimidine metabolism
r_0319	D-arabinono-1,4-lactone oxidase	s_0547 + s_1275 -> s_0607 + s_0794 + s_0837	YML086C	0	1000	0	Alternate carbon metabolism	model.S(601,283) curated (PR #222) | rxnDirection curated (PR #227)
r_0320	D-arabinose 1-dehydrogenase (NAD)	s_0548 + s_1198 -> s_0547 + s_0794 + s_1203	YMR041C	0	1000	0	Alternate carbon metabolism
r_0321	D-arabinose 1-dehydrogenase (NADP)	s_0548 + s_1207 -> s_0547 + s_0794 + s_1212	YBR149W	0	1000	0	Alternate carbon metabolism
r_0322	D-fructose 1-phosphate D-glyceraldehyde-3-phosphate-lyase	s_0556 <=> s_0570 + s_0629	YKL060C	-1000	1000	0	Glycolysis / gluconeogenesis
r_0323	D-sorbitol dehydrogenase (D-fructose producing)	s_0561 + s_1198 -> s_0553 + s_0794 + s_1203	YDL246C or YJR159W	0	1000	0	Fructose and mannose metabolism
r_0326	dCMP deaminase	s_0589 + s_0794 + s_0803 <=> s_0419 + s_0654	YHR144C	-1000	1000	0	Pyrimidine metabolism
r_0327	dCTP deaminase	s_0590 + s_0794 + s_0803 -> s_0419 + s_0656	YHR144C	0	1000	0	Pyrimidine metabolism
r_0328	deoxyadenosine deaminase	s_0132 + s_0794 + s_0803 -> s_0136 + s_0419	YNL141W	0	1000	0	Purine metabolism
r_0329	deoxycytidine deaminase	s_0610 + s_0794 + s_0803 -> s_0138 + s_0419	YLR245C	0	1000	0	Pyrimidine metabolism
r_0330	deoxyguanylate kinase (dGMP:ATP)	s_0434 + s_0615 <=> s_0394 + s_0613	YDR454C	-1000	1000	0	Purine metabolism
r_0331	deoxyhypusine synthase, cytosolic/mitochondrial	s_0803 + s_1439 + s_1537 -> s_0274 + s_1526 + s_1535	YHR068W	0	1000	0	Arginine and proline metabolism
r_0332	deoxyribokinase	s_0152 + s_0434 -> s_0153 + s_0394 + s_0794	YCR036W	0	1000	0	Pentose phosphate pathway
r_0334	dephospho-CoA kinase	s_0200 + s_0437 -> s_0397 + s_0532 + s_0799	YDR196C	0	1000	0	Pantothenate and coa biosynthesis
r_0335	dethiobiotin synthase	s_0341 + s_0434 + s_0456 <=> s_0394 + s_0612 + 3 s_0794 + s_1322	YNR057C	-1000	1000	0	Biotin metabolism
r_0340	dihydroceramidase	s_1085 + s_1445 <=> s_0475 + s_0804	YPL087W	-1000	1000	0	Sphingolipid metabolism	model.S(611,297) curated (PR #222)
r_0341	dihydroceramidase	s_0507 + s_1445 <=> s_0478 + s_0804	YPL087W	-1000	1000	0	Sphingolipid metabolism	model.S(611,298) curated (PR #222)
r_0342	dihydroceramidase	s_0481 + s_0804 -> s_1085 + s_1366	YPL087W	0	1000	0	Sphingolipid metabolism	model.S(611,299) curated (PR #222)
r_0343	dihydroceramidase	s_0484 + s_0804 -> s_0507 + s_1366	YPL087W	0	1000	0	Sphingolipid metabolism	model.S(611,300) curated (PR #222)
r_0344	dihydrofolate reductase	s_0625 + s_0794 + s_1212 -> s_1207 + s_1487	YOR236W	0	1000	0	Folate biosynthesis
r_0345	dihydrofolate reductase	s_0626 + s_0799 + s_1214 -> s_1210 + s_1488	YOR236W	0	1000	0	Folate biosynthesis
r_0346	dihydrofolate synthase	s_0347 + s_0434 + s_0991 -> s_0394 + s_0625 + s_0794 + s_1322	YMR113W	0	1000	0	Folate biosynthesis	MetaNetX ID curated (PR #220)
r_0347	dihydroneopterin aldolase	s_0344 -> s_0148 + s_0777	YNL256W	0	1000	0	Folate biosynthesis
r_0348	dihydroneopterin monophosphate dephosphorylase	s_0345 + s_0803 -> s_0343 + s_1322	YDL100C	0	1000	0	Folate biosynthesis	MetaNetX ID curated (PR #220)
r_0349	dihydroorotase	s_0061 + s_0803 <=> s_0794 + s_1194	YLR420W	-1000	1000	0	Pyrimidine metabolism
r_0350	dihydropteroate synthase	s_0148 + s_0273 -> s_0348 + s_0807	YNL256W	0	1000	0	Folate biosynthesis	MetaNetX ID curated (PR #220)
r_0351	dihydropteroate synthase	s_0006 + s_0273 -> s_0348 + s_0636	YNL256W	0	1000	0	Folate biosynthesis	MetaNetX ID curated (PR #220)
r_0352	dihydroxy-acid dehydratase (2,3-dihydroxy-3-methylbutanoate)	s_0016 -> s_0233 + s_0807	YJR016C	0	1000	0	Valine, leucine and isoleucine metabolism
r_0353	dihydroxy-acid dehydratase (2,3-dihydroxy-3-methylpentanoate)	s_0008 -> s_0060 + s_0807	YJR016C	0	1000	0	Valine, leucine and isoleucine metabolism
r_0354	dihydroxyacetone kinase	s_0434 + s_0771 -> s_0394 + s_0629 + s_0794	YFL053W or YML070W	0	1000	0	Glycerolipid metabolism
r_0355	dimethylallyltranstransferase	s_0943 + s_1376 -> s_0633 + s_0745	YJL167W	0	1000	0	Terpenoid backbone biosynthesis
r_0356	diphosphoglyceromutase	s_0075 <=> s_0140 + s_0794	YKL152C	-1000	1000	0	Glycolysis / gluconeogenesis
r_0357	diphosphoinositol-1,3,4,6-tetrakisphosphate diphosphohydrolase	s_0309 + 3 s_0803 -> 3 s_0794 + s_1156 + 3 s_1322	YOR163W	0	1000	0	Inositol phosphate metabolism	model.S(601,314) curated (PR #222)
r_0358	diphosphoinositol-1,3,4,6-tetrakisphosphate synthase	s_0434 + 2 s_0794 + s_1156 + 2 s_1322 -> s_0309 + s_0394 + 2 s_0803	YDR017C	0	1000	0	Phosphatidylinositol signaling system	model.S(601,315) curated (PR #222)
r_0359	diphthine synthase	s_0143 + s_1416 -> s_0144 + s_0794 + s_1413	YLR172C	0	1000	0	Cysteine and methionine metabolism
r_0360	dolichol kinase	s_0539 + s_0642 + s_0794 -> s_0467 + s_0645	YMR013C	0	1000	0	N-glycan biosynthesis	model.S(601,317) curated (PR #222)
r_0361	dolichyl-phosphate D-mannosyltransferase	s_0645 + s_0743 -> s_0644 + s_0739 + s_0794	YPR183W	0	1000	0	N-glycan biosynthesis	model.S(601,318) curated (PR #222)
r_0362	dolichyl-phosphate-mannose--protein mannosyltransferase	s_0644 -> s_0646 + s_1108	( YAL023C and YDL095W ) or YDL093W or YJR143C or YOR321W	0	1000	0	N-glycan biosynthesis	model.S(602,319) curated (PR #222)
r_0363	dTMP kinase	s_0434 + s_0649 -> s_0394 + s_0647	YJR057W	0	1000	0	Pyrimidine metabolism
r_0364	dUTP diphosphatase	s_0656 + s_0803 -> s_0633 + s_0654 + s_0794	YJR069C or YBR252W	0	1000	0	Pyrimidine metabolism
r_0365	endopolygalacturonase	s_0805 + s_1309 -> s_0560	YJR153W	0	1000	0	Pentose and glucuronate interconversions
r_0366	enolase	s_0188 <=> s_0803 + s_1360	YPL281C or YGR254W or YHR174W or YMR323W or YOR393W	-1000	1000	0	Glycolysis / gluconeogenesis
r_0368	ethanolamine kinase	s_0434 + s_0683 -> s_0394 + s_0794 + s_1239	YDR147W or YLR133W	0	1000	0	Glycerophospholipid metabolism
r_0369	ethyl acetate-hydrolyzing esterase	s_0685 + s_0803 -> s_0362 + s_0680 + s_0794	YOR126C	0	1000	0	Complex alcohol metabolism
r_0370	exo-1,3-beta-glucan glucohydrase	s_0003 + s_0805 -> s_0565	YDR261C or YGR282C or YLR300W or YNR067C or YOR190W	0	1000	0	Starch and sucrose metabolism
r_0373	farnesyltranstransferase	s_0190 + s_0943 -> s_0189 + s_0633	YPL069C	0	1000	0	Terpenoid backbone biosynthesis
r_0399	fatty-acid--CoA ligase (decanoate)	s_0439 + s_0534 + s_0600 <=> s_0426 + s_0605 + s_0638	YER015W	-1000	1000	0	Fatty acid biosynthesis
r_0400	fatty-acid--CoA ligase (dodecanoate)	s_0439 + s_0534 + s_1070 <=> s_0426 + s_0638 + s_1076	YER015W	-1000	1000	0	Fatty acid biosynthesis
r_0402	fatty-acid--CoA ligase (hexadecanoate)	s_0439 + s_0534 + s_1291 <=> s_0426 + s_0638 + s_1305	YER015W	-1000	1000	0	Fatty acid biosynthesis
r_0410	fatty-acid--CoA ligase (octanoate)	s_0439 + s_0534 + s_1253 <=> s_0426 + s_0638 + s_1258	YER015W	-1000	1000	0	Fatty acid biosynthesis
r_0412	fatty-acid--CoA ligase (tetradecanoate)	s_0439 + s_0534 + s_1166 <=> s_0426 + s_0638 + s_1179	YER015W	-1000	1000	0	Fatty acid biosynthesis
r_0436	ferrochelatase	s_0926 + s_1383 -> s_0712 + 2 s_0799	YOR176W	0	1000	0	Porphyrin and chlorophyll metabolism
r_0437	ferrocytochrome-c:hydrogen-peroxide oxidoreductase	2 s_0710 + s_0838 -> 2 s_0709 + 2 s_0807	( YEL039C and YKR066C ) or ( YJR048W and YKR066C )	0	1000	0	Oxidative phosphorylation	MetaNetX ID curated (PR #220)
r_0438	ferrocytochrome-c:oxygen oxidoreductase	s_0710 + 1.266 s_0799 + 0.25 s_1278 -> s_0709 + 0.633 s_0794 + 0.5 s_0807	( Q0045 and Q0250 and Q0275 and YDL067C and YEL039C and YGL187C and YGL191W and YHR051W and YIL111W and YLR038C and YLR395C and YMR256C ) or ( Q0045 and Q0250 and Q0275 and YDL067C and YEL039C and YGL187C and YGL191W and YHR051W and YLR038C and YLR395C and YMR256C and YNL052W ) or ( Q0045 and Q0250 and Q0275 and YDL067C and YGL187C and YGL191W and YHR051W and YIL111W and YJR048W and YLR038C and Y…	0	1000	0	Oxidative phosphorylation	MetaNetX ID curated (PR #220)
r_0439	ubiquinol:ferricytochrome c reductase	2 s_0709 + 1.266 s_0799 + s_1535 -> 2 s_0710 + 2.532 s_0794 + s_1537	( Q0105 and YBL045C and YDR529C and YEL024W and YEL039C and YFR033C and YGR183C and YHR001W-A and YJL166W and YOR065W and YPR191W ) or ( Q0105 and YBL045C and YDR529C and YEL024W and YFR033C and YGR183C and YHR001W-A and YJL166W and YJR048W and YOR065W and YPR191W )	0	1000	0	Oxidative phosphorylation
r_0440	FMN adenylyltransferase	s_0434 + s_0714 + s_0794 -> s_0633 + s_0687	YDL045C	0	1000	0	Riboflavin metabolism
r_0441	FMN reductase	s_0714 + 2 s_0794 + s_1203 -> s_0717 + s_1198	YLR011W	0	1000	0	Riboflavin metabolism	model.S(601,338) curated (PR #222)
r_0442	FMN reductase	s_0714 + 2 s_0794 + s_1212 -> s_0717 + s_1207	YLR011W	0	1000	0	Riboflavin metabolism	model.S(601,339) curated (PR #222)
r_0443	formaldehyde dehydrogenase	s_0721 + s_0750 + s_1198 -> s_0794 + s_1203 + s_1421	YDL168W	0	1000	0	Tyrosine metabolism
r_0445	formate dehydrogenase	s_0722 + s_1198 -> s_0456 + s_1203	YOR388C	0	1000	0	Glyoxylate and dicarboxylate metabolism
r_0446	formate-tetrahydrofolate ligase	s_0434 + s_0722 + s_1487 -> s_0120 + s_0394 + s_1322	YGR204W	0	1000	0	One carbon pool by folate
r_0447	formate-tetrahydrofolate ligase	s_0437 + s_0724 + s_1488 <=> s_0121 + s_0397 + s_1326	YBR084W	-1000	1000	0	One carbon pool by folate
r_0448	fructose-2,6-bisphosphate 2-phosphatase	s_0442 + s_0803 -> s_0557 + s_1322	YLR345W or YJL155C	0	1000	0	Fructose and mannose metabolism
r_0449	fructose-bisphosphatase	s_0555 + s_0803 -> s_0557 + s_1322	YLR377C	0	1000	0	Glycolysis / gluconeogenesis	alternative MetaNetX ID MNXR144209 (PR #220)
r_0450	fructose-bisphosphate aldolase	s_0555 <=> s_0629 + s_0764	YKL060C	-1000	1000	0	Glycolysis / gluconeogenesis
r_0451	fumarase	s_0727 + s_0807 <=> s_0068	YPL262W	-1000	1000	0	Citrate cycle (TCA cycle)
r_0452	fumarase, cytoplasmic	s_0725 + s_0803 <=> s_0066	YPL262W	-1000	1000	0	Citrate cycle (TCA cycle)
r_0453	dihydoorotic acid dehydrogenase	s_0061 + s_0725 -> s_1269 + s_1458	YKL216W	0	1000	0	Pyrimidine metabolism
r_0454	fumarate reductase	s_0690 + s_0727 <=> s_0688 + s_0799 + s_1460	YEL047C	-1000	1000	0	Citrate cycle (TCA cycle)	model.S(606,350) curated (PR #222)
r_0455	soluble fumarate reductase	s_0689 + s_0725 <=> s_0687 + s_0794 + s_1458	YEL047C	-1000	1000	0	Cellular response to anaerobic conditions	model.S(601,351) curated (PR #222)
r_0457	g-glutamyltransferase	s_0750 + s_0955 -> s_0983 + s_0987	YLR299W	0	1000	0	Glutathione metabolism
r_0458	galactokinase	s_0434 + s_0558 -> s_0394 + s_0410 + s_0794	YBR020W	0	1000	0	Galactose metabolism
r_0459	galactose-1-phosphate uridylyltransferase	s_0410 + s_0794 + s_1559 -> s_0633 + s_1541	YBR018C	0	1000	0	Galactose metabolism
r_0460	gamma-glutamylcysteine synthetase	s_0434 + s_0981 + s_0991 -> s_0394 + s_0794 + s_0988 + s_1322	YJL101C	0	1000	0	Glutathione metabolism
r_0461	geranylgeranyltranstransferase	s_0189 + s_0943 -> s_0633 + s_1311		0	1000	0	Ubiquinone and other terpenoid-quinone biosynthesis
r_0462	geranyltranstransferase	s_0745 + s_0943 -> s_0190 + s_0633	YJL167W	0	1000	0	Terpenoid backbone biosynthesis
r_0463	glucan 1,4-alpha-glucosidase	s_0773 + s_0803 -> s_0563	YPR184W	0	1000	0	Starch and sucrose metabolism
r_0464	glucan 1,4-alpha-glucosidase, vacuole	s_0774 + s_0810 -> s_0566	YIL099W	0	1000	0	Starch and sucrose metabolism
r_0465	glucosamine-6-phosphate deaminase	s_0412 + s_0803 -> s_0419 + s_0557		0	1000	0	Amino sugar and nucleotide sugar metabolism
r_0466	glucose 6-phosphate dehydrogenase	s_0568 + s_1207 -> s_0335 + s_0794 + s_1212	YNL241C	0	1000	0	Pentose phosphate pathway
r_0467	glucose-6-phosphate isomerase	s_0568 <=> s_0557	YBR196C	-1000	1000	0	Glycolysis / gluconeogenesis	alternative MetaNetX ID MNXR130328 (PR #220)
r_0468	glutamate 5-kinase	s_0434 + s_0991 -> s_0394 + s_0986	YDR300C	0	1000	0	Arginine and proline metabolism
r_0469	glutamate decarboxylase	s_0794 + s_0991 -> s_0456 + s_0734	YMR250W	0	1000	0	Alanine, aspartate and glutamate metabolism
r_0470	glutamate dehydrogenase (NAD)	s_0803 + s_0991 + s_1198 -> s_0180 + s_0419 + s_0794 + s_1203	YDL215C	0	1000	0	Alanine, aspartate and glutamate metabolism
r_0471	glutamate dehydrogenase (NADP)	s_0180 + s_0419 + s_0794 + s_1212 -> s_0803 + s_0991 + s_1207	YAL062W or YOR375C	0	1000	0	Alanine, aspartate and glutamate metabolism
r_0472	glutamate synthase (NADH2)	s_0180 + s_0794 + s_0999 + s_1203 -> 2 s_0991 + s_1198	YDL171C	0	1000	0	Alanine, aspartate and glutamate metabolism
r_0473	glutamate-5-semialdehyde dehydrogenase	s_0794 + s_0986 + s_1212 -> s_0997 + s_1207 + s_1322	YOR323C	0	1000	0	Arginine and proline metabolism
r_0475	glutaminase	s_0803 + s_0999 -> s_0419 + s_0991	YFL060C or YNL334C	0	1000	0	Alanine, aspartate and glutamate metabolism
r_0476	glutamine synthetase	s_0419 + s_0434 + s_0991 -> s_0394 + s_0794 + s_0999 + s_1322	YPR035W	0	1000	0	Alanine, aspartate and glutamate metabolism
r_0477	glutamine-fructose-6-phosphate transaminase	s_0557 + s_0999 -> s_0412 + s_0991	YMR084W or YKL104C	0	1000	0	Alanine, aspartate and glutamate metabolism	alternative MetaNetX ID MNXR124393 (PR #220)
r_0478	glutaminyl-tRNA synthetase	s_0434 + s_0999 + s_1590 -> s_0423 + s_0633 + s_0747	YOR168W	0	1000	0	tRNA metabolism
r_0479	glutamyl-tRNA synthetase	s_0434 + s_0991 + s_1591 -> s_0423 + s_0633 + s_0748	YGL245W	0	1000	0	tRNA metabolism
r_0480	glutamyl-tRNA synthetase	s_0437 + s_0993 + s_1592 -> s_0424 + s_0636 + s_0749	YOL033W	0	1000	0	tRNA metabolism
r_0481	glutathione oxidoreductase	s_0754 + s_0794 + s_1212 -> 2 s_0750 + s_1207	( YCL035C and YPL091W ) or ( YDR098C and YPL091W ) or ( YDR513W and YPL091W ) or ( YER174C and YPL091W )	0	1000	0	Glutathione metabolism
r_0482	glutathione oxidoreductase	s_0756 + s_0799 + s_1214 -> 2 s_0752 + s_1210	YPL059W and YPL091W	0	1000	0	Glutathione metabolism
r_0483	glutathione peridoxase	2 s_0750 + s_0837 -> s_0754 + 2 s_0803	YNL229C or YBR244W or YCL035C or YDR513W or YIR037W or YKL026C	0	1000	0	Glutathione metabolism	rxnDirection curated (PR #227)
r_0484	glutathione peroxidase, mitochondria	2 s_0752 + s_0838 -> s_0756 + 2 s_0807	YPL059W	0	1000	0	Glutathione metabolism	rxnDirection curated (PR #227)
r_0485	glutathione synthetase	s_0434 + s_0988 + s_1003 -> s_0394 + s_0750 + s_0794 + s_1322	YOL049W	0	1000	0	Glutathione metabolism
r_0486	glyceraldehyde-3-phosphate dehydrogenase	s_0764 + s_1198 + s_1322 <=> s_0075 + s_0794 + s_1203	YGR192C or YJL052W or YJR009C	-1000	1000	0	Glycolysis / gluconeogenesis
r_0487	glycerol dehydrogenase (NADP-dependent)	s_0765 + s_1207 -> s_0771 + s_0794 + s_1212	YOR120W	0	1000	0	Glycerolipid metabolism
r_0488	glycerol kinase	s_0434 + s_0765 -> s_0394 + s_0767 + s_0794	YHL032C	0	1000	0	Glycerolipid metabolism
r_0489	glycerol-3-phosphatase	s_0767 + s_0803 -> s_0765 + s_1322	YER062C or YIL053W	0	1000	0	Glycerolipid metabolism
r_0490	glycerol-3-phosphate dehydrogenase (fad)	s_0688 + s_0770 + s_0799 -> s_0632 + s_0690	YIL155C	0	1000	0	Glycerophospholipid metabolism	model.S(606,384) curated (PR #222)
r_0491	glycerol-3-phosphate dehydrogenase (NAD)	s_0629 + s_0794 + s_1203 -> s_0767 + s_1198	YDL022W or YOL059W	0	1000	0	Glycerophospholipid metabolism
r_0492	glycerol-3-phosphate dehydrogenase (NAD)	s_0632 + s_0799 + s_1205 -> s_0770 + s_1200	YOL059W	0	1000	0	Glycerophospholipid metabolism
r_0497	glycerophosphodiester phosphodiesterase (glycerophosphocholine)	s_0803 + s_1433 -> s_0512 + s_0767 + s_0794	YPL110C	0	1000	0	Glycerophospholipid metabolism
r_0499	glycinamide ribotide transformylase	s_0120 + s_0325 -> s_0301 + s_0794 + s_1487	YDR408C	0	1000	0	Purine metabolism
r_0500	glycine C-acetyltransferase	s_0529 + s_0952 -> s_0373 + s_1003		0	1000	0	Glycine, serine and threonine metabolism
r_0501	glycine cleavage system	s_1005 + s_1200 + s_1488 -> s_0307 + s_0421 + s_0460 + s_1205	YAL044C and YDR019C and YFL018C and YMR189W	0	1000	0	Glycine, serine and threonine metabolism
r_0502	glycine hydroxymethyltransferase	s_1039 + s_1487 <=> s_0306 + s_0803 + s_1003	YLR058C	-1000	1000	0	Glycine, serine and threonine metabolism	alternative MetaNetX ID MNXR124474 (PR #220)
r_0503	glycine hydroxymethyltransferase	s_1042 + s_1488 <=> s_0307 + s_0807 + s_1005	YBR263W	-1000	1000	0	Glycine, serine and threonine metabolism	alternative MetaNetX ID MNXR124474 (PR #220)
r_0504	glycine-cleavage complex (lipoamide)	s_0799 + s_1005 + s_1097 -> s_0460 + s_1409	YAL044C and YDR019C and YFL018C and YMR189W	0	1000	0	Glycine, serine and threonine metabolism
r_0505	glycine-cleavage complex (lipoamide)	s_0627 + s_1200 -> s_0799 + s_1097 + s_1205	( YAL044C and YDR019C and YFL018C and YMR189W ) or ( YDR148C and YFL018C and YIL125W )	0	1000	0	Glycine, serine and threonine metabolism
r_0506	glycine-cleavage complex (lipoylprotein)	s_1005 + s_1098 -> s_0460 + s_1410	YAL044C and YDR019C and YFL018C and YMR189W	0	1000	0	Glycine, serine and threonine metabolism	model.S(606,395) curated (PR #222)
r_0507	glycine-cleavage complex (lipoylprotein)	s_0799 + s_1410 + s_1488 -> s_0307 + s_0421 + s_0628	YAL044C and YDR019C and YFL018C and YMR189W	0	1000	0	Glycine, serine and threonine metabolism	MetaNetX ID curated (PR #220) | KEGG ID curated (PR #220) | model.S(606,396) curated (PR #222)
r_0508	glycine-cleavage complex (lipoylprotein)	s_0628 + s_1200 -> s_0799 + s_1098 + s_1205	YAL044C and YDR019C and YFL018C and YMR189W	0	1000	0	Glycine, serine and threonine metabolism
r_0509	glycine-cleavage system (lipoamide)	s_1409 + s_1488 -> s_0307 + s_0421 + s_0627	YAL044C and YDR019C and YFL018C and YMR189W	0	1000	0	Glycine, serine and threonine metabolism
r_0510	glycogen (starch) synthase	s_1543 -> s_0773 + s_0794 + s_1538	( YFR015C and YJL137C ) or ( YFR015C and YKR058W ) or ( YJL137C and YLR258W ) or ( YKR058W and YLR258W )	0	1000	0	Starch and sucrose metabolism	MetaNetX ID curated (PR #220) | model.S(610,399) curated (PR #222)
r_0511	glycogen phosphorylase	s_0773 + s_1322 -> s_0567	YPR160W	0	1000	0	Starch and sucrose metabolism
r_0512	glycyl-tRNA synthetase	s_0434 + s_1003 + s_1593 -> s_0423 + s_0633 + s_0757	YBR121C or YPR081C	0	1000	0	tRNA metabolism
r_0514	GMP synthase	s_0434 + s_0803 + s_0999 + s_1565 -> s_0423 + s_0633 + s_0782 + 2 s_0794 + s_0991	YMR217W	0	1000	0	Purine metabolism
r_0518	GPI-anchor assembly, step 2	s_0331 + s_0804 <=> s_0329 + s_0363 + s_0795	YMR281W	-1000	1000	0	Glycosylphosphatidylinositol (gpi)-anchor biosynthesis	alternative MetaNetX ID MNXR95258 (PR #220) | KEGG ID curated (PR #220)
r_0519	GPI-anchor assembly, step 5	s_0330 + s_0644 <=> s_0334 + s_0646	YCL052C and YJR013W	-1000	1000	0	Glycosylphosphatidylinositol (gpi)-anchor biosynthesis
r_0520	GPI-anchor assembly, step 6	s_0334 + s_1352 <=> s_0337	YKL165C	-1000	1000	0	Glycosylphosphatidylinositol (gpi)-anchor biosynthesis
r_0521	GPI-anchor assembly, step 7	s_0337 + s_0644 <=> s_0339 + s_0646	YBR004C	-1000	1000	0	Glycosylphosphatidylinositol (gpi)-anchor biosynthesis
r_0522	GPI-anchor assembly, step 8	s_0339 + s_0644 <=> s_0338	YGL142C	-1000	1000	0	Glycosylphosphatidylinositol (gpi)-anchor biosynthesis
r_0523	GPI-anchor assembly, step 9	s_0338 + s_1352 <=> s_0332 + s_0620	YDR302W or YLL031C	-1000	1000	0	Glycosylphosphatidylinositol (gpi)-anchor biosynthesis
r_0524	GTP cyclohydrolase I	s_0785 + s_0803 -> s_0346 + s_0722 + s_0794	YGR267C	0	1000	0	Folate biosynthesis
r_0525	GTP cyclohydrolase II	s_0785 + 3 s_0803 -> s_0141 + s_0633 + s_0722 + 2 s_0794	YBL033C	0	1000	0	Riboflavin metabolism
r_0526	guanine deaminase	s_0787 + s_0794 + s_0803 -> s_0357 + s_0419	YDL238C	0	1000	0	Purine metabolism
r_0527	guanine phosphoribosyltransferase	s_0787 + s_1386 -> s_0633 + s_0782	YDR399W	0	1000	0	Purine metabolism
r_0528	guanylate kinase	s_0434 + s_0782 -> s_0394 + s_0739	YDR454C	0	1000	0	Purine metabolism
r_0529	guanylate kinase (GMP:dATP)	s_0586 + s_0782 <=> s_0582 + s_0739	YDR454C	-1000	1000	0	Purine metabolism
r_0530	heme O monooxygenase	s_0812 + s_1205 + s_1278 -> s_0807 + s_0811 + s_1200	YER141W or ( YDR376W and YPL252C )	0	1000	0	Porphyrin and chlorophyll metabolism
r_0531	Heme O synthase	s_0191 + s_0712 + s_0807 -> s_0636 + s_0812	YPL172C	0	1000	0	Porphyrin and chlorophyll metabolism
r_0532	hexaprenyldihydroxybenzoate methyltransferase	s_0154 + s_0799 + s_1419 -> s_1415 + s_1535	YDR204W and YGR255C and YLR201C and YML110C and YOL096C and YOR125C	0	1000	0	Ubiquinone and other terpenoid-quinone biosynthesis
r_0533	hexokinase (D-fructose:ATP)	s_0434 + s_0553 -> s_0394 + s_0557 + s_0794	YLR446W or YFR053C or YGL253W	0	1000	0	Glycolysis / gluconeogenesis
r_0534	hexokinase (D-glucose:ATP)	s_0434 + s_0563 -> s_0394 + s_0568 + s_0794	YLR446W or YCL040W or YFR053C or YGL253W or YDR516C	0	1000	0	Glycolysis / gluconeogenesis
r_0535	hexokinase (D-mannose:ATP)	s_0434 + s_0571 -> s_0394 + s_0574 + s_0794	YLR446W or YFR053C or YGL253W	0	1000	0	Glycolysis / gluconeogenesis
r_0536	histidinol dehydrogenase	s_0803 + s_1010 + 2 s_1198 -> 3 s_0794 + s_1006 + 2 s_1203	YCL030C	0	1000	0	Histidine metabolism
r_0537	histidinol-phosphatase	s_0803 + s_1011 -> s_1010 + s_1322	YFR025C	0	1000	0	Histidine metabolism
r_0538	histidinol-phosphate transaminase	s_0207 + s_0991 -> s_0180 + s_1011	YIL116W	0	1000	0	Histidine metabolism
r_0539	histidyl-tRNA synthetase	s_0434 + s_1006 + s_1594 -> s_0423 + s_0633 + s_0832	YPR033C	0	1000	0	tRNA metabolism
r_0540	histidyl-tRNA synthetase	s_0437 + s_1008 + s_1595 -> s_0424 + s_0636 + s_0833	YPR033C	0	1000	0	tRNA metabolism
r_0541	hnRNP arginine N-methyltransferase	s_1006 + s_1416 -> s_0794 + s_1183 + s_1413	YBR034C	0	1000	0	Histidine metabolism	MetaNetX ID curated (PR #220)
r_0542	homoacontinate hydratase	s_0454 + s_0807 <=> s_0836	YJL200C or YDR234W	-1000	1000	0	Lysine metabolism
r_0543	homocitrate synthase	s_0183 + s_0377 + s_0808 -> s_0533 + s_0800 + s_0835	YDL131W or YDL182W	0	1000	0	Pyruvate metabolism	MetaNetX ID curated (PR #220)
r_0544	homocysteine S-methyltransferase	s_1012 + s_1416 -> s_0794 + s_1029 + s_1413	YLL062C or YPL273W	0	1000	0	Cysteine and methionine metabolism
r_0545	homoisocitrate dehydrogenase	s_0836 + s_1200 -> s_0177 + s_0460 + s_1205	YIL094C	0	1000	0	Lysine metabolism	model.S(606,430) curated (PR #222)
r_0546	homoserine dehydrogenase (NADH)	s_0794 + s_0978 + s_1203 -> s_1014 + s_1198	YJR139C	0	1000	0	Glycine, serine and threonine metabolism
r_0547	homoserine dehydrogenase (NADP)	s_0794 + s_0978 + s_1212 -> s_1014 + s_1207	YJR139C	0	1000	0	Glycine, serine and threonine metabolism
r_0548	homoserine kinase	s_0434 + s_1014 -> s_0394 + s_0794 + s_1238	YHR025W	0	1000	0	Glycine, serine and threonine metabolism
r_0549	homoserine O-trans-acetylase	s_0373 + s_1014 -> s_0529 + s_1233	YNL277W	0	1000	0	Cysteine and methionine metabolism
r_0550	hydrogen peroxide reductase (thioredoxin)	s_0794 + s_0837 + s_1616 -> 2 s_0803 + s_1620	( YDR453C and YGR209C ) or ( YDR453C and YLR043C )	0	1000	0	Glutathione metabolism	MetaNetX ID curated (PR #220) | model.S(601,435) curated (PR #222)
r_0551	hydrogen peroxide reductase (thioredoxin)	s_0799 + s_0838 + s_1617 -> 2 s_0807 + s_1621	YBL064C and YCR083W	0	1000	0	Glutathione metabolism	MetaNetX ID curated (PR #220) | model.S(606,436) curated (PR #222)
r_0552	hydrogen peroxide reductase (thioredoxin)	s_0801 + s_0840 + s_1619 -> 2 s_0809 + s_1623	( YGR209C and YLR109W ) or ( YLR043C and YLR109W )	0	1000	0	Glutathione metabolism	MetaNetX ID curated (PR #220) | model.S(608,437) curated (PR #222)
r_0553	hydroxyacylglutathione hydrolase	s_0033 + s_0803 -> s_0025 + s_0750 + s_0794	YDR272W	0	1000	0	Pyruvate metabolism
r_0554	hydroxyacylglutathione hydrolase	s_0034 + s_0807 -> s_0027 + s_0752 + s_0799	YOR040W	0	1000	0	Pyruvate metabolism
r_0555	hydroxybenzoate octaprenyltransferase	s_0287 + s_0831 -> s_0216 + s_0636	YNR041C	0	1000	0	Ubiquinone and other terpenoid-quinone biosynthesis
r_0556	hydroxyethylthiazole kinase	s_0310 + s_0434 -> s_0293 + s_0394 + s_0794	YPL214C	0	1000	0	Thiamine metabolism
r_0557	hydroxymethylbilane synthase	s_0803 + 4 s_1372 -> 4 s_0419 + s_1378	YDL205C	0	1000	0	Porphyrin and chlorophyll metabolism
r_0558	hydroxymethylglutaryl CoA reductase	s_0218 + 2 s_0794 + 2 s_1212 -> s_0028 + s_0529 + 2 s_1207	YLR450W or YML075C	0	1000	0	Terpenoid backbone biosynthesis	alternative MetaNetX ID MNXR100659 (PR #220)
r_0559	hydroxymethylglutaryl CoA synthase	s_0367 + s_0373 + s_0803 -> s_0218 + s_0529 + s_0794	YML126C	0	1000	0	Terpenoid backbone biosynthesis	alternative MetaNetX ID MNXR100660 (PR #220)
r_0560	hydroxymethylglutaryl CoA synthase	s_0370 + s_0376 + s_0807 -> s_0221 + s_0532 + s_0799	YML126C	0	1000	0	Terpenoid backbone biosynthesis
r_0561	hydroxymethylpyrimidine kinase (ATP)	s_0270 + s_0434 -> s_0268 + s_0394 + s_0794	YOL055C or YPL258C or YPR121W	0	1000	0	Thiamine metabolism
r_0562	hypoxanthine phosphoribosyltransferase (Hypoxanthine)	s_0843 + s_1386 -> s_0633 + s_0849	YDR399W	0	1000	0	Purine metabolism
r_0563	Imidazole-glycerol-3-phosphate synthase	s_0312 + s_0999 -> s_0403 + s_0550 + s_0794 + s_0991	YBR248C	0	1000	0	Histidine metabolism
r_0564	imidazoleglycerol-phosphate dehydratase	s_0550 -> s_0207 + s_0803	YOR202W	0	1000	0	Histidine metabolism
r_0565	IMP dehydrogenase	s_0803 + s_0849 + s_1198 -> s_0794 + s_1203 + s_1565	YHR216W or YLR432W or YML056C	0	1000	0	Purine metabolism
r_0566	indole-3-glycerol-phosphate synthase	s_0076 + s_0794 -> s_0086 + s_0456 + s_0803	YKL211C	0	1000	0	Phenylalanine, tyrosine and tryptophan biosynthesis
r_0567	indole-3-pyruvate decarboxylase	s_0794 + s_0855 -> s_0456 + s_0850	YGR087C or YLR044C or YLR134W	0	1000	0	Tryptophan metabolism
r_0568	inorganic diphosphatase	s_0633 + s_0803 -> s_0794 + 2 s_1322	YBR011C	0	1000	0	Oxidative phosphorylation
r_0569	inorganic diphosphatase	s_0636 + s_0807 -> s_0799 + 2 s_1326	YMR267W	0	1000	0	Oxidative phosphorylation
r_0570	inosine monophosphate cyclohydrolase	s_1365 <=> s_0803 + s_0849	YLR028C or YMR120C	-1000	1000	0	Purine metabolism
r_0571	inositol-1,3,4,5,6-pentakisphosphate 2-kinase	s_0438 + s_1157 -> s_0398 + s_0800 + s_1159	YDR315C	0	1000	0	Inositol phosphate metabolism	model.S(607,456) curated (PR #222)
r_0572	inositol-1,3,4,5-triphosphate 6-kinase, nucleus	s_0123 + s_0438 -> s_0398 + s_0800 + s_1157	YDR173C	0	1000	0	Inositol phosphate metabolism	model.S(607,457) curated (PR #222)
r_0573	inositol-1,4,5,6- tetrakisphosphate 3-kinase, nucleus	s_0124 + s_0438 -> s_0398 + s_0800 + s_1157	YDR173C	0	1000	0	Inositol phosphate metabolism	model.S(607,458) curated (PR #222)
r_0574	inositol-1,4,5-triphosphate 6-kinase, nucleus	s_0125 + s_0438 -> s_0124 + s_0398 + s_0800	YDR173C	0	1000	0	Inositol phosphate metabolism	model.S(607,459) curated (PR #222)
r_0575	inositol-1,4,5-trisphosphate 3-kinase, nucleus	s_0125 + s_0438 -> s_0123 + s_0398 + s_0800	YDR173C	0	1000	0	Inositol phosphate metabolism	model.S(607,460) curated (PR #222)
r_0596	IPS phospholipase C	s_0804 + s_1116 -> s_0475 + s_1111	YER019W	0	1000	0	Sphingolipid metabolism
r_0597	IPS phospholipase C	s_0804 + s_1119 -> s_0478 + s_1111	YER019W	0	1000	0	Sphingolipid metabolism
r_0598	IPS phospholipase C	s_0804 + s_1128 -> s_0487 + s_1111	YER019W	0	1000	0	Sphingolipid metabolism
r_0599	IPS phospholipase C	s_0804 + s_1131 -> s_0490 + s_1111	YER019W	0	1000	0	Sphingolipid metabolism
r_0600	IPS phospholipase C	s_0804 + s_1122 -> s_0481 + s_1111	YER019W	0	1000	0	Sphingolipid metabolism
r_0601	IPS phospholipase C	s_0804 + s_1125 -> s_0484 + s_1111	YER019W	0	1000	0	Sphingolipid metabolism
r_0602	IPS phospholipase C	s_0804 + s_1134 -> s_0493 + s_1111	YER019W	0	1000	0	Sphingolipid metabolism
r_0603	IPS phospholipase C	s_0804 + s_1137 -> s_0496 + s_1111	YER019W	0	1000	0	Sphingolipid metabolism
r_0604	IPS phospholipase C	s_0804 + s_1140 -> s_0499 + s_1111	YER019W	0	1000	0	Sphingolipid metabolism
r_0605	IPS phospholipase C	s_0804 + s_1143 -> s_0502 + s_1111	YER019W	0	1000	0	Sphingolipid metabolism
r_0606	IPS phospholipase C	s_0804 + s_0861 -> s_0475 + s_1109	YER019W	0	1000	0	Sphingolipid metabolism
r_0607	IPS phospholipase C	s_0804 + s_0864 -> s_0478 + s_1109	YER019W	0	1000	0	Sphingolipid metabolism
r_0608	IPS phospholipase C	s_0804 + s_0873 -> s_0487 + s_1109	YER019W	0	1000	0	Sphingolipid metabolism
r_0609	IPS phospholipase C	s_0804 + s_0876 -> s_0490 + s_1109	YER019W	0	1000	0	Sphingolipid metabolism
r_0610	IPS phospholipase C	s_0804 + s_0867 -> s_0481 + s_1109	YER019W	0	1000	0	Sphingolipid metabolism
r_0611	IPS phospholipase C	s_0804 + s_0870 -> s_0484 + s_1109	YER019W	0	1000	0	Sphingolipid metabolism
r_0612	IPS phospholipase C	s_0804 + s_0879 -> s_0493 + s_1109	YER019W	0	1000	0	Sphingolipid metabolism
r_0613	IPS phospholipase C	s_0804 + s_0882 -> s_0496 + s_1109	YER019W	0	1000	0	Sphingolipid metabolism
r_0614	IPS phospholipase C	s_0804 + s_0885 -> s_0499 + s_1109	YER019W	0	1000	0	Sphingolipid metabolism
r_0615	IPS phospholipase C	s_0804 + s_0888 -> s_0502 + s_1109	YER019W	0	1000	0	Sphingolipid metabolism
r_0616	IPS phospholipase C	s_0807 + s_0896 -> s_0129 + s_0477 + 2 s_0799	YER019W	0	1000	0	Sphingolipid metabolism	model.S(606,481) curated (PR #222)
r_0617	IPS phospholipase C	s_0807 + s_0899 -> s_0129 + s_0480 + 2 s_0799	YER019W	0	1000	0	Sphingolipid metabolism	model.S(606,482) curated (PR #222)
r_0618	IPS phospholipase C	s_0807 + s_0908 -> s_0129 + s_0489 + 2 s_0799	YER019W	0	1000	0	Sphingolipid metabolism	model.S(606,483) curated (PR #222)
r_0619	IPS phospholipase C	s_0807 + s_0911 -> s_0129 + s_0492 + 2 s_0799	YER019W	0	1000	0	Sphingolipid metabolism	model.S(606,484) curated (PR #222)
r_0620	IPS phospholipase C	s_0807 + s_0902 -> s_0129 + s_0483 + 2 s_0799	YER019W	0	1000	0	Sphingolipid metabolism	model.S(606,485) curated (PR #222)
r_0621	IPS phospholipase C	s_0807 + s_0905 -> s_0129 + s_0486 + 2 s_0799	YER019W	0	1000	0	Sphingolipid metabolism	model.S(606,486) curated (PR #222)
r_0622	IPS phospholipase C	s_0807 + s_0914 -> s_0129 + s_0495 + 2 s_0799	YER019W	0	1000	0	Sphingolipid metabolism	model.S(606,487) curated (PR #222)
r_0623	IPS phospholipase C	s_0807 + s_0917 -> s_0129 + s_0498 + 2 s_0799	YER019W	0	1000	0	Sphingolipid metabolism	model.S(606,488) curated (PR #222)
r_0624	IPS phospholipase C	s_0807 + s_0920 -> s_0129 + s_0501 + 2 s_0799	YER019W	0	1000	0	Sphingolipid metabolism	model.S(606,489) curated (PR #222)
r_0625	IPS phospholipase C	s_0807 + s_0923 -> s_0129 + s_0504 + 2 s_0799	YER019W	0	1000	0	Sphingolipid metabolism	model.S(606,490) curated (PR #222)
r_0626	IPS phospholipase C	s_0807 + s_1118 -> s_0477 + s_1112	YER019W	0	1000	0	Sphingolipid metabolism
r_0627	IPS phospholipase C	s_0807 + s_1121 -> s_0480 + s_1112	YER019W	0	1000	0	Sphingolipid metabolism
r_0628	IPS phospholipase C	s_0807 + s_1130 -> s_0489 + s_1112	YER019W	0	1000	0	Sphingolipid metabolism
r_0629	IPS phospholipase C	s_0807 + s_1133 -> s_0492 + s_1112	YER019W	0	1000	0	Sphingolipid metabolism
r_0630	IPS phospholipase C	s_0807 + s_1124 -> s_0483 + s_1112	YER019W	0	1000	0	Sphingolipid metabolism
r_0631	IPS phospholipase C	s_0807 + s_1127 -> s_0486 + s_1112	YER019W	0	1000	0	Sphingolipid metabolism
r_0632	IPS phospholipase C	s_0807 + s_1136 -> s_0495 + s_1112	YER019W	0	1000	0	Sphingolipid metabolism
r_0633	IPS phospholipase C	s_0807 + s_1139 -> s_0498 + s_1112	YER019W	0	1000	0	Sphingolipid metabolism
r_0634	IPS phospholipase C	s_0807 + s_1142 -> s_0501 + s_1112	YER019W	0	1000	0	Sphingolipid metabolism
r_0635	IPS phospholipase C	s_0807 + s_1145 -> s_0504 + s_1112	YER019W	0	1000	0	Sphingolipid metabolism
r_0636	IPS phospholipase C	s_0807 + s_0863 -> s_0477 + s_1110	YER019W	0	1000	0	Sphingolipid metabolism
r_0637	IPS phospholipase C	s_0807 + s_0866 -> s_0480 + s_1110	YER019W	0	1000	0	Sphingolipid metabolism
r_0638	IPS phospholipase C	s_0807 + s_0875 -> s_0489 + s_1110	YER019W	0	1000	0	Sphingolipid metabolism
r_0639	IPS phospholipase C	s_0807 + s_0878 -> s_0492 + s_1110	YER019W	0	1000	0	Sphingolipid metabolism
r_0640	IPS phospholipase C	s_0807 + s_0869 -> s_0483 + s_1110	YER019W	0	1000	0	Sphingolipid metabolism
r_0641	IPS phospholipase C	s_0807 + s_0872 -> s_0486 + s_1110	YER019W	0	1000	0	Sphingolipid metabolism
r_0642	IPS phospholipase C	s_0807 + s_0881 -> s_0495 + s_1110	YER019W	0	1000	0	Sphingolipid metabolism
r_0643	IPS phospholipase C	s_0807 + s_0884 -> s_0498 + s_1110	YER019W	0	1000	0	Sphingolipid metabolism
r_0644	IPS phospholipase C	s_0807 + s_0887 -> s_0501 + s_1110	YER019W	0	1000	0	Sphingolipid metabolism
r_0645	IPS phospholipase C	s_0807 + s_0890 -> s_0504 + s_1110	YER019W	0	1000	0	Sphingolipid metabolism
r_0646	IPS phospholipase C	s_0804 + s_0894 -> s_0127 + s_0475 + 2 s_0795	YER019W	0	1000	0	Sphingolipid metabolism	model.S(602,511) curated (PR #222)
r_0647	IPS phospholipase C	s_0804 + s_0897 -> s_0127 + s_0478 + 2 s_0795	YER019W	0	1000	0	Sphingolipid metabolism	model.S(602,512) curated (PR #222)
r_0648	IPS phospholipase C	s_0804 + s_0906 -> s_0127 + s_0487 + 2 s_0795	YER019W	0	1000	0	Sphingolipid metabolism	model.S(602,513) curated (PR #222)
r_0649	IPS phospholipase C	s_0804 + s_0909 -> s_0127 + s_0490 + 2 s_0795	YER019W	0	1000	0	Sphingolipid metabolism	model.S(602,514) curated (PR #222)
r_0650	IPS phospholipase C	s_0804 + s_0900 -> s_0127 + s_0481 + 2 s_0795	YER019W	0	1000	0	Sphingolipid metabolism	model.S(602,515) curated (PR #222)
r_0651	IPS phospholipase C	s_0804 + s_0903 -> s_0127 + s_0484 + 2 s_0795	YER019W	0	1000	0	Sphingolipid metabolism	model.S(602,516) curated (PR #222)
r_0652	IPS phospholipase C	s_0804 + s_0912 -> s_0127 + s_0493 + 2 s_0795	YER019W	0	1000	0	Sphingolipid metabolism	model.S(602,517) curated (PR #222)
r_0653	IPS phospholipase C	s_0804 + s_0915 -> s_0127 + s_0496 + 2 s_0795	YER019W	0	1000	0	Sphingolipid metabolism	model.S(602,518) curated (PR #222)
r_0654	IPS phospholipase C	s_0804 + s_0918 -> s_0127 + s_0499 + 2 s_0795	YER019W	0	1000	0	Sphingolipid metabolism	model.S(602,519) curated (PR #222)
r_0655	IPS phospholipase C	s_0804 + s_0921 -> s_0127 + s_0502 + 2 s_0795	YER019W	0	1000	0	Sphingolipid metabolism	model.S(602,520) curated (PR #222)
r_0656	isoamyl acetate-hydrolyzing esterase	s_0803 + s_0927 -> s_0362 + s_0794 + s_0929	YOR126C	0	1000	0	Complex alcohol metabolism
r_0657	isobutyl acetate-hydrolyzing esterase	s_0803 + s_0935 -> s_0362 + s_0794 + s_0932	YOR126C	0	1000	0	Complex alcohol metabolism
r_0658	isocitrate dehydrogenase (NAD+)	s_0941 + s_1200 -> s_0182 + s_0460 + s_1205	YNL037C and YOR136W	0	1000	0	Citrate cycle (TCA cycle)
r_0659	isocitrate dehydrogenase (NADP)	s_0940 + s_1207 <=> s_0180 + s_0456 + s_1212	YLR174W	-1000	1000	0	Citrate cycle (TCA cycle)
r_0661	isocitrate dehydrogenase (NADP+), peroxisomal	s_0942 + s_1211 -> s_0184 + s_0462 + s_1215	YNL009W	0	1000	0	Citrate cycle (TCA cycle)
r_0662	isocitrate lyase	s_0940 -> s_0779 + s_1458	YER065C	0	1000	0	Glyoxylate and dicarboxylate metabolism
r_0663	isoleucine transaminase	s_0180 + s_1016 <=> s_0056 + s_0991	YJR148W	-1000	1000	0	Valine, leucine and isoleucine metabolism
r_0664	isoleucine transaminase	s_0182 + s_1018 <=> s_0060 + s_0993	YHR208W	-1000	1000	0	Valine, leucine and isoleucine metabolism
r_0665	isoleucyl-tRNA synthetase	s_0434 + s_1016 + s_1596 -> s_0423 + s_0633 + s_0847	YBL076C	0	1000	0	tRNA metabolism
r_0666	isoleucyl-tRNA synthetase	s_0437 + s_1018 + s_1597 -> s_0424 + s_0636 + s_0848	YPL040C	0	1000	0	tRNA metabolism
r_0667	isopentenyl-diphosphate D-isomerase	s_0943 <=> s_1376	YPL117C	-1000	1000	0	Terpenoid backbone biosynthesis
r_0668	itaconate-CoA ligase (ADP-forming)	s_0437 + s_0532 + s_0946 <=> s_0397 + s_0949 + s_1326	YGR244C and YOR142W	-1000	1000	0	C5-branched dibasic acid metabolism
r_0669	ketol-acid reductoisomerase (2-aceto-2-hydroxybutanoate)	s_0039 + s_0799 + s_1214 -> s_0008 + s_1210	YLR355C	0	1000	0	Valine, leucine and isoleucine metabolism
r_0670	kynureninase	s_0803 + s_1020 -> s_0427 + s_0794 + s_0955	YLR231C	0	1000	0	Tryptophan metabolism
r_0671	kynurenine 3-monooxygenase	s_0794 + s_1020 + s_1212 + s_1275 -> s_0222 + s_0803 + s_1207	YBL098W	0	1000	0	Tryptophan metabolism
r_0672	L-1-pyrroline-3-hydroxy-5-carboxylate dehydrogenase	s_0117 + 2 s_0807 + s_1200 <=> s_0678 + s_0799 + s_1205	YHR037W	-1000	1000	0	Arginine and proline metabolism
r_0673	L-4-hydroxyglutamate semialdehyde dehydrogenase	s_0807 + s_0954 + s_1200 <=> s_0678 + 2 s_0799 + s_1205	YHR037W	-1000	1000	0	Arginine and proline metabolism
r_0674	L-alanine transaminase	s_0182 + s_0957 <=> s_0993 + s_1401	YLR089C	-1000	1000	0	Alanine, aspartate and glutamate metabolism
r_0675	L-allo-threonine aldolase	s_0958 -> s_0359 + s_1003	YEL046C	0	1000	0	Glycine, serine and threonine metabolism
r_0676	L-allo-threonine dehydrogenase	s_0958 + s_1207 <=> s_0794 + s_0952 + s_1212	YMR226C	-1000	1000	0	Glycine, serine and threonine metabolism
r_0678	L-aminoadipate-semialdehyde dehydrogenase (NADPH)	s_0434 + s_0794 + s_0953 + s_1212 -> s_0423 + s_0633 + s_0959 + s_1207	YBR115C and YGL154C	0	1000	0	Lysine metabolism
r_0679	L-asparaginase	s_0803 + s_0969 -> s_0419 + s_0973	YDR321W	0	1000	0	Alanine, aspartate and glutamate metabolism
r_0680	L-asparaginase	s_0805 + s_0970 -> s_0420 + s_0974	YLR155C or YLR157C or YLR158C or YLR160C	0	1000	0	Alanine, aspartate and glutamate metabolism
r_0681	L-erythro-4-hydroxyglutamate:2-oxoglutarate aminotransferase	s_0180 + s_0677 -> s_0282 + s_0991	YLR027C	0	1000	0	Arginine and proline metabolism
r_0682	L-erythro-4-hydroxyglutamate:2-oxoglutarate aminotransferase	s_0182 + s_0678 -> s_0283 + s_0993	YKL106W	0	1000	0	Arginine and proline metabolism
r_0683	L-erythro-4-hydroxyglutamate:2-oxoglutarate aminotransferase	s_0184 + s_0679 -> s_0284 + s_0995	YLR027C	0	1000	0	Arginine and proline metabolism
r_0687	L-hydroxyproline reductase (NADP)	s_0116 + 2 s_0794 + s_1212 -> s_1207 + s_4207	YER023W	0	1000	0	Arginine and proline metabolism
r_0688	L-lactaldehyde:NADP+ 1-oxidoreductase	s_0794 + s_1151 + s_1212 -> s_0062 + s_1207	YHR104W or YOL151W	0	1000	0	Pyruvate metabolism
r_0689	L-serine deaminase	s_1039 -> s_0419 + s_1399	YCL064C	0	1000	0	Glycine, serine and threonine metabolism
r_0690	L-serine dehydrogenase	s_1039 + s_1207 -> s_0794 + s_0960 + s_1212	YMR226C	0	1000	0	Glycine, serine and threonine metabolism
r_0691	L-sorbitol dehydrogenase (L-sorbose-producing)	s_0989 + s_1198 -> s_0794 + s_1043 + s_1203	YJR159W	0	1000	0	Fructose and mannose metabolism
r_0692	L-threonine deaminase	s_1045 -> s_0178 + s_0419	YCL064C	0	1000	0	Glycine, serine and threonine metabolism
r_0693	L-threonine deaminase	s_1047 -> s_0179 + s_0421	YER086W	0	1000	0	Glycine, serine and threonine metabolism
r_0694	L-tryptophan:oxygen 2,3-oxidoreductase (decyclizing)	s_1048 + s_1275 -> s_1195	YJR078W	0	1000	0	Tryptophan metabolism
r_0695	L-tyrosine N-formyltransferase	s_0120 + s_1051 -> s_0794 + s_1196 + s_1487	YDR403W	0	1000	0	Tryptophan metabolism
r_0696	lactaldehyde dehydrogenase	s_0062 + s_0803 + s_1198 -> s_0063 + 2 s_0794 + s_1203	YOL151W	0	1000	0	Pyruvate metabolism
r_0697	lactoylglutathione lyase	s_0750 + s_1151 -> s_0033	YML004C	0	1000	0	Pyruvate metabolism
r_0698	lanosterol synthase	s_0037 -> s_1059	YHR072W	0	1000	0	Steroid biosynthesis
r_0699	leucine transaminase	s_0180 + s_1021 <=> s_0291 + s_0991	YJR148W	-1000	1000	0	Valine, leucine and isoleucine metabolism
r_0700	leucine transaminase	s_0182 + s_1023 <=> s_0292 + s_0993	YHR208W	-1000	1000	0	Valine, leucine and isoleucine metabolism
r_0701	leucyl-tRNA synthetase	s_0434 + s_1021 + s_1598 -> s_0423 + s_0633 + s_1077	YPL160W	0	1000	0	tRNA metabolism
r_0702	leucyl-tRNA synthetase	s_0437 + s_1023 + s_1599 -> s_0424 + s_0636 + s_1078	YLR382C	0	1000	0	tRNA metabolism
r_0703	leukotriene A4 hydrolase	s_0803 + s_1079 <=> s_0013	YNL045W	-1000	1000	0	Arachidonic acid metabolism
r_0704	leukotriene A4 hydrolase	s_0808 + s_1080 <=> s_0014	YNL045W	-1000	1000	0	Arachidonic acid metabolism
r_0705	leukotriene A4 hydrolase	s_0803 + s_1079 <=> s_0608	YNL045W	-1000	1000	0	Arachidonic acid metabolism
r_0706	leukotriene A4 hydrolase	s_0808 + s_1080 <=> s_0609	YNL045W	-1000	1000	0	Arachidonic acid metabolism
r_0707	leukotriene A4 hydrolase	s_0803 + s_1079 <=> s_1081	YNL045W	-1000	1000	0	Arachidonic acid metabolism
r_0708	leukotriene A4 hydrolase	s_0808 + s_1080 <=> s_1082	YNL045W	-1000	1000	0	Arachidonic acid metabolism
r_0711	lysyl-tRNA synthetase	s_0434 + s_1025 + s_1600 -> s_0423 + s_0633 + s_1099	YDR037W	0	1000	0	tRNA metabolism
r_0712	lysyl-tRNA synthetase	s_0437 + s_1027 + s_1601 -> s_0424 + s_0636 + s_1100	YNL073W	0	1000	0	tRNA metabolism
r_0713	malate dehydrogenase	s_0068 + s_1200 <=> s_0799 + s_1205 + s_1273	YKL085W	-1000	1000	0	Citrate cycle (TCA cycle)
r_0714	malate dehydrogenase, cytoplasmic	s_0066 + s_1198 <=> s_0794 + s_1203 + s_1271	YOL126C	-1000	1000	0	Citrate cycle (TCA cycle)
r_0715	malate dehydrogenase, peroxisomal	s_0069 + s_1202 <=> s_0801 + s_1206 + s_1274	YDL078C	-1000	1000	0	Citrate cycle (TCA cycle)
r_0716	malate synthase	s_0373 + s_0779 + s_0803 -> s_0066 + s_0529 + s_0794	YIR031C or YNL117W	0	1000	0	Pyruvate metabolism
r_0717	malate synthase	s_0378 + s_0781 + s_0809 -> s_0069 + s_0534 + s_0801	YNL117W	0	1000	0	Pyruvate metabolism
r_0718	malic enzyme (NAD)	s_0068 + s_1200 -> s_0460 + s_1205 + s_1401	YKL029C	0	1000	0	Pyruvate metabolism
r_0719	malic enzyme (NADP)	s_0068 + s_1210 -> s_0460 + s_1214 + s_1401	YKL029C	0	1000	0	Pyruvate metabolism
r_0721	malonyl-CoA-ACP transacylase	s_1104 + s_1845 <=> s_0465 + s_0532	YKL192C and YOR221C	-1000	1000	0	Fatty acid biosynthesis
r_0722	mannose-1-phosphate guanylyltransferase	s_0573 + s_0785 + s_0794 -> s_0633 + s_0743	YDL055C	0	1000	0	Fructose and mannose metabolism
r_0723	mannose-6-phosphate isomerase	s_0574 <=> s_0557	YER003C	-1000	1000	0	Fructose and mannose metabolism	alternative MetaNetX ID MNXR124423 (PR #220)
r_0724	methenyltetrahydrifikate cyclohydrolase	s_0305 + s_0807 <=> s_0121 + s_0799	YBR084W	-1000	1000	0	One carbon pool by folate
r_0725	methenyltetrahydrofolate cyclohydrolase	s_0304 + s_0803 <=> s_0120 + s_0794	YGR204W	-1000	1000	0	One carbon pool by folate
r_0726	methionine adenosyltransferase	s_0434 + s_0803 + s_1029 -> s_0633 + s_1322 + s_1416	YDR502C or YLR180W	0	1000	0	Cysteine and methionine metabolism
r_0727	methionine synthase	s_0322 + s_1012 -> s_1029 + s_1487	YER091C	0	1000	0	Cysteine and methionine metabolism	model.S(601,584) curated (PR #222)
r_0728	methionyl-tRNA formyltransferase	s_0121 + s_1149 -> s_0713 + s_0799 + s_1488	YBL013W	0	1000	0	tRNA metabolism	alternative MetaNetX ID MNXR124973 (PR #220)
r_0729	methionyl-tRNA synthetase	s_0434 + s_1029 + s_1602 -> s_0423 + s_0633 + s_1148	YGR264C	0	1000	0	tRNA metabolism
r_0730	methionyl-tRNA synthetase	s_0437 + s_1031 + s_1603 -> s_0424 + s_0636 + s_1149	YGR171C	0	1000	0	tRNA metabolism
r_0731	methylenetetrahydrofolate dehydrogenase (NAD)	s_0306 + s_1198 -> s_0304 + s_1203	YKR080W	0	1000	0	One carbon pool by folate
r_0732	methylenetetrahydrofolate dehydrogenase (NADP)	s_0306 + s_1207 <=> s_0304 + s_1212	YGR204W	-1000	1000	0	One carbon pool by folate
r_0733	methylenetetrahydrofolate dehydrogenase (NADP)	s_0307 + s_1210 <=> s_0305 + s_1214	YBR084W	-1000	1000	0	One carbon pool by folate
r_0734	methylisocitrate lyase	s_0012 -> s_1401 + s_1460	YPR006C	0	1000	0	Propanoate metabolism
r_0735	mevalonate kinase (atp)	s_0028 + s_0434 -> s_0019 + s_0394 + s_0794	YMR208W	0	1000	0	Terpenoid backbone biosynthesis
r_0736	mevalonate kinase (ctp)	s_0028 + s_0539 -> s_0019 + s_0467 + s_0794	YMR208W	0	1000	0	Terpenoid backbone biosynthesis
r_0737	mevalonate kinase (gtp)	s_0028 + s_0785 -> s_0019 + s_0739 + s_0794	YMR208W	0	1000	0	Terpenoid backbone biosynthesis
r_0738	mevalonate kinase (UTP)	s_0028 + s_1559 -> s_0019 + s_0794 + s_1538	YMR208W	0	1000	0	Terpenoid backbone biosynthesis
r_0739	mevalonate pyrophoshate decarboxylase	s_0018 + s_0434 -> s_0394 + s_0456 + s_0943 + s_1322	YNR043W	0	1000	0	Terpenoid backbone biosynthesis
r_0747	MIPC synthase	s_0744 + s_0895 -> s_0740 + s_0797 + s_1117	( YBR036C and YBR161W ) or ( YBR036C and YPL057C )	0	1000	0	Sphingoglycolipid metabolism	model.S(604,597) curated (PR #222)
r_0748	MIPC synthase	s_0744 + s_0898 -> s_0740 + s_0797 + s_1120	( YBR036C and YBR161W ) or ( YBR036C and YPL057C )	0	1000	0	Sphingoglycolipid metabolism	model.S(604,598) curated (PR #222)
r_0749	MIPC synthase	s_0744 + s_0907 -> s_0740 + s_0797 + s_1129	( YBR036C and YBR161W ) or ( YBR036C and YPL057C )	0	1000	0	Sphingoglycolipid metabolism	model.S(604,599) curated (PR #222)
r_0750	MIPC synthase	s_0744 + s_0910 -> s_0740 + s_0797 + s_1132	( YBR036C and YBR161W ) or ( YBR036C and YPL057C )	0	1000	0	Sphingoglycolipid metabolism	model.S(604,600) curated (PR #222)
r_0751	MIPC synthase	s_0744 + s_0901 -> s_0740 + s_0797 + s_1123	( YBR036C and YBR161W ) or ( YBR036C and YPL057C )	0	1000	0	Sphingoglycolipid metabolism	model.S(604,601) curated (PR #222)
r_0752	MIPC synthase	s_0744 + s_0904 -> s_0740 + s_0797 + s_1126	( YBR036C and YBR161W ) or ( YBR036C and YPL057C )	0	1000	0	Sphingoglycolipid metabolism	model.S(604,602) curated (PR #222)
r_0753	MIPC synthase	s_0744 + s_0913 -> s_0740 + s_0797 + s_1135	( YBR036C and YBR161W ) or ( YBR036C and YPL057C )	0	1000	0	Sphingoglycolipid metabolism	model.S(604,603) curated (PR #222)
r_0754	MIPC synthase	s_0744 + s_0916 -> s_0740 + s_0797 + s_1138	( YBR036C and YBR161W ) or ( YBR036C and YPL057C )	0	1000	0	Sphingoglycolipid metabolism	model.S(604,604) curated (PR #222)
r_0755	MIPC synthase	s_0744 + s_0919 -> s_0740 + s_0797 + s_1141	( YBR036C and YBR161W ) or ( YBR036C and YPL057C )	0	1000	0	Sphingoglycolipid metabolism	model.S(604,605) curated (PR #222)
r_0756	MIPC synthase	s_0744 + s_0922 -> s_0740 + s_0797 + s_1144	( YBR036C and YBR161W ) or ( YBR036C and YPL057C )	0	1000	0	Sphingoglycolipid metabolism	model.S(604,606) curated (PR #222)
r_0757	myo-inositol 1-phosphatase	s_0126 + s_0803 -> s_1153 + s_1322	YDR287W or YHR046C	0	1000	0	Inositol phosphate metabolism
r_0758	myo-inositol-1-phosphate synthase	s_0568 -> s_0126	YJL153C	0	1000	0	Inositol phosphate metabolism
r_0759	N-acetyl-g-glutamyl-phosphate reductase	s_0799 + s_1191 + s_1214 -> s_0145 + s_1210 + s_1326	YER069W	0	1000	0	Arginine biosynthesis
r_0760	N-acetylglucosamine-6-phosphate synthase	s_0373 + s_0412 -> s_0529 + s_0794 + s_1190	YFL017C	0	1000	0	Amino sugar and nucleotide sugar metabolism	alternative MetaNetX ID MNXR124394 (PR #220) | rxnDirection curated (PR #227)
r_0761	N-acteylglutamate synthase	s_0376 + s_0993 <=> s_0532 + s_0799 + s_1192	YJL071W or YMR062C	-1000	1000	0	Arginine biosynthesis
r_0762	N-formyl-L-kynurenine amidohydrolase	s_0803 + s_1195 -> s_0722 + s_0794 + s_1020	YDR428C	0	1000	0	Tryptophan metabolism
r_0763	N-formyltyrosine oxidase	s_0794 + 2 s_1196 + s_1212 -> s_1185 + s_1207	YDR402C and YDR403W	0	1000	0	Tryptophan metabolism	MetaNetX ID curated (PR #220)
r_0764	NAD diphosphatase	s_0809 + s_1202 -> s_0426 + 2 s_0801 + s_1228	YGL067W	0	1000	0	Nicotinate and nicotinamide metabolism
r_0765	NAD kinase	s_0434 + s_1198 -> s_0394 + s_0794 + s_1207	YEL041W or YJR049C	0	1000	0	Nicotinate and nicotinamide metabolism
r_0766	NAD kinase	s_0437 + s_1200 -> s_0397 + s_0799 + s_1210	YEL041W or YJR049C or YPL188W	0	1000	0	Nicotinate and nicotinamide metabolism
r_0767	NAD nucleosidase nuclear	s_0808 + s_1201 -> s_0402 + s_0800 + s_1217	YDL042C or YDR191W or YOL068C or YOR025W or YPL015C	0	1000	0	Nicotinate and nicotinamide metabolism
r_0768	NAD synthase	s_0434 + s_0591 + s_0803 + s_0999 -> s_0423 + s_0633 + s_0794 + s_0991 + s_1198	YHR074W	0	1000	0	Nicotinate and nicotinamide metabolism
r_0769	NAD synthase	s_0438 + s_0593 + s_0808 + s_1001 <=> s_0425 + s_0637 + s_0800 + s_0994 + s_1201	YHR074W	-1000	1000	0	Nicotinate and nicotinamide metabolism
r_0770	NADH dehydrogenase, cytosolic/mitochondrial	s_0794 + s_1203 + s_1537 -> s_1198 + s_1535	YDL085W or YMR145C	0	1000	0	Oxidative phosphorylation
r_0771	NADH kinase	s_0434 + s_1203 -> s_0394 + s_0794 + s_1212	YEL041W or YJR049C	0	1000	0	Nicotinate and nicotinamide metabolism
r_0772	NADH kinase mitochondrial	s_0437 + s_1205 -> s_0397 + s_0799 + s_1214	YEL041W or YJR049C or YPL188W	0	1000	0	Nicotinate and nicotinamide metabolism
r_0773	NADH:ubiquinone oxidoreductase	s_0799 + s_1205 + s_1537 -> s_1200 + s_1535	YML120C	0	1000	0	Oxidative phosphorylation
r_0774	NAPRtase	s_0434 + s_0794 + s_1219 + s_1386 -> s_0394 + s_0633 + s_1222 + s_1322	YOR209C	0	1000	0	Nicotinate and nicotinamide metabolism
r_0775	NAPRtase	s_0437 + s_0799 + s_1221 + s_1387 -> s_0397 + s_0636 + s_1223 + s_1326	YOR209C	0	1000	0	Nicotinate and nicotinamide metabolism
r_0781	nicotinamidase	s_0803 + s_1216 -> s_0419 + s_1219	YGL037C	0	1000	0	Nicotinate and nicotinamide metabolism
r_0782	nicotinamide N-methyltransferase	s_1216 + s_1416 -> s_0087 + s_1413	YLR285W	0	1000	0	Nicotinate and nicotinamide metabolism
r_0783	nicotinamide-nucleotide adenylyltransferase	s_0434 + s_0794 + s_1224 -> s_0633 + s_1198	YCL047C or YLR328W	0	1000	0	Nicotinate and nicotinamide metabolism
r_0784	nicotinamide-nucleotide adenylyltransferase	s_0438 + s_0800 + s_1227 -> s_0637 + s_1201	YGR010W or YLR328W	0	1000	0	Nicotinate and nicotinamide metabolism
r_0785	nicotinate-nucleotide adenylyltransferase	s_0434 + s_0794 + s_1222 -> s_0591 + s_0633	YGR010W or YLR328W	0	1000	0	Nicotinate and nicotinamide metabolism
r_0786	nicotinate-nucleotide diphosphorylase (carboxylating)	2 s_0794 + s_1386 + s_1403 -> s_0456 + s_0633 + s_1222	YFR047C	0	1000	0	Nicotinate and nicotinamide metabolism
r_0787	nicotinate-nucleotide diphosphorylase (carboxylating)	2 s_0799 + s_1387 + s_1404 -> s_0460 + s_0636 + s_1223	YFR047C	0	1000	0	Nicotinate and nicotinamide metabolism
r_0788	nucleoside diphosphatase	s_0394 + s_0803 -> s_0423 + s_0794 + s_1322	YER005W	0	1000	0	Purine metabolism
r_0789	nucleoside diphosphatase	s_0739 + s_0803 -> s_0782 + s_0794 + s_1322	YER005W	0	1000	0	Purine metabolism
r_0790	nucleoside diphosphatase	s_0803 + s_1538 -> s_0794 + s_1322 + s_1545	YER005W	0	1000	0	Pyrimidine metabolism
r_0791	nucleoside diphosphatase	s_0806 + s_1539 -> s_0797 + s_1325 + s_1546	YEL042W	0	1000	0	Pyrimidine metabolism
r_0792	nucleoside diphosphatase	s_0467 + s_0803 -> s_0526 + s_0794 + s_1322	YER005W	0	1000	0	Pyrimidine metabolism
r_0793	nucleoside diphosphatase	s_0803 + s_0846 -> s_0794 + s_0849 + s_1322	YER005W	0	1000	0	Purine metabolism
r_0795	nucleoside diphosphate kinase	s_0434 + s_0467 -> s_0394 + s_0539	YKL067W	0	1000	0	Pyrimidine metabolism
r_0796	nucleoside diphosphate kinase	s_0434 + s_0582 -> s_0394 + s_0586	YKL067W	0	1000	0	Purine metabolism
r_0797	nucleoside diphosphate kinase	s_0434 + s_0587 -> s_0394 + s_0590	YKL067W	0	1000	0	Pyrimidine metabolism
r_0798	nucleoside diphosphate kinase	s_0434 + s_0613 -> s_0394 + s_0617	YKL067W	0	1000	0	Purine metabolism
r_0799	nucleoside diphosphate kinase	s_0434 + s_0647 -> s_0394 + s_0650	YKL067W	0	1000	0	Pyrimidine metabolism
r_0800	nucleoside diphosphate kinase	s_0434 + s_0739 -> s_0394 + s_0785	YKL067W	0	1000	0	Purine metabolism
r_0801	nucleoside diphosphate kinase	s_0434 + s_0846 -> s_0394 + s_0950	YKL067W	0	1000	0	Purine metabolism
r_0802	nucleoside diphosphate kinase	s_0434 + s_0618 <=> s_0394 + s_0639	YKL067W	-1000	1000	0	Purine metabolism
r_0803	nucleoside diphosphate kinase	s_0434 + s_0652 <=> s_0394 + s_0656	YKL067W	-1000	1000	0	Pyrimidine metabolism
r_0804	nucleoside triphosphatase	s_0785 + s_0803 -> s_0739 + s_0794 + s_1322	YAL035W or YLL001W or YER005W	0	1000	0	Purine metabolism
r_0805	nucleoside triphosphatase	s_0803 + s_1559 -> s_0794 + s_1322 + s_1538	YER005W	0	1000	0	Pyrimidine metabolism
r_0806	nucleoside triphosphatase	s_0539 + s_0803 -> s_0467 + s_0794 + s_1322	YER005W	0	1000	0	Pyrimidine metabolism
r_0807	nucleoside triphosphatase	s_0803 + s_0950 -> s_0794 + s_0846 + s_1322	YER005W	0	1000	0	Purine metabolism
r_0810	nucleoside-diphosphatase (GDP), Golgi	s_0740 + s_0806 -> s_0783 + s_0797 + s_1325	YEL042W	0	1000	0	Purine metabolism
r_0811	nucleoside-diphosphate kinase (ATP:UDP)	s_0434 + s_1538 -> s_0394 + s_1559	YKL067W	0	1000	0	Pyrimidine metabolism
r_0812	O-acetylhomoserine (thiol)-lyase	s_1150 + s_1233 -> s_0362 + s_0794 + s_1029	YLR303W	0	1000	0	Cysteine and methionine metabolism
r_0813	O-acetylhomoserine (thiol)-lyase	s_0841 + s_1233 -> s_0362 + s_1012	YLR303W	0	1000	0	Cysteine and methionine metabolism	model.S(601,655) curated (PR #222)
r_0815	O-succinylhomoserine lyase (L-cysteine)	s_0981 + s_1241 <=> s_0794 + s_0980 + s_1458	YLL058W or YML082W or YAL012W	-1000	1000	0	Cysteine and methionine metabolism
r_0816	ornithine carbamoyltransferase	s_0455 + s_1266 -> s_0794 + s_0979 + s_1322	YJL088W	0	1000	0	Arginine biosynthesis
r_0817	ornithine decarboxylase	s_0794 + s_1266 -> s_0456 + s_1389	YKL184W	0	1000	0	Arginine and proline metabolism
r_0818	ornithine transacetylase	s_0993 + s_1182 -> s_1192 + s_1268	YMR062C	0	1000	0	Arginine biosynthesis
r_0819	ornithine transaminase	s_0180 + s_1266 -> s_0991 + s_0997	YLR438W	0	1000	0	Arginine and proline metabolism
r_0820	orotate phosphoribosyltransferase	s_0633 + s_1270 <=> s_1269 + s_1386	YML106W or YMR271C	-1000	1000	0	Pyrimidine metabolism
r_0821	orotidine-5'-phosphate decarboxylase	s_0794 + s_1270 -> s_0456 + s_1545	YEL021W	0	1000	0	Pyrimidine metabolism
r_0831	oxoglutarate dehydrogenase (dihydrolipoamide S-succinyltransferase)	s_0532 + s_1411 -> s_0627 + s_1464	( YDR148C and YFL018C and YIL125W and YFR049W ) or ( YDR148C and YFL018C and YIL125W )	0	1000	0	Citrate cycle (TCA cycle)
r_0832	oxoglutarate dehydrogenase (lipoamide)	s_0182 + s_0799 + s_1097 -> s_0460 + s_1411	( YDR148C and YFL018C and YIL125W and YFR049W ) or ( YDR148C and YFL018C and YIL125W )	0	1000	0	Citrate cycle (TCA cycle)
r_0841	pantetheine-phosphate adenylyltransferase	s_0434 + s_0794 + s_1307 -> s_0197 + s_0633	YGR277C	0	1000	0	Pantothenate and coa biosynthesis
r_0842	pantothenate kinase	s_0031 + s_0434 -> s_0017 + s_0394 + s_0794	YDR531W	0	1000	0	Pantothenate and coa biosynthesis
r_0843	pantothenate synthase	s_0030 + s_0434 + s_0441 -> s_0031 + s_0423 + s_0633 + s_0794	YIL145C	0	1000	0	Pantothenate and coa biosynthesis
r_0844	peroxisomal acyl-CoA thioesterase	s_0605 + s_0809 -> s_0534 + s_0600 + s_0801	YJR019C	0	1000	0	Biosynthesis of unsaturated fatty acids
r_0845	peroxisomal acyl-CoA thioesterase	s_0809 + s_1076 -> s_0534 + s_0801 + s_1070	YJR019C	0	1000	0	Biosynthesis of unsaturated fatty acids
r_0847	peroxisomal acyl-CoA thioesterase	s_0809 + s_1305 -> s_0534 + s_0801 + s_1291	YJR019C	0	1000	0	Biosynthesis of unsaturated fatty acids
r_0848	peroxisomal acyl-CoA thioesterase	s_0809 + s_1179 -> s_0534 + s_0801 + s_1166	YJR019C	0	1000	0	Biosynthesis of unsaturated fatty acids
r_0849	peroxisomal acyl-CoA thioesterase	s_0809 + s_1457 -> s_0534 + s_0801 + s_1451	YJR019C	0	1000	0	Biosynthesis of unsaturated fatty acids
r_0850	peroxisomal acyl-CoA thioesterase	s_0809 + s_1258 -> s_0534 + s_0801 + s_1253	YJR019C	0	1000	0	Biosynthesis of unsaturated fatty acids
r_0851	phenylalanine transaminase	s_0180 + s_1032 <=> s_0951 + s_0991	YGL202W	-1000	1000	0	Phenylalanine, tyrosine and tryptophan biosynthesis	MetaNetX ID curated (PR #220)
r_0852	phenylalanyl-tRNA synthetase	s_0434 + s_1032 + s_1604 -> s_0423 + s_0633 + s_1314	YFL022C and YLR060W	0	1000	0	tRNA metabolism
r_0853	phenylalanyl-tRNA synthetase	s_0437 + s_1034 + s_1605 -> s_0424 + s_0636 + s_1315	YPR047W	0	1000	0	tRNA metabolism
r_0854	phenylpyruvate decarboxylase	s_0794 + s_0951 -> s_0456 + s_1318	YDR380W	0	1000	0	Phenylalanine metabolism	MetaNetX ID curated (PR #220)
r_0855	phopshoribosylaminoimidazole synthetase	s_0302 + s_0434 -> s_0300 + s_0394 + s_0794 + s_1322	YGL234W	0	1000	0	Purine metabolism	MetaNetX ID curated (PR #220) | alternative MetaNetX ID MNXR108734 (PR #220) | model.S(601,678) curated (PR #222)
r_0882	phosphoacetylglucosamine mutase	s_1190 <=> s_1189	YEL058W	-1000	1000	0	Amino sugar and nucleotide sugar metabolism
r_0883	phosphoadenylyl-sulfate reductase (thioredoxin)	s_0201 + s_1616 -> s_0390 + s_0794 + s_1469 + s_1620	( YGR209C and YPR167C ) or ( YLR043C and YPR167C )	0	1000	0	Sulfur metabolism	model.S(601,680) curated (PR #222)
r_0884	phosphoenolpyruvate carboxykinase	s_0434 + s_1271 -> s_0394 + s_0456 + s_1360	YKR097W	0	1000	0	Glycolysis / gluconeogenesis
r_0885	phosphoethanolamine cytidyltransferase	s_0539 + s_0794 + s_1239 -> s_0474 + s_0633	YGR007W	0	1000	0	Glycerophospholipid metabolism
r_0886	phosphofructokinase	s_0434 + s_0557 -> s_0394 + s_0555 + s_0794	YGR240C and YMR205C	0	0	0	Glycolysis / gluconeogenesis
r_0887	phosphofructokinase (s7p)	s_0434 + s_1427 -> s_0394 + s_0794 + s_1426	YGR240C and YMR205C	0	0	0	Glycolysis / gluconeogenesis
r_0888	phosphoglucomutase	s_0568 <=> s_0567	YMR105C or YKL127W	-1000	1000	0	Pentose phosphate pathway
r_0889	phosphogluconate dehydrogenase	s_0340 + s_1207 -> s_0456 + s_0577 + s_1212	YGR256W or YHR183W	0	1000	0	Pentose phosphate pathway
r_0890	phosphoglucosamine mutase	s_0411 <=> s_0412	YEL058W	-1000	1000	0	Amino sugar and nucleotide sugar metabolism
r_0891	phosphoglycerate dehydrogenase	s_0260 + s_1198 -> s_0258 + s_0794 + s_1203	YER081W or YIL074C	0	1000	0	Glycine, serine and threonine metabolism
r_0892	phosphoglycerate kinase	s_0075 + s_0394 <=> s_0260 + s_0434	YCR012W	-1000	1000	0	Glycolysis / gluconeogenesis
r_0893	phosphoglycerate mutase	s_0260 <=> s_0188	YOR283W or YKL152C	-1000	1000	0	Glycolysis / gluconeogenesis
r_0902	phosphomannomutase	s_0573 <=> s_0574	YFL045C	-1000	1000	0	Fructose and mannose metabolism
r_0903	phosphomethylpyrimidine kinase	s_0268 + s_0434 -> s_0267 + s_0394	YOL055C or YPL258C or YPR121W	0	1000	0	Thiamine metabolism
r_0904	phosphomevalonate kinase	s_0019 + s_0434 -> s_0018 + s_0394	YMR220W	0	1000	0	Terpenoid backbone biosynthesis
r_0905	phosphopantothenate-cysteine ligase	s_0017 + s_0539 + s_0981 -> s_0526 + s_0633 + s_0794 + s_1188	YIL083C	0	1000	0	Pantothenate and coa biosynthesis
r_0906	phosphopantothenoylcysteine decarboxylase	s_0794 + s_1188 -> s_0456 + s_1307	YKL088W and YKR072C and YOR054C	0	1000	0	Pantothenate and coa biosynthesis
r_0907	phosphopentomutase	s_0415 <=> s_1408	YKL127W or YMR105C or YMR278W	-1000	1000	0	Pentose phosphate pathway
r_0908	phosphoribosyl amino imidazolesuccinocarbozamide synthetase	s_0434 + s_0973 + s_1364 -> s_0299 + s_0394 + 2 s_0794 + s_1322	YAR015W	0	1000	0	Purine metabolism	model.S(601,697) curated (PR #222)
r_0909	phosphoribosyl-AMP cyclohydrolase	s_0078 + s_0803 -> s_0077	YCL030C	0	1000	0	Histidine metabolism
r_0910	phosphoribosyl-ATP pyrophosphatase	s_0326 + s_0803 -> s_0078 + s_0633 + s_0794	YCL030C	0	1000	0	Histidine metabolism
r_0911	phosphoribosylaminoimidazole-carboxylase	s_0300 + s_0456 -> s_0794 + s_1364	YOR128C	0	1000	0	Purine metabolism	alternative MetaNetX ID MNXR136160 (PR #220) | KEGG ID curated (PR #220) | alternative KEGG ID &quot;R07404, R7405&quot; (PR #220) | model.S(288,700) curated (PR #222) | model.S(324,700) curated (PR #222) | model.S(610,700) curated (PR #222) | model.S(1035,700) curated (PR #222)
r_0912	phosphoribosylaminoimidazolecarboxamide formyltransferase	s_0120 + s_0403 <=> s_1365 + s_1487	YLR028C or YMR120C	-1000	1000	0	Purine metabolism
r_0913	phosphoribosylanthranilate isomerase	s_1187 -> s_0076	YDR007W	0	1000	0	Phenylalanine, tyrosine and tryptophan biosynthesis
r_0914	phosphoribosylglycinamidine synthetase	s_0327 + s_0434 + s_1003 -> s_0325 + s_0394 + s_0794 + s_1322	YGL234W	0	1000	0	Purine metabolism
r_0915	phosphoribosylpyrophosphate amidotransferase	s_0803 + s_0999 + s_1386 -> s_0327 + s_0633 + s_0991	YMR300C	0	1000	0	Purine metabolism
r_0916	phosphoribosylpyrophosphate synthetase	s_0434 + s_1408 -> s_0423 + s_0794 + s_1386	( YKL181W and YER099C ) or ( YKL181W and YHL011C ) or ( YKL181W and YBL068W ) or ( YER099C and YOL061W ) or ( YBL068W and YOL061W )	0	1000	0	Pentose phosphate pathway
r_0917	phosphoserine phosphatase (L-serine)	s_0259 + s_0803 -> s_1039 + s_1322	YGR208W	0	1000	0	Glycine, serine and threonine metabolism
r_0918	phosphoserine transaminase	s_0258 + s_0991 -> s_0180 + s_0259	YOR184W	0	1000	0	Glycine, serine and threonine metabolism
r_0919	phytoceramidase	s_1085 + s_1366 -> s_0481 + s_0804	YBR183W	0	1000	0	Sphingolipid metabolism	model.S(611,708) curated (PR #222)
r_0920	phytoceramidase	s_0507 + s_1366 -> s_0484 + s_0804	YDR402C	0	1000	0	Tryptophan metabolism	MetaNetX ID curated (PR #220) | alternative MetaNetX ID MNXR110323 (PR #220) | model.S(611,709) curated (PR #222)
r_0921	Phytosphingosine phosphate lyase	s_1367 -> s_0161 + s_1240	YDR294C	0	1000	0	Sphingolipid metabolism
r_0922	phytosphingosine synthesis	s_0795 + s_1213 + s_1276 + s_1445 -> s_0804 + s_1208 + s_1366	YDR297W	0	1000	0	Sphingolipid metabolism	MetaNetX ID curated (PR #220) | alternative MetaNetX ID MNXR110321 (PR #220)
r_0929	polyamine oxidase	s_0803 + s_1180 + s_1275 -> s_0208 + s_0837 + s_1193	YMR020W	0	1000	0	Arginine and proline metabolism
r_0935	porphobilinogen synthase	2 s_0315 -> s_0794 + 2 s_0803 + s_1372	YGL040C	0	1000	0	Porphyrin and chlorophyll metabolism
r_0936	poylamine oxidase	s_0803 + s_1181 + s_1275 -> s_0208 + s_0837 + s_1180	YMR020W	0	1000	0	Arginine and proline metabolism
r_0937	poylamine oxidase	s_0803 + s_1275 + s_1442 -> s_0208 + s_0837 + s_1439	YMR020W	0	1000	0	Arginine and proline metabolism
r_0938	prephenate dehydratase	s_0794 + s_1377 -> s_0456 + s_0803 + s_0951	YNL316C	0	1000	0	Phenylalanine, tyrosine and tryptophan biosynthesis	MetaNetX ID curated (PR #220)
r_0939	prephenate dehydrogenase (NADP)	s_1207 + s_1377 -> s_0204 + s_0456 + s_1212	YBR166C	0	1000	0	Phenylalanine, tyrosine and tryptophan biosynthesis
r_0940	proline oxidase (NAD)	s_0688 + s_1037 -> s_0119 + s_0690	YLR142W	0	1000	0	Arginine and proline metabolism
r_0941	prolyl-tRNA synthetase	s_0434 + s_1035 + s_1606 -> s_0423 + s_0633 + s_1379	YHR020W	0	1000	0	tRNA metabolism	model.S(601,719) curated (PR #222)
r_0942	protoporphyrinogen oxidase	3 s_1278 + 2 s_1385 -> 6 s_0807 + 2 s_1383	YER014W	0	1000	0	Porphyrin and chlorophyll metabolism
r_0943	purine-nucleoside phosphorylase	s_1218 + s_1322 -> s_0415 + s_0794 + s_1216	YLR209C	0	1000	0	Nicotinate and nicotinamide metabolism
r_0949	guanosine phosphorylase	s_0790 + s_1322 <=> s_0415 + s_0787	YLR209C	-1000	1000	0	Purine metabolism
r_0950	guanosine phosphorylase	s_0792 + s_1326 <=> s_0416 + s_0789	YLR209C	-1000	1000	0	Purine metabolism
r_0951	inosine phosphorylase	s_0856 + s_1322 <=> s_0415 + s_0843	YLR209C	-1000	1000	0	Purine metabolism
r_0953	pyridoxal oxidase	s_0419 + 2 s_0803 + 0.5 s_1275 + s_1392 -> 2 s_0837 + s_1394	YBR035C	0	1000	0	Vitamin b6 metabolism
r_0954	pyridoxamine 5'-phosphate oxidase	s_0803 + s_1275 + s_1395 -> s_0419 + s_0837 + s_1393	YBR035C	0	1000	0	Vitamin b6 metabolism
r_0955	pyridoxine 5'-phosphate oxidase	s_1275 + s_1398 -> s_0837 + s_1393	YBR035C	0	1000	0	Vitamin b6 metabolism	rxnDirection curated (PR #227)
r_0956	pyridoxine oxidase	s_1275 + s_1396 -> s_0837 + s_1392	YBR035C	0	1000	0	Vitamin b6 metabolism
r_0957	pyrroline-5-carboxylate reductase	s_0118 + 2 s_0794 + s_1212 -> s_1035 + s_1207	YER023W	0	1000	0	Arginine and proline metabolism
r_0958	pyruvate carboxylase	s_0434 + s_0445 + s_1399 -> s_0394 + s_0794 + s_1271 + s_1322	YBR218C or YGL062W	0	1000	0	Pyruvate metabolism
r_0959	pyruvate decarboxylase	s_0794 + s_1399 -> s_0359 + s_0456	YGR087C or YLR044C or YLR134W	0	1000	0	Glycolysis / gluconeogenesis
r_0960	pyruvate decarboxylase (acetoin-forming)	s_0359 + s_0794 + s_1399 -> s_0020 + s_0456	YGR087C or YLR044C or YLR134W	0	1000	0	Glycolysis / gluconeogenesis
r_0961	pyruvate dehydrogenase	s_0532 + s_1200 + s_1401 -> s_0376 + s_0460 + s_1205	YBR221C and YER178W and YFL018C and YGR193C and YNL071W	0	1000	0	Glycolysis / gluconeogenesis
r_0962	pyruvate kinase	s_0394 + s_0794 + s_1360 -> s_0434 + s_1399	YAL038W or YOR347C	0	1000	0	Glycolysis / gluconeogenesis
r_0963	quinone oxidoreductase	s_0156 + s_0799 + s_1205 + s_1278 -> s_0154 + s_0807 + s_1200	YDR204W and YGR255C and YLR201C and YML110C and YOL096C and YOR125C	0	1000	0	Ubiquinone and other terpenoid-quinone biosynthesis
r_0964	reduced glutathione via ABC system	s_0434 + s_0750 + s_0803 -> s_0394 + s_0753 + s_0794 + s_1322	YDR135C	0	1000	0	Transport [c, v]
r_0965	riboflavin kinase	s_0434 + s_1405 -> s_0394 + s_0714 + s_0794	YDR236C	0	1000	0	Riboflavin metabolism
r_0966	riboflavin kinase	s_0437 + s_1407 -> s_0397 + s_0716 + s_0799	YDR236C	0	1000	0	Riboflavin metabolism
r_0967	riboflavin synthase	s_0158 + s_0314 -> s_0328 + s_0794 + 2 s_0803 + s_1322	YOL143C	0	1000	0	Riboflavin metabolism	model.S(601,738) curated (PR #222)
r_0968	riboflavin synthase	2 s_0328 + s_0794 -> s_0314 + s_1405	YBR256C	0	1000	0	Riboflavin metabolism	model.S(601,739) curated (PR #222)
r_0969	ribokinase	s_0434 + s_0575 -> s_0394 + s_0794 + s_1408	YCR036W	0	1000	0	Pentose phosphate pathway	KEGG ID curated (PR #220)
r_0970	ribonucleoside-triphosphate reductase (ATP)	s_0434 + s_0794 + s_1616 -> s_0586 + s_0803 + s_1620	YGR209C	0	1000	0	Purine metabolism	alternative MetaNetX ID MNXR137376 (PR #220) | model.S(601,741) curated (PR #222)
r_0971	ribonucleoside-triphosphate reductase (CTP)	s_0539 + s_0794 + s_1616 -> s_0590 + s_0803 + s_1620	YGR209C	0	1000	0	Pyrimidine metabolism	alternative MetaNetX ID MNXR137378 (PR #220) | model.S(601,742) curated (PR #222)
r_0972	ribonucleoside-triphosphate reductase (GTP)	s_0785 + s_0794 + s_1616 -> s_0617 + s_0803 + s_1620	YGR209C	0	1000	0	Purine metabolism	alternative MetaNetX ID MNXR137377 (PR #220) | model.S(601,743) curated (PR #222)
r_0973	ribonucleoside-triphosphate reductase (UTP)	s_0794 + s_1559 + s_1616 -> s_0656 + s_0803 + s_1620	YGR209C	0	1000	0	Pyrimidine metabolism	alternative MetaNetX ID MNXR137379 (PR #220) | model.S(601,744) curated (PR #222)
r_0974	ribonucleotide reductase	s_0394 + s_0794 + s_1616 -> s_0582 + s_0803 + s_1620	YER070W or YGR180C or YIL066C or YJL026W	0	1000	0	Purine metabolism	alternative MetaNetX ID MNXR137337 (PR #220) | model.S(601,745) curated (PR #222)
r_0975	ribonucleotide reductase	s_0398 + s_0800 + s_1618 -> s_0583 + s_0808 + s_1622	YER070W or YGR180C or YIL066C or YJL026W	0	1000	0	Purine metabolism	alternative MetaNetX ID MNXR137337 (PR #220) | model.S(607,746) curated (PR #222)
r_0976	ribonucleotide reductase	s_0467 + s_0794 + s_1616 -> s_0587 + s_0803 + s_1620	YER070W or YGR180C or YIL066C or YJL026W	0	1000	0	Pyrimidine metabolism	alternative MetaNetX ID MNXR137339 (PR #220) | model.S(601,747) curated (PR #222)
r_0977	ribonucleotide reductase	s_0468 + s_0800 + s_1618 -> s_0588 + s_0808 + s_1622	YER070W or YGR180C or YIL066C or YJL026W	0	1000	0	Pyrimidine metabolism	alternative MetaNetX ID MNXR137339 (PR #220) | model.S(607,748) curated (PR #222)
r_0978	ribonucleotide reductase	s_0739 + s_0794 + s_1616 -> s_0613 + s_0803 + s_1620	YER070W or YGR180C or YIL066C or YJL026W	0	1000	0	Purine metabolism	alternative MetaNetX ID MNXR137338 (PR #220) | model.S(601,749) curated (PR #222)
r_0979	ribonucleotide reductase	s_0742 + s_0800 + s_1618 -> s_0614 + s_0808 + s_1622	YER070W or YGR180C or YIL066C or YJL026W	0	1000	0	Purine metabolism	alternative MetaNetX ID MNXR137338 (PR #220) | model.S(607,750) curated (PR #222)
r_0982	ribose-5-phosphate isomerase	s_0577 <=> s_1408	YOR095C	-1000	1000	0	Pentose phosphate pathway
r_0983	ribosylnicotinamide kinase	s_0434 + s_1218 -> s_0394 + s_0794 + s_1224	YNL129W	0	1000	0	Nicotinate and nicotinamide metabolism
r_0984	ribulose 5-phosphate 3-epimerase	s_0577 <=> s_0581	YJL121C	-1000	1000	0	Pentose phosphate pathway
r_0985	S-adenosyl-L-methionine:3-hexaprenyl-4,5-dihydroxylate O-methyltransferase	s_0213 + s_1419 -> s_0214 + s_0799 + s_1415	YDR204W and YGR255C and YLR201C and YML110C and YOL096C and YOR125C	0	1000	0	Ubiquinone and other terpenoid-quinone biosynthesis
r_0986	S-adenosyl-methionine delta-24-sterol-c-methyltransferase	s_1416 + s_1569 -> s_0700 + s_0794 + s_1413	YML008C	0	1000	0	Steroid biosynthesis
r_0987	S-formylglutathione hydralase	s_0803 + s_1421 -> s_0722 + s_0750 + s_0794	YJL068C	0	1000	0	Alternate carbon metabolism	rxnDirection curated (PR #227)
r_0988	saccharopine dehydrogenase (NAD, L-lysine forming)	s_0803 + s_1038 + s_1198 -> s_0180 + s_0794 + s_1025 + s_1203	YIR034C	0	1000	0	Lysine metabolism
r_0989	saccharopine dehydrogenase (NADP, L-glutamate forming)	s_0794 + s_0959 + s_0991 + s_1212 -> s_0803 + s_1038 + s_1207	YNR050C	0	1000	0	Lysine metabolism
r_0990	sedoheptulose 1,7-bisphosphate D-glyceraldehyde-3-phosphate-lyase	s_1426 <=> s_0551 + s_0629	YKL060C	-1000	1000	0	Glycolysis / gluconeogenesis
r_0992	serine O-acetyltransferase	s_0373 + s_1039 -> s_0529 + s_1234	YHR013C and YDL040C and YOR253W	0	1000	0	Cysteine and methionine metabolism
r_0993	serine palmitotransferase	s_0795 + s_1040 + s_1303 -> s_0231 + s_0457 + s_0530	YMR296C and YKL212W and YDR062W and YGR038W and YLR350W and YBR058C-A	0	1000	0	Sphingolipid metabolism	model.S(602,761) curated (PR #222)
r_0995	seryl-tRNA synthetase	s_0434 + s_1039 + s_1607 -> s_0423 + s_0633 + s_1428	YDR023W or YHR011W	0	1000	0	tRNA metabolism
r_0996	shikimate dehydrogenase	s_0211 + s_0794 + s_1212 -> s_1207 + s_1429	YDR127W	0	1000	0	Phenylalanine, tyrosine and tryptophan biosynthesis
r_0997	shikimate kinase	s_0434 + s_1429 -> s_0261 + s_0394 + s_0794	YDR127W	0	1000	0	Phenylalanine, tyrosine and tryptophan biosynthesis
r_0998	sirohydrochlorin dehydrogenase	s_1198 + s_1375 -> 2 s_0794 + s_1203 + s_1431	YBR213W	0	1000	0	Porphyrin and chlorophyll metabolism	model.S(601,765) curated (PR #222)
r_0999	sirohydrochlorin ferrochetalase	s_0924 + s_1431 -> 2 s_0794 + s_1430	YBR213W	0	1000	0	Porphyrin and chlorophyll metabolism	model.S(601,766) curated (PR #222)
r_1000	fumarate reductase (FMN)	s_0717 + s_0725 <=> s_0714 + s_0794 + s_1458	YEL047C	-1000	1000	0	Cellular response to anaerobic conditions	MetaNetX ID curated (PR #220) | alternative MetaNetX ID MNXR99636 (PR #220) | model.S(601,767) curated (PR #222)
r_1001	spermidine synthase	s_1389 + s_1420 -> s_0303 + s_0794 + s_1439	YPR069C	0	1000	0	Arginine and proline metabolism
r_1002	spermine synthase	s_1420 + s_1439 -> s_0303 + s_0794 + s_1442	YLR146C	0	1000	0	Arginine and proline metabolism
r_1003	sphinganine phosphate lyase	s_1446 -> s_0825 + s_1240	YDR294C	0	1000	0	Sphingolipid metabolism
r_1004	sphingoid base-phosphate phosphatase (phytosphingosine 1-phosphate)	s_0804 + s_1367 -> s_1323 + s_1366	YJL134W or YKR053C	0	1000	0	Sphingolipid metabolism
r_1005	sphingoid base-phosphate phosphatase (sphinganine 1-phosphatase)	s_0804 + s_1446 -> s_1323 + s_1445	YJL134W or YKR053C	0	1000	0	Sphingolipid metabolism
r_1006	sphingolipid long chain base kinase (phytosphingosine)	s_0435 + s_1366 -> s_0395 + s_0795 + s_1367	YLR260W or YOR171C	0	1000	0	Sphingolipid metabolism
r_1007	sphingolipid long chain base kinase (sphinganine)	s_0435 + s_1445 -> s_0395 + s_0795 + s_1446	YLR260W or YOR171C	0	1000	0	Sphingolipid metabolism
r_1008	spontaneous cis-aconitate(3-) to trans-aconitate	s_0517 <=> s_1504		-1000	1000	0	C5-branched dibasic acid metabolism
r_1009	spontaneous cis-aconitate(3-) to trans-aconitate	s_0516 <=> s_1503		-1000	1000	0	C5-branched dibasic acid metabolism
r_1010	squalene epoxidase (NAD)	s_0795 + s_1204 + s_1276 + s_1448 -> s_0038 + s_0804 + s_1199	YGR175C	0	1000	0	Steroid biosynthesis
r_1011	squalene epoxidase (NADP)	s_0795 + s_1213 + s_1276 + s_1448 -> s_0038 + s_0804 + s_1208	YGR175C	0	1000	0	Steroid biosynthesis
r_1012	squalene synthase	2 s_0190 + s_0794 + s_1212 -> 2 s_0633 + s_1207 + s_1447	YHR190W	0	1000	0	Steroid biosynthesis
r_1021	succinate dehydrogenase (ubiquinone-6)	s_1460 + s_1537 <=> s_0727 + s_1535	( YDR178W and YJL045W and YKL141W and YLL041C ) or ( YDR178W and YKL141W and YKL148C and YLL041C ) or ( YLR164W and YJL045W and YKL141W and YLL041C )	-1000	1000	0	Citrate cycle (TCA cycle)
r_1022	succinate-CoA ligase (ADP-forming)	s_0397 + s_1326 + s_1464 -> s_0437 + s_0532 + s_1460	YGR244C and YOR142W	0	1000	0	Citrate cycle (TCA cycle)
r_1023	succinate-semialdehyde dehydrogenase (NADP)	s_0803 + s_1207 + s_1461 -> 2 s_0794 + s_1212 + s_1458	YBR006W	0	1000	0	Alanine, aspartate and glutamate metabolism
r_1024	sucrose hydrolyzing enxyme	s_0805 + s_1466 -> s_0554 + s_0565	YIL162W	0	1000	0	Starch and sucrose metabolism
r_1025	sulfate adenylyltransferase	s_0434 + s_0794 + s_1467 -> s_0298 + s_0633	YJR010W	0	1000	0	Sulfur metabolism
r_1026	sulfate adenylyltransferase (ADP)	s_0394 + s_0794 + s_1467 -> s_0298 + s_1322	YCL050C	0	1000	0	Sulfur metabolism
r_1027	sulfite reductase (NADPH2)	4 s_0794 + 3 s_1212 + s_1469 -> 3 s_0803 + s_0841 + 3 s_1207	YFR030W and YJR137C	0	1000	0	Sulfur metabolism	model.S(601,786) curated (PR #222)
r_1028	taurcholate via ABC system	s_0434 + s_0803 + s_1473 -> s_0394 + s_0794 + s_1322 + s_1474	YLL048C	0	1000	0	Transport [c, v]
r_1029	taurine dioxygenase	s_0180 + s_1275 + s_1471 -> s_0417 + s_0456 + s_0794 + s_1458 + s_1469	YLL057C	0	1000	0	Sulfur metabolism
r_1030	tetrahydrofolate aminomethyltransferase	s_0305 + s_0807 -> s_0321 + s_0799	YAL044C and YDR019C and YFL018C and YMR189W	0	1000	0	One carbon pool by folate
r_1031	tetrahydrofolate:L-glutamate gamma-ligase (ADP-forming)	s_0434 + s_0991 + s_1487 <=> s_0308 + s_0394 + s_0794 + s_1322	YKL132C or YOR241W	-1000	1000	0	Folate biosynthesis	MetaNetX ID curated (PR #220)
r_1032	thiamin diphosphatase	2 s_0805 + s_1476 -> s_0796 + 2 s_1324 + s_1490	YBR092C	0	1000	0	Thiamine metabolism	MetaNetX ID curated (PR #220)
r_1033	thiamin phosphatase	s_0805 + s_1498 -> s_1324 + s_1490	YBR092C	0	1000	0	Thiamine metabolism
r_1034	thiamine diphosphokinase	s_0434 + s_1489 -> s_0423 + s_0794 + s_1475	YOR143C	0	1000	0	Thiamine metabolism
r_1035	thiamine-diphosphate kinase	s_0434 + s_1475 -> s_0394 + s_1532	YOR143C	0	1000	0	Thiamine metabolism
r_1036	thiamine-phosphate diphosphorylase	s_0267 + s_0293 + s_0794 -> s_0633 + s_1497	YPL214C	0	1000	0	Thiamine metabolism
r_1037	thioredoxin	s_0800 + s_0839 + s_1618 -> 2 s_0808 + s_1622	( YGR209C and YIL010W ) or ( YIL010W and YLR043C )	0	1000	0	Glutathione metabolism	MetaNetX ID curated (PR #220) | model.S(607,795) curated (PR #222)
r_1038	thioredoxin reductase (NADPH)	s_1212 + s_1620 -> s_1207 + s_1616	( YDR353W and YGR209C ) or ( YDR353W and YLR043C ) or YDR353W	0	1000	0	Glutathione metabolism	alternative MetaNetX ID MNXR137353 (PR #220) | model.S(601,796) curated (PR #222)
r_1039	thioredoxin reductase (NADPH)	s_1214 + s_1621 -> s_1210 + s_1617	( YCR083W and YHR106W ) or ( YCR083W and YPL091W )	0	1000	0	Glutathione metabolism	alternative MetaNetX ID MNXR137353 (PR #220) | model.S(606,797) curated (PR #222)
r_1040	threonine aldolase	s_1045 -> s_0359 + s_1003	YEL046C	0	1000	0	Glycine, serine and threonine metabolism
r_1041	threonine synthase	s_0803 + s_1238 -> s_1045 + s_1322	YCR053W	0	1000	0	Glycine, serine and threonine metabolism
r_1042	threonyl-tRNA synthetase	s_0434 + s_1045 + s_1608 -> s_0423 + s_0633 + s_1491	YIL078W	0	1000	0	tRNA metabolism
r_1043	threonyl-tRNA synthetase	s_0437 + s_1047 + s_1609 -> s_0424 + s_0636 + s_1492	YKL194C	0	1000	0	tRNA metabolism
r_1045	thymidylate synthase	s_0306 + s_0654 -> s_0625 + s_0649	YOR074C	0	1000	0	Pyrimidine metabolism
r_1046	trans-aconitate 3-methyltransferase	s_1416 + s_1503 -> s_0007 + s_1413	YER175C	0	1000	0	C5-branched dibasic acid metabolism
r_1047	trans-pentaprenyltranstransferase	s_0945 + s_1313 -> s_0636 + s_0831	YBR003W	0	1000	0	Terpenoid backbone biosynthesis
r_1048	transaldolase	s_0764 + s_1427 <=> s_0551 + s_0557	YGR043C or YLR354C	-1000	1000	0	Pentose phosphate pathway
r_1049	transketolase 1	s_0581 + s_1408 <=> s_0764 + s_1427	YBR117C or YPR074C	-1000	1000	0	Pentose phosphate pathway
r_1050	transketolase 2	s_0551 + s_0581 <=> s_0557 + s_0764	YBR117C or YPR074C	-1000	1000	0	Pentose phosphate pathway
r_1051	trehalose-phosphatase	s_0409 + s_0803 -> s_1322 + s_1520	( YBR126C and YDR074W and YML100W ) or ( YBR126C and YDR074W and YMR261C )	0	1000	0	Starch and sucrose metabolism
r_1054	triose-phosphate isomerase	s_0629 <=> s_0764	YDR050C	-1000	1000	0	Glycolysis / gluconeogenesis
r_1055	tryptophan synthase (indoleglycerol phosphate)	s_0086 + s_1039 -> s_0764 + s_0803 + s_1048	YGL026C	0	1000	0	Phenylalanine, tyrosine and tryptophan biosynthesis
r_1056	tryptophan transaminase	s_0180 + s_1048 -> s_0855 + s_0991	YGL202W	0	1000	0	Phenylalanine, tyrosine and tryptophan biosynthesis
r_1057	tryptophanyl-tRNA synthetase	s_0434 + s_1048 + s_1610 -> s_0423 + s_0633 + s_1527	YOL097C	0	1000	0	tRNA metabolism
r_1058	tryptophanyl-tRNA synthetase	s_0437 + s_1050 + s_1611 -> s_0424 + s_0636 + s_1528	YDR268W	0	1000	0	tRNA metabolism
r_1063	tyrosine transaminase	s_0204 + s_0991 <=> s_0180 + s_1051	YGL202W	-1000	1000	0	Tyrosine metabolism
r_1065	tyrosine transaminase	s_0206 + s_0995 -> s_0184 + s_1054	YLR027C	0	1000	0	Tyrosine metabolism
r_1066	tyrosyl-tRNA synthetase	s_0434 + s_1051 + s_1612 -> s_0423 + s_0633 + s_1533	YGR185C	0	1000	0	tRNA metabolism
r_1067	tyrosyl-tRNA synthetase	s_0437 + s_1053 + s_1613 -> s_0424 + s_0636 + s_1534	YPL097W	0	1000	0	tRNA metabolism
r_1068	UDP-glucose:ergosterol glucosyltransferase	s_0666 + s_1543 -> s_0670 + s_0794 + s_1538	YLR189C	0	1000	0	Steroid biosynthesis
r_1069	UDP-N-acetylglucosamine diphosphorylase	s_0794 + s_1189 + s_1559 <=> s_0633 + s_1544	YDL103C	-1000	1000	0	Amino sugar and nucleotide sugar metabolism
r_1070	UDPglucose 4-epimerase	s_1543 <=> s_1541	YBR019C	-1000	1000	0	Galactose metabolism	MetaNetX ID curated (PR #220) | KEGG ID curated (PR #220)
r_1071	UDPglucose--hexose-1-phosphate uridylyltransferase	s_0410 + s_1543 <=> s_0567 + s_1541	YBR018C	-1000	1000	0	Galactose metabolism	MetaNetX ID curated (PR #220)
r_1072	UMP kinase	s_0434 + s_1545 -> s_0394 + s_1538	YKL024C	0	1000	0	Pyrimidine metabolism
r_1073	UMP kinase	s_0438 + s_1548 -> s_0398 + s_1540	YKL024C	0	1000	0	Pyrimidine metabolism
r_1074	uracil phosphoribosyltransferase	s_1386 + s_1550 -> s_0633 + s_1545	YHR128W	0	1000	0	Pyrimidine metabolism
r_1075	urea carboxylase	s_0434 + s_0445 + s_1552 -> s_0394 + s_0794 + s_1322 + s_1554	YBR208C	0	1000	0	Arginine biosynthesis
r_1076	ureidoglycolate hydrolase	2 s_0794 + s_0803 + s_1555 -> 2 s_0419 + s_0456 + s_0779	YIR032C	0	1000	0	Purine metabolism
r_1077	uridine kinase (ATP:uridine)	s_0434 + s_1556 -> s_0394 + s_0794 + s_1545	YDR020C or YNR012W	0	1000	0	Pyrimidine metabolism
r_1078	uridine kinase (GTP:uridine)	s_0785 + s_1556 -> s_0739 + s_0794 + s_1545	YDR020C or YNR012W	0	1000	0	Pyrimidine metabolism
r_1079	uridylate kinase (dUMP)	s_0434 + s_0654 -> s_0394 + s_0652	YKL024C	0	1000	0	Pyrimidine metabolism
r_1080	uridylate kinase (dUMP)	s_0438 + s_0655 -> s_0398 + s_0653	YKL024C	0	1000	0	Pyrimidine metabolism
r_1081	uroporphyrinogen decarboxylase (uroporphyrinogen III)	4 s_0794 + s_1558 -> 4 s_0456 + s_0538	YDR047W	0	1000	0	Porphyrin and chlorophyll metabolism
r_1082	uroporphyrinogen methyltransferase	2 s_1416 + s_1558 -> s_0794 + s_1375 + 2 s_1413	YKR069W	0	1000	0	Porphyrin and chlorophyll metabolism
r_1083	uroporphyrinogen-III synthase	s_1378 -> s_0803 + s_1558	YOR278W	0	1000	0	Porphyrin and chlorophyll metabolism
r_1084	UTP-glucose-1-phosphate uridylyltransferase	s_0567 + s_0794 + s_1559 <=> s_0633 + s_1543	YHL012W or YKL035W	-1000	1000	0	Galactose metabolism	MetaNetX ID curated (PR #220)
r_1085	V-ATPase, Golgi	s_0434 + s_0794 + s_0803 -> s_0394 + 2 s_0797 + s_1322	( YPR170W-B and YBR127C and YDL185W and YOR332W and YHR026W and YEL027W and YKL080W and YLR447C and YEL051W and YPL234C and YMR054W and YGR020C and YPR036W and YHR039C-A and YGR106C and YCL005W-A ) or ( YBR127C and YDL185W and YOR332W and YHR026W and YEL027W and YKL080W and YLR447C and YEL051W and YPL234C and YMR054W and YGR020C and YPR036W and YHR039C-A and YGR106C and YCL005W-A )	0	1000	0	Oxidative phosphorylation
r_1086	V-ATPase, vacuole	s_0434 + s_0794 + s_0803 -> s_0394 + 2 s_0802 + s_1322	( YBR127C and YDL185W and YEL027W and YEL051W and YGR020C and YHR026W and YHR039C-A and YKL080W and YLR447C and YOR270C and YOR332W and YPL234C and YPR036W and YPR170W-B and YGR106C and YCL005W-A ) or ( YBR127C and YDL185W and YEL027W and YEL051W and YGR020C and YHR026W and YHR039C-A and YKL080W and YLR447C and YOR270C and YOR332W and YPL234C and YPR036W and YGR106C and YCL005W-A )	0	1000	0	Oxidative phosphorylation
r_1087	valine transaminase	s_0180 + s_1056 <=> s_0232 + s_0991	YJR148W	-1000	1000	0	Valine, leucine and isoleucine metabolism
r_1088	valine transaminase, mitochondiral	s_0182 + s_1058 <=> s_0233 + s_0993	YHR208W	-1000	1000	0	Valine, leucine and isoleucine metabolism
r_1089	valyl-tRNA synthetase	s_0434 + s_1056 + s_1614 -> s_0423 + s_0633 + s_1561	YGR094W	0	1000	0	tRNA metabolism
r_1090	valyl-tRNA synthetase	s_0437 + s_1058 + s_1615 -> s_0424 + s_0636 + s_1562	YGR094W	0	1000	0	tRNA metabolism
r_1091	xanthine phosphoribosyltransferase	s_0357 + s_1386 -> s_0633 + s_1565	YJR133W	0	1000	0	Purine metabolism
r_1092	xylitol dehydrogenase (D-xyulose-forming)	s_1198 + s_1566 -> s_0580 + s_0794 + s_1203	YLR070C	0	1000	0	Pentose and glucuronate interconversions
r_1093	xylose reductase	s_0578 + s_0794 + s_1212 -> s_1207 + s_1566	YHR104W	0	1000	0	Pentose and glucuronate interconversions
r_1094	xylulokinase	s_0434 + s_0580 -> s_0394 + s_0581 + s_0794	YGR194C	0	1000	0	Pentose and glucuronate interconversions
r_1095	yUMP synthetase	s_1408 + s_1550 <=> s_0803 + s_1388	YFL001W or YGL063W or YNL292W or YPL212C	-1000	1000	0	Pyrimidine metabolism
r_1096	(R)-mevalonate transport	s_0029 <=> s_0028	YNL065W or YKL217W	-1000	1000	0	Transport [c, e]
r_1097	(R,R)-butanediol transport	s_0035 <=> s_0036		-1000	1000	0	Transport [c, e]
r_1098	2-methylbutyl transport	s_0172 -> s_0173		0	1000	0	Transport [c, e]
r_1099	2-oxoadipate and 2-oxoglutarate transport	s_0177 + s_0180 <=> s_0176 + s_0182	YOR222W or YPL134C	-1000	1000	0	Transport [c, m]
r_1100	3-hexaprenyl-4,5-dihydroxybenzoate transport	s_0212 <=> s_0213		-1000	1000	0	Transport [c, m]
r_1101	4-aminobutyrate transport	s_0736 + s_0796 -> s_0734 + s_0794	YDL210W or YOR348C	0	1000	0	Transport [c, e]
r_1102	5-aminolevulinate transport	s_0316 + s_0796 -> s_0315 + s_0794	YDL210W	0	1000	0	Transport [c, e]
r_1103	5-formyltetrahydrofolic acid transport	s_0320 <=> s_0319		-1000	1000	0	Transport [c, e]
r_1104	8-Amino-7-oxononanoate transport	s_0354 + s_0796 <=> s_0352 + s_0794	YNR056C	-1000	1000	0	Transport [c, e]
r_1106	acetate transport	s_0362 <=> s_0364	YCR010C	-1000	1000	0	Transport [c, e]
r_1107	acetic ester transport	s_0685 -> s_0686		0	1000	0	Transport [c, e]
r_1108	adenine transport	s_0384 + s_0796 -> s_0383 + s_0794	YER056C or YER060W or YER060W-A	0	1000	0	Transport [c, e]
r_1109	adenosine transport	s_0387 + s_0796 -> s_0386 + s_0794	YAL022C	0	1000	0	Transport [c, e]
r_1110	ADP/ATP transporter	s_0394 + s_0437 <=> s_0397 + s_0434	YBL030C or YBR085W or YMR056C	-1000	1000	0	Transport [c, m]
r_1111	ADP/ATP transporter	s_0399 + s_0434 + s_0801 -> s_0394 + s_0439 + s_0794	YPR128C	0	1000	0	Transport [c, p]
r_1112	AKG transporter, mitochonrial	s_0180 + s_0524 <=> s_0182 + s_0522	YMR241W	-1000	1000	0	Transport [c, m]
r_1113	allantoate uniport	s_0406 -> s_0405	YJR152W	0	1000	0	Transport [c, e]
r_1114	allantoin uniport	s_0408 -> s_0407	YIR028W	0	1000	0	Transport [c, e]
r_1115	ammonia transport	s_0420 <=> s_0419	YDR384C or YGR121C or YNL142W or YPR138C	-1000	1000	0	Transport [c, e]
r_1116	AMP/ATP transporter	s_0426 + s_0434 + s_0801 -> s_0423 + s_0439 + s_0794	YPR128C	0	1000	0	Transport [c, p]
r_1118	aspartate-glutamate transporter	s_0975 + s_0991 -> s_0973 + s_0993	YPR021C	0	1000	0	Transport [c, m]
r_1119	biotin uptake	s_0452 + s_0796 -> s_0451 + s_0794	YGR065C	0	1000	0	Transport [c, e]
r_1120	carnithine-acetylcarnithine carrier	s_0023 + s_1235 -> s_0021 + s_1236	YOR100C	0	1000	0	Transport [c, m]
r_1121	ceramide-2' (sphinganine:n-C24:0OH) transport	s_0487 <=> s_0488		-1000	1000	0	Transport [er, g]
r_1122	ceramide-2' (sphinganine:n-C26:0OH) transport	s_0490 <=> s_0491		-1000	1000	0	Transport [er, g]
r_1123	ceramide-3 (Phytosphingosine:n-C24:0OH) transport	s_0493 <=> s_0494		-1000	1000	0	Transport [er, g]
r_1124	ceramide-3 (Phytosphingosine:n-C26:0OH) transport	s_0496 <=> s_0497		-1000	1000	0	Transport [er, g]
r_1125	choline transport	s_0513 + s_0796 -> s_0512 + s_0794	YGL077C	0	1000	0	Transport [c, e]
r_1126	citrate transport	s_0068 + s_0522 <=> s_0066 + s_0524	YBR291C	-1000	1000	0	Transport [c, m]
r_1127	citrate transport	s_0522 + s_1361 <=> s_0524 + s_1360	YBR291C	-1000	1000	0	Transport [c, m]
r_1128	citrate transport	s_0522 + s_0941 <=> s_0524 + s_0940	YBR291C	-1000	1000	0	Transport [c, m]
r_1129	coenzyme A transport	s_0529 -> s_0532	YHR002W	0	1000	0	Transport [c, m]
r_1130	CTP transport	s_0528 + s_0539 + s_0794 -> s_0526 + s_0541 + s_0799	YBR192W	0	1000	0	Transport [c, m]
r_1131	CTP/CMP antiport	s_0528 + s_0539 + 2 s_0794 -> s_0526 + s_0541 + 2 s_0799	YBR192W	0	1000	0	Transport [c, m]
r_1132	cytidine transport	s_0544 + s_0796 -> s_0543 + s_0794	YAL022C	0	1000	0	Transport [c, e]
r_1133	cytosine transport	s_0546 + s_0796 -> s_0545 + s_0794	YER056C or YER060W or YER060W-A or YGL186C	0	1000	0	Transport [c, e]
r_1134	D-fructose transport	s_0554 + s_0796 -> s_0553 + s_0794	YDL245C or YDR342C or YDR343C or YDR345C or YEL069C or YFL011W or YHR092C or YHR094C or YHR096C or YJL214W or YJL219W or YJR158W or YMR011W or YNR072W or YOL156W	0	1000	0	Transport [c, e]
r_1135	D-galactose transport	s_0559 + s_0796 -> s_0558 + s_0794	YFL011W or YJL219W or YLR081W or YNL318C or YOL156W	0	1000	0	Transport [c, e]
r_1136	D-lactate transport	s_0026 + s_0796 <=> s_0025 + s_0794	YKL217W	-1000	1000	0	Transport [c, e]
r_1137	D-lactate transport	s_0025 + s_0794 -> s_0027 + s_0799		0	1000	0	Transport [c, m]
r_1138	D-lactate/pyruvate antiport	s_0025 + s_1401 <=> s_0027 + s_1399		-1000	1000	0	Transport [c, m]
r_1139	D-mannose transport	s_0572 + s_0796 -> s_0571 + s_0794	YDL245C or YDR342C or YHR094C or YDR343C or YDR345C or YEL069C or YFL011W or YHR096C or YJL214W or YJL219W or YJR158W or YNR072W or YOL156W	0	1000	0	Transport [c, e]
r_1146	episterol transport	s_0659 <=> s_0657	YIL013C or YOR011W	-1000	1000	0	Transport [c, e]
r_1147	ergosterol transport	s_0668 <=> s_0666	YIL013C or YOR011W	-1000	1000	0	Transport [c, e]
r_1148	ergosterol transport	s_0665 <=> s_0666	YIL013C or YOR011W	-1000	1000	0	Transport [c, ce]
r_1149	ethanolamine transport	s_0684 <=> s_0683	YGL077C	-1000	1000	0	Transport [c, e]
r_1151	fadH2 transport	s_0690 -> s_0689	YIL134W	0	1000	0	Transport [c, m]
r_1161	fecosterol transport	s_0702 <=> s_0700	YIL013C or YOR011W	-1000	1000	0	Transport [c, e]
r_1162	fecosterol transport	s_0699 <=> s_0700	YIL013C or YOR011W	-1000	1000	0	Transport [c, ce]
r_1164	folic acid transport	s_0720 <=> s_0719		-1000	1000	0	Transport [c, e]
r_1165	GDP-mannose antiport	s_0743 + s_0783 -> s_0744 + s_0782	YGL225W	0	1000	0	Transport [c, g]
r_1166	glucose transport	s_0565 -> s_0563	YDL245C or YDL247W or YDR342C or YDR343C or YDR345C or YDR536W or YEL069C or YFL011W or YHR092C or YHR094C or YHR096C or YJL214W or YJL219W or YJR158W or YJR160C or YLR081W or YMR011W or YNR072W or YOL156W or YDR387C	0	1000	0	Transport [c, e]
r_1167	glutathione transport	s_0751 -> s_0750	YJL212C	0	1000	0	Transport [c, e]
r_1168	glutathione transport	s_0750 <=> s_0753	YDR135C or YLL015W	-1000	1000	0	Transport [c, v]
r_1169	glycero-3-phospho-1-inositol transport	s_0080 <=> s_0079	YCR098C	-1000	1000	0	Transport [c, e]
r_1170	glycero-3-phosphocholine transport	s_1435 <=> s_1433	YCR098C	-1000	1000	0	Transport [c, e]
r_1171	glycerol transport	s_0766 + s_0796 -> s_0765 + s_0794	YDR536W or YGL084C or YPL189W	0	1000	0	Transport [c, e]
r_1172	glycerol transport via channel	s_0765 -> s_0766	YFL054C or YLL043W	0	1000	0	Transport [c, e]
r_1173	glycine transport	s_0796 + s_1004 <=> s_0794 + s_1003	YCL025C or YKR039W or YOL020W or YOR348C or YPL265W	-1000	1000	0	Transport [c, e]
r_1174	glycogen vacuolar 'transport' via autophagy	s_0773 -> s_0774		0	1000	0	Transport [c, v]
r_1175	GTP/GDP translocase	s_0741 + s_0785 + s_0794 -> s_0739 + s_0786 + s_0799	YDL198C	0	1000	0	Transport [c, m]
r_1176	guanine transport	s_0788 + s_0796 <=> s_0787 + s_0794	YER056C or YER060W or YER060W-A	-1000	1000	0	Transport [c, e]
r_1177	inositol transport	s_0796 + s_1154 -> s_0794 + s_1153	YDR497C or YOL103W	0	1000	0	Transport [c, e]
r_1178	iron (II) transport	s_0925 -> s_0924	YMR319C or YMR058W	0	1000	0	Transport [c, e]
r_1179	iron (II) transport	s_0924 -> s_0926	YJL133W or YKR052C	0	1000	0	Transport [c, m]
r_1180	isoamyl acetate transport	s_0927 -> s_0928		0	1000	0	Transport [c, e]
r_1181	isobutyl acetate transport	s_0935 -> s_0936		0	1000	0	Transport [c, e]
r_1182	isopentenyl diphosphate transport	s_0943 <=> s_0945		-1000	1000	0	Transport [c, m]
r_1183	L-alanine transport	s_0796 + s_0956 <=> s_0794 + s_0955	YCL025C or YKR039W or YOR348C or YPL265W	-1000	1000	0	Transport [c, e]
r_1184	L-arganine transport	s_0796 + s_0966 <=> s_0794 + s_0965	YEL063C or YKR039W or YNL270C	-1000	1000	0	Transport [c, e]
r_1185	L-arganine transport	s_0802 + s_0965 -> s_0794 + s_0968	YOL092W or YBR293W	0	1000	0	Transport [c, v]
r_1186	L-asparagine transport	s_0796 + s_0970 <=> s_0794 + s_0969	YCL025C or YDR508C or YKR039W or YPL265W	-1000	1000	0	Transport [c, e]
r_1187	L-asparagine transport	s_0802 + s_0969 -> s_0794 + s_0972	YJR001W	0	1000	0	Transport [c, v]
r_1188	L-aspartate transport	s_0802 + s_0972 -> s_0794 + s_0969	YKL146W or YNL101W	0	1000	0	Transport [c, v]
r_1189	L-aspartate transport	s_0802 + s_0977 -> s_0794 + s_0973	YER119C	0	1000	0	Transport [c, v]
r_1190	L-aspartate transport	s_0796 + s_0974 <=> s_0794 + s_0973	YFL055W or YKR039W or YPL265W	-1000	1000	0	Transport [c, e]
r_1191	L-carnitine transport	s_0022 <=> s_0021	YBR132C	-1000	1000	0	Transport [c, e]
r_1192	L-cystine transport	s_0796 + s_0982 <=> s_0794 + s_0981	YBR068C or YBR069C or YCL025C or YDR046C or YDR508C or YKR039W or YOL020W	-1000	1000	0	Transport [c, e]
r_1193	L-cystine transport	s_0802 + s_0985 -> s_0794 + s_0984	YCR075C	0	1000	0	Transport [c, v]
r_1194	L-glutamate transport	s_0991 -> s_0993	YPR021C	0	1000	0	Transport [c, m]
r_1195	L-glutamate transport	s_0802 + s_0996 -> s_0794 + s_0991	YER119C	0	1000	0	Transport [c, v]
r_1196	L-glutamate transport	s_0796 + s_0992 <=> s_0794 + s_0991	YCL025C or YFL055W or YKR039W or YPL265W	-1000	1000	0	Transport [c, e]
r_1197	L-glutamine transport	s_0802 + s_0999 -> s_0794 + s_1002	YJR001W	0	1000	0	Transport [c, v]
r_1198	L-glutamine transport	s_0802 + s_1002 -> s_0794 + s_0999	YKL146W or YNL101W	0	1000	0	Transport [c, v]
r_1199	L-glutamine transport	s_0796 + s_1000 <=> s_0794 + s_0999	YCL025C or YDR508C or YKR039W or YPL265W	-1000	1000	0	Transport [c, e]
r_1200	L-histidine transport, vacuolar	s_0802 + s_1006 -> s_0794 + s_1009	YOL092W or YBR293W or YCL069W or YMR088C	0	1000	0	Transport [c, v]
r_1201	L-histidine transport	s_0796 + s_1007 <=> s_0794 + s_1006	YBR069C or YGR191W or YKR039W	-1000	1000	0	Transport [c, e]
r_1202	L-isoleucine transport	s_1019 <=> s_1016	YCL038C	-1000	1000	0	Transport [c, v]
r_1203	L-isoleucine transport	s_0802 + s_1016 -> s_0794 + s_1019	YJR001W	0	1000	0	Transport [c, v]
r_1204	L-isoleucine transport	s_0802 + s_1019 -> s_0794 + s_1016	YKL146W or YNL101W	0	1000	0	Transport [c, v]
r_1205	L-isoleucine transport	s_0796 + s_1017 <=> s_0794 + s_1016	YBR068C or YBR069C or YCL025C or YDR046C or YKR039W	-1000	1000	0	Transport [c, e]
r_1206	L-lactate transport	s_0063 <=> s_0065	YKL217W	-1000	1000	0	Transport [c, m]
r_1207	L-lactate transport	s_0064 + s_0796 -> s_0063 + s_0794	YKL217W	0	1000	0	Transport [c, e]
r_1208	L-leucine transport, vacuoluar	s_1024 <=> s_1021	YCL038C	-1000	1000	0	Transport [c, v]
r_1209	L-leucine transport, vacuoluar	s_0802 + s_1021 -> s_0794 + s_1024	YJR001W	0	1000	0	Transport [c, v]
r_1210	L-leucine transport, vacuoluar	s_0802 + s_1024 -> s_0794 + s_1021	YKL146W or YNL101W	0	1000	0	Transport [c, v]
r_1211	L-leucine transport	s_0796 + s_1022 <=> s_0794 + s_1021	YBR068C or YBR069C or YCL025C or YDR046C or YDR508C or YKR039W	-1000	1000	0	Transport [c, e]
r_1212	L-lysine transport	s_0802 + s_1025 -> s_0794 + s_1028	YOL092W or YBR293W or YCL069W or YMR088C	0	1000	0	Transport [c, v]
r_1213	L-lysine transport	s_0796 + s_1026 <=> s_0794 + s_1025	YKR039W or YNL268W	-1000	1000	0	Transport [c, e]
r_1214	L-methionine transport	s_0796 + s_1030 <=> s_0794 + s_1029	YBR068C or YCL025C or YDR046C or YDR508C or YGR055W or YHL036W or YKR039W	-1000	1000	0	Transport [c, e]
r_1215	L-phenylalanine transport	s_0796 + s_1033 <=> s_0794 + s_1032	YBR068C or YCL025C or YDR046C or YKR039W or YOL020W	-1000	1000	0	Transport [c, e]
r_1216	L-proline transport	s_0796 + s_1036 <=> s_0794 + s_1035	YKR039W or YOR348C	-1000	1000	0	Transport [c, e]
r_1217	L-serine transport	s_0796 + s_1041 <=> s_0794 + s_1039	YCL025C or YDR508C or YFL055W or YKR039W or YPL265W or YDR105C	-1000	1000	0	Transport [c, e]
r_1218	L-threonine transport	s_0796 + s_1046 <=> s_0794 + s_1045	YCL025C or YDR508C or YKR039W	-1000	1000	0	Transport [c, e]
r_1219	L-tryptophan transport	s_0796 + s_1049 <=> s_0794 + s_1048	YBR068C or YBR069C or YDR046C or YKR039W or YOL020W	-1000	1000	0	Transport [c, e]
r_1220	L-tyrosine transport	s_1055 <=> s_1051	YCL038C	-1000	1000	0	Transport [c, v]
r_1221	L-tyrosine transport	s_0802 + s_1051 -> s_0794 + s_1055	YBR293W or YJR001W	0	1000	0	Transport [c, v]
r_1222	L-tyrosine transport	s_0802 + s_1055 -> s_0794 + s_1051	YKL146W or YNL101W	0	1000	0	Transport [c, v]
r_1223	L-tyrosine transport	s_0796 + s_1052 <=> s_0794 + s_1051	YBR068C or YBR069C or YCL025C or YDR046C or YKR039W or YOL020W	-1000	1000	0	Transport [c, e]
r_1224	L-valine transport	s_0796 + s_1057 <=> s_0794 + s_1056	YBR068C or YBR069C or YCL025C or YDR046C or YKR039W	-1000	1000	0	Transport [c, e]
r_1225	lanosterol transport	s_1061 <=> s_1059	YIL013C or YOR011W	-1000	1000	0	Transport [c, e]
r_1226	malate transport	s_0066 + s_1326 -> s_0068 + s_1322	YLR348C	0	1000	0	Transport [c, m]
r_1227	maltose transport	s_0796 + s_1106 -> s_0794 + s_1105	YBR298C or YDL247W or YGR289C or YJR160C	0	1000	0	Transport [c, e]
r_1228	N,N'-diformyldityrosine transport	s_1185 -> s_1186	YBR180W	0	1000	0	Transport [c, e]
r_1229	NAD transport	s_1198 -> s_1200	YEL006W or YIL006W	0	1000	0	Transport [c, m]
r_1230	NAD transport	s_0585 + s_1198 -> s_0584 + s_1200	YIL006W	0	1000	0	Transport [c, m]
r_1231	NAD transport	s_0424 + s_1198 -> s_0423 + s_1200	YIL006W	0	1000	0	Transport [c, m]
r_1232	NAD transport	s_0616 + s_1198 -> s_0615 + s_1200	YIL006W	0	1000	0	Transport [c, m]
r_1235	nicotinate transport	s_1220 <=> s_1219	YGR260W	-1000	1000	0	Transport [c, e]
r_1236	octadecanoate (n-C18:0) transport	s_1449 <=> s_1451	YKL188C and YPL147W	-1000	1000	0	Transport [c, p]
r_1237	ornithine transport	s_0794 + s_1268 -> s_0799 + s_1266	YOR130C	0	1000	0	Transport [c, m]
r_1238	orntithine transport	s_0796 + s_1267 <=> s_0794 + s_1266	YKR039W	-1000	1000	0	Transport [c, e]
r_1239	oxaloacetate transport	s_0794 + s_1271 -> s_0799 + s_1273	YKL120W	0	1000	0	Transport [c, m]
r_1241	pantothenate transport	s_0032 + s_0796 <=> s_0031 + s_0794	YCR028C	-1000	1000	0	Transport [c, e]
r_1242	pentaprenyl diphosphate transport	s_1311 <=> s_1313		-1000	1000	0	Transport [c, m]
r_1243	phenethyl acetate transport	s_1316 -> s_1317		0	1000	0	Transport [c, e]
r_1244	phosphate transport	s_0796 + s_1324 <=> s_0794 + s_1322	YBR296C or YCR037C or YJL198W or YML123C or YNR013C	-1000	1000	0	Transport [c, e]
r_1245	phosphate transport	s_0794 + s_1322 -> s_0799 + s_1326	YER053C or YJR077C	0	1000	0	Transport [c, m]
r_1249	potassium transport	s_0796 + s_1374 <=> s_0794 + s_1373	YDR456W or YJL129C	-1000	1000	0	Transport [c, e]
r_1250	putrescine excretion	s_1389 -> s_1390	YKL174C	0	0	0	Transport [c, e]
r_1251	putrescine transport	s_0794 + s_1390 <=> s_0796 + s_1389	YLL028W or YOR273C	-1000	1000	0	Transport [c, e]
r_1252	putrescine transport	s_0802 + s_1389 <=> s_0794 + s_1391	YLL028W or YOR273C	-1000	1000	0	Transport [c, v]
r_1253	pyridoxine symport	s_0796 + s_1397 <=> s_0794 + s_1396	YGL186C	-1000	1000	0	Transport [c, e]
r_1254	pyruvate transport	s_0796 + s_1400 <=> s_0794 + s_1399	YKL217W	-1000	1000	0	Transport [c, e]
r_1255	S-adenosyl-L-methionine transport	s_0796 + s_1418 -> s_0794 + s_1416	YPL274W	0	1000	0	Transport [c, e]
r_1256	S-adenosyl-L-methionine transport	s_1416 <=> s_1419	YNL003C	-1000	1000	0	Transport [c, m]
r_1257	S-methylmethionine permease	s_0796 + s_1425 -> s_0794 + s_1424	YLL061W	0	1000	0	Transport [c, e]
r_1258	sodium proton antiporter	s_0796 + s_1437 <=> s_0794 + s_1438	YDR456W or YLR138W	-1000	1000	0	Transport [c, e]
r_1259	spermidine excretion	s_1439 -> s_1440	YKL174C	0	0	0	Transport [c, e]
r_1260	spermidine transport	s_0794 + s_1440 <=> s_0796 + s_1439	YBR132C or YHL016C or YKR039W or YLL028W or YOR273C or YPL274W	-1000	1000	0	Transport [c, e]
r_1261	spermidine transport	s_0802 + s_1439 <=> s_0794 + s_1441	YLL028W or YOR273C	-1000	1000	0	Transport [c, v]
r_1262	spermine transport	s_0794 + s_1443 <=> s_0796 + s_1442	YGR138C or YLL028W or YOR273C or YPR156C	-1000	1000	0	Transport [c, e]
r_1263	spermine transport	s_0802 + s_1442 <=> s_0794 + s_1444	YGR138C or YLL028W or YOR273C or YPR156C	-1000	1000	0	Transport [c, v]
r_1264	succinate transport	s_1326 + s_1458 -> s_1322 + s_1460	YLR348C	0	1000	0	Transport [c, m]
r_1265	succinate-fumarate transport	s_0727 + s_1458 -> s_0725 + s_1460	YJR095W	0	1000	0	Transport [c, m]
r_1266	sulfate uniport	s_1468 -> s_1467	YBR294W or YLR092W	0	1000	0	Transport [c, e]
r_1267	sulfite transport	s_1469 -> s_1470	YPL092W	0	1000	0	Transport [c, e]
r_1268	taurine transport	s_1471 <=> s_1472		-1000	1000	0	Transport [c, e]
r_1269	thiamine diphosphate transport	s_1475 -> s_1477	YGR096W	0	1000	0	Transport [c, m]
r_1270	thiamine transport	s_0796 + s_1490 -> s_0794 + s_1489	YLR237W or YOR071C or YOR192C	0	1000	0	Transport [c, e]	MetaNetX ID curated (PR #220)
r_1271	UDPgalactose transport	s_1541 -> s_1542	YPL244C	0	1000	0	Transport [c, g]
r_1272	uracil transport	s_0796 + s_1551 -> s_0794 + s_1550	YBR021W	0	1000	0	Transport [c, e]
r_1273	urea transport	2 s_0796 + s_1553 <=> 2 s_0794 + s_1552	YHL016C	-1000	1000	0	Transport [c, e]
r_1274	uridine transport	s_0796 + s_1557 -> s_0794 + s_1556	YBL042C	0	1000	0	Transport [c, e]
r_1275	UTP transport	s_0716 + s_0794 + s_1547 + s_1559 -> s_0714 + s_0799 + s_1545 + s_1560	YBR192W	0	1000	0	Transport [c, m]
r_1276	UTP/UMP antiport	2 s_0794 + s_1547 + s_1559 -> 2 s_0799 + s_1545 + s_1560	YBR192W	0	1000	0	Transport [c, m]
r_1277	water diffusion	s_0805 <=> s_0803	YLL052C or YPR192W	-1000	1000	0	Transport [c, e]
r_1278	zymosterol transport	s_1571 <=> s_1568	YIL013C or YOR011W	-1000	1000	0	Transport [e, ce]
r_1449	inositol-P-ceramide B' (C24) [Golgi] SLIME rxn	s_0907 -> 0.910264 s_0892 + 0.284483 s_3742 + 0.368644 s_3744		0	1000	0	SLIME reaction	pseudo-reaction part of the SLIMEr formalism (PR #112); units in mg/gDWh
r_1450	inositol-P-ceramide B' (C26) [Golgi] SLIME rxn	s_0910 -> 0.938317 s_0892 + 0.284483 s_3742 + 0.396698 s_3745		0	1000	0	SLIME reaction	pseudo-reaction part of the SLIMEr formalism (PR #112); units in mg/gDWh
r_1451	inositol-P-ceramide C (C24) [Golgi] SLIME rxn	s_0913 -> 0.926263 s_0892 + 0.284483 s_3742 + 0.368644 s_3744		0	1000	0	SLIME reaction	pseudo-reaction part of the SLIMEr formalism (PR #112); units in mg/gDWh
r_1452	inositol-P-ceramide C (C26) [Golgi] SLIME rxn	s_0916 -> 0.954317 s_0892 + 0.284483 s_3742 + 0.396698 s_3745		0	1000	0	SLIME reaction	pseudo-reaction part of the SLIMEr formalism (PR #112); units in mg/gDWh
r_1453	inositol-P-ceramide A (C24) [Golgi] SLIME rxn	s_0895 -> 0.894264 s_0892 + 0.284483 s_3742 + 0.368644 s_3744		0	1000	0	SLIME reaction	pseudo-reaction part of the SLIMEr formalism (PR #112); units in mg/gDWh
r_1454	inositol-P-ceramide A (C26) [Golgi] SLIME rxn	s_0898 -> 0.922318 s_0892 + 0.284483 s_3742 + 0.396698 s_3745		0	1000	0	SLIME reaction	pseudo-reaction part of the SLIMEr formalism (PR #112); units in mg/gDWh
r_1455	inositol-P-ceramide B (C24) [Golgi] SLIME rxn	s_0901 -> 0.910264 s_0892 + 0.284483 s_3742 + 0.368644 s_3744		0	1000	0	SLIME reaction	pseudo-reaction part of the SLIMEr formalism (PR #112); units in mg/gDWh
r_1456	inositol-P-ceramide B (C26) [Golgi] SLIME rxn	s_0904 -> 0.938317 s_0892 + 0.284483 s_3742 + 0.396698 s_3745		0	1000	0	SLIME reaction	pseudo-reaction part of the SLIMEr formalism (PR #112); units in mg/gDWh
r_1457	inositol-P-ceramide D (C24) [Golgi] SLIME rxn	s_0919 -> 0.942262 s_0892 + 0.284483 s_3742 + 0.368644 s_3744		0	1000	0	SLIME reaction	pseudo-reaction part of the SLIMEr formalism (PR #112); units in mg/gDWh
r_1458	inositol-P-ceramide D (C26) [Golgi] SLIME rxn	s_0922 -> 0.970316 s_0892 + 0.284483 s_3742 + 0.396698 s_3745		0	1000	0	SLIME reaction	pseudo-reaction part of the SLIMEr formalism (PR #112); units in mg/gDWh
r_1479	inositol phosphomannosylinositol phosphoceramide A (C24) [Golgi] SLIME rxn	s_0862 -> 1.29853 s_0859 + 0.284483 s_3742 + 0.368644 s_3744		0	1000	0	SLIME reaction	pseudo-reaction part of the SLIMEr formalism (PR #112); units in mg/gDWh
r_1480	inositol phosphomannosylinositol phosphoceramide A (C26) [Golgi] SLIME rxn	s_0865 -> 1.32658 s_0859 + 0.284483 s_3742 + 0.396698 s_3745		0	1000	0	SLIME reaction	pseudo-reaction part of the SLIMEr formalism (PR #112); units in mg/gDWh
r_1481	inositol phosphomannosylinositol phosphoceramide B' (C24) [Golgi] SLIME rxn	s_0874 -> 1.31453 s_0859 + 0.284483 s_3742 + 0.368644 s_3744		0	1000	0	SLIME reaction	pseudo-reaction part of the SLIMEr formalism (PR #112); units in mg/gDWh
r_1482	inositol phosphomannosylinositol phosphoceramide B' (C26) [Golgi] SLIME rxn	s_0877 -> 1.34258 s_0859 + 0.284483 s_3742 + 0.396698 s_3745		0	1000	0	SLIME reaction	pseudo-reaction part of the SLIMEr formalism (PR #112); units in mg/gDWh
r_1483	inositol phosphomannosylinositol phosphoceramide B (C24) [Golgi] SLIME rxn	s_0868 -> 1.31453 s_0859 + 0.284483 s_3742 + 0.368644 s_3744		0	1000	0	SLIME reaction	pseudo-reaction part of the SLIMEr formalism (PR #112); units in mg/gDWh
r_1484	inositol phosphomannosylinositol phosphoceramide B (C26) [Golgi] SLIME rxn	s_0871 -> 1.34258 s_0859 + 0.284483 s_3742 + 0.396698 s_3745		0	1000	0	SLIME reaction	pseudo-reaction part of the SLIMEr formalism (PR #112); units in mg/gDWh
r_1485	inositol phosphomannosylinositol phosphoceramide C (C24) [Golgi] SLIME rxn	s_0880 -> 1.33053 s_0859 + 0.284483 s_3742 + 0.368644 s_3744		0	1000	0	SLIME reaction	pseudo-reaction part of the SLIMEr formalism (PR #112); units in mg/gDWh
r_1486	inositol phosphomannosylinositol phosphoceramide C (C26) [Golgi] SLIME rxn	s_0883 -> 1.35858 s_0859 + 0.284483 s_3742 + 0.396698 s_3745		0	1000	0	SLIME reaction	pseudo-reaction part of the SLIMEr formalism (PR #112); units in mg/gDWh
r_1487	inositol phosphomannosylinositol phosphoceramide D (C24) [Golgi] SLIME rxn	s_0886 -> 1.34653 s_0859 + 0.284483 s_3742 + 0.368644 s_3744		0	1000	0	SLIME reaction	pseudo-reaction part of the SLIMEr formalism (PR #112); units in mg/gDWh
r_1488	inositol phosphomannosylinositol phosphoceramide D (C26) [Golgi] SLIME rxn	s_0889 -> 1.37458 s_0859 + 0.284483 s_3742 + 0.396698 s_3745		0	1000	0	SLIME reaction	pseudo-reaction part of the SLIMEr formalism (PR #112); units in mg/gDWh
r_1509	mannosylinositol phosphorylceramide B' (C24) [Golgi] SLIME rxn	s_1129 -> 1.07241 s_1114 + 0.284483 s_3742 + 0.368644 s_3744		0	1000	0	SLIME reaction	pseudo-reaction part of the SLIMEr formalism (PR #112); units in mg/gDWh
r_1510	mannosylinositol phosphorylceramide B' (C26) [Golgi] SLIME rxn	s_1132 -> 1.10046 s_1114 + 0.284483 s_3742 + 0.396698 s_3745		0	1000	0	SLIME reaction	pseudo-reaction part of the SLIMEr formalism (PR #112); units in mg/gDWh
r_1511	mannosylinositol phosphorylceramide C (C24) [Golgi] SLIME rxn	s_1135 -> 1.08841 s_1114 + 0.284483 s_3742 + 0.368644 s_3744		0	1000	0	SLIME reaction	pseudo-reaction part of the SLIMEr formalism (PR #112); units in mg/gDWh
r_1512	mannosylinositol phosphorylceramide C (C26) [Golgi] SLIME rxn	s_1138 -> 1.11646 s_1114 + 0.284483 s_3742 + 0.396698 s_3745		0	1000	0	SLIME reaction	pseudo-reaction part of the SLIMEr formalism (PR #112); units in mg/gDWh
r_1513	mannosylinositol phosphorylceramide A (C24) [Golgi] SLIME rxn	s_1117 -> 1.05641 s_1114 + 0.284483 s_3742 + 0.368644 s_3744		0	1000	0	SLIME reaction	pseudo-reaction part of the SLIMEr formalism (PR #112); units in mg/gDWh
r_1514	mannosylinositol phosphorylceramide A (C26) [Golgi] SLIME rxn	s_1120 -> 1.08446 s_1114 + 0.284483 s_3742 + 0.396698 s_3745		0	1000	0	SLIME reaction	pseudo-reaction part of the SLIMEr formalism (PR #112); units in mg/gDWh
r_1515	mannosylinositol phosphorylceramide B (C24) [Golgi] SLIME rxn	s_1123 -> 1.07241 s_1114 + 0.284483 s_3742 + 0.368644 s_3744		0	1000	0	SLIME reaction	pseudo-reaction part of the SLIMEr formalism (PR #112); units in mg/gDWh
r_1516	mannosylinositol phosphorylceramide B (C26) [Golgi] SLIME rxn	s_1126 -> 1.10046 s_1114 + 0.284483 s_3742 + 0.396698 s_3745		0	1000	0	SLIME reaction	pseudo-reaction part of the SLIMEr formalism (PR #112); units in mg/gDWh
r_1517	mannosylinositol phosphorylceramide D (C24) [Golgi] SLIME rxn	s_1141 -> 1.1044 s_1114 + 0.284483 s_3742 + 0.368644 s_3744		0	1000	0	SLIME reaction	pseudo-reaction part of the SLIMEr formalism (PR #112); units in mg/gDWh
r_1518	mannosylinositol phosphorylceramide D (C26) [Golgi] SLIME rxn	s_1144 -> 1.13246 s_1114 + 0.284483 s_3742 + 0.396698 s_3745		0	1000	0	SLIME reaction	pseudo-reaction part of the SLIMEr formalism (PR #112); units in mg/gDWh
r_1542	(1->3)-beta-D-glucan exchange	s_0003 ->		0	1000	0	Exchange reaction
r_1543	(1->3)-beta-D-glucan transport	s_0001 <=> s_0002		-1000	1000	0	Transport [c, ce]
r_1545	(R)-carnitine exchange	s_0022 ->		0	1000	0	Exchange reaction
r_1546	(R)-lactate exchange	s_0026 ->		0	1000	0	Exchange reaction
r_1547	(R)-mevalonate exchange	s_0029 ->		0	1000	0	Exchange reaction
r_1548	(R)-pantothenate exchange	s_0032 ->		0	1000	0	Exchange reaction
r_1549	(R,R)-2,3-butanediol exchange	s_0036 ->		0	1000	0	Exchange reaction
r_1550	(S)-3-methyl-2-oxopentanoate exchange	s_0058 ->		0	1000	0	Exchange reaction
r_1551	(S)-lactate exchange	s_0064 ->		0	1000	0	Exchange reaction	added after the Biolog update (PR #149); (S)-lactate exchange
r_1552	(S)-malate exchange	s_0067 ->		0	1000	0	Exchange reaction	added after the Biolog update (PR #149); (S)-malate exchange
r_1553	1-(sn-glycero-3-phospho)-1D-myo-inositol exchange	s_0080 ->		0	1000	0	Exchange reaction
r_1554	1-acylglycerophosphocholine exchange	s_0084 ->		0	1000	0	Exchange reaction
r_1560	1D-myo-inositol 1,3,4,5,6-pentakisphosphate diffusion	s_1156 <=> s_1157		-1000	1000	0	Transport [c, n]
r_1562	1D-myo-inositol 1-phosphate transport	s_0127 <=> s_0126		-1000	1000	0	Transport [c, er]
r_1563	2'-deoxyadenosine exchange	s_0133 ->		0	1000	0	Exchange reaction
r_1564	2'-deoxyguanosine exchange	s_0135 ->		0	1000	0	Exchange reaction
r_1565	2'-deoxyinosine exchange	s_0137 ->		0	1000	0	Exchange reaction
r_1566	2'-deoxyuridine exchange	s_0139 ->		0	1000	0	Exchange reaction
r_1567	2-dehydro-3-deoxy-D-arabino-heptonate7-phohsphate transport	s_0349 <=> s_0350		-1000	1000	0	Transport [c, m]
r_1568	2-dehydropantoate transport	s_0149 <=> s_0150		-1000	1000	0	Transport [c, m]
r_1572	2-isopropylmalate exchange	s_0163 ->		0	1000	0	Exchange reaction
r_1573	2-isopropylmalate transport	s_0162 <=> s_0163		-1000	1000	0	Transport [c, e]
r_1574	2-isopropylmalate transport	s_0162 <=> s_0164	YKL120W	-1000	1000	0	Transport [c, m]
r_1575	2-methyl-1-butanol transport	s_0169 <=> s_0170		-1000	1000	0	Transport [c, e]
r_1576	2-methyl-1-butanol transport	s_0169 <=> s_0171		-1000	1000	0	Transport [c, m]
r_1577	2-methylbutanal exchange	s_0167 ->		0	1000	0	Exchange reaction
r_1578	2-methylbutanal transport	s_0166 <=> s_0167		-1000	1000	0	Transport [c, e]
r_1579	2-methylbutanal transport	s_0166 <=> s_0168		-1000	1000	0	Transport [c, m]
r_1580	2-methylbutanol exchange	s_0170 ->		0	1000	0	Exchange reaction
r_1581	2-methylbutyl acetate exchange	s_0173 ->		0	1000	0	Exchange reaction
r_1582	2-methylpropanal transport	s_0937 <=> s_0938		-1000	1000	0	Transport [c, e]
r_1583	2-methylpropanal transport	s_0937 <=> s_0939		-1000	1000	0	Transport [c, m]
r_1585	2-oxobutanoate transporter	s_0178 <=> s_0179	YNL065W or YKL217W	-1000	1000	0	Transport [c, m]
r_1586	2-oxoglutarate exchange	s_0181 ->		0	1000	0	Exchange reaction	added after the Biolog update (PR #149); 2-oxoglutarate exchange
r_1587	2-oxoglutarate transport	s_0180 <=> s_0183		-1000	1000	0	Transport [c, n]
r_1588	2-oxoglutarate transport	s_0181 <=> s_0180		-1000	1000	0	Transport [c, e]
r_1589	2-phenylethanol exchange	s_0186 ->		0	1000	0	Exchange reaction
r_1590	2-phenylethanol transport	s_0186 <=> s_0185		-1000	1000	0	Transport [c, e]
r_1591	2-phenylethanol transport	s_0187 <=> s_0185		-1000	1000	0	Transport [c, m]
r_1595	3-carboxy-4-methyl-2-oxopentanoate transport	s_0010 <=> s_0011		-1000	1000	0	Transport [c, m]
r_1596	3-methyl-2-oxopentanoate transport	s_0056 <=> s_0060		-1000	1000	0	Transport [c, m]
r_1597	3-methyl-oxopentanoate trasport	s_0058 <=> s_0056		-1000	1000	0	Transport [c, e]
r_1598	3-methylbutanal exchange	s_0235 ->		0	1000	0	Exchange reaction
r_1599	3-methylbutanal transport	s_0234 <=> s_0235		-1000	1000	0	Transport [c, e]	MetaNetX ID curated (PR #220)
r_1600	3-methylbutanal transport	s_0234 <=> s_0236		-1000	1000	0	Transport [c, m]	MetaNetX ID curated (PR #220)
r_1601	3-octaprenyl-4-hydroxybenzoate transport	s_0215 <=> s_0216		-1000	1000	0	Transport [c, m]
r_1603	4-amino-5-hydroxymethyl-2-methylpyrimidine synthetase	s_0300 -> s_0270 + s_0775 + s_0794 + s_1322	YFL058W	0	1000	0	Thiamine metabolism	model.S(601,2491) curated (PR #222)
r_1604	4-aminobenzoate exchange	s_0272 ->		0	1000	0	Exchange reaction
r_1605	4-aminobenzoate transport	s_0271 <=> s_0272		-1000	1000	0	Transport [c, e]
r_1606	4-aminobenzoate transport	s_0271 <=> s_0273		-1000	1000	0	Transport [c, m]
r_1607	4-aminobutanal transport	s_0274 <=> s_0275		-1000	1000	0	Transport [c, m]
r_1608	4-aminobutyrate transport	s_0734 <=> s_0738		-1000	1000	0	Transport [c, m]
r_1609	4-hydroxy-2-oxoglutarate transport	s_0282 <=> s_0283		-1000	1000	0	Transport [c, m]
r_1610	4-hydroxy-2-oxoglutarate transport	s_0282 <=> s_0284		-1000	1000	0	Transport [c, p]
r_1611	4-hydroxybenzoate transport	s_0286 <=> s_0287		-1000	1000	0	Transport [c, m]
r_1613	5'-nucleotidase (AMP)	s_0423 + s_0803 -> s_0386 + s_1322		0	1000	0	Purine metabolism
r_1614	5'-nucleotidase (dAMP)	s_0584 + s_0803 -> s_0132 + s_1322	YGL101W or YBR242W	0	1000	0	Purine metabolism
r_1615	5'-nucleotidase (dCMP)	s_0589 + s_0803 -> s_0610 + s_1322	YGL101W or YBR242W	0	1000	0	Pyrimidine metabolism
r_1616	5'-nucleotidase (dGMP)	s_0615 + s_0803 -> s_0134 + s_1322	YGL101W or YBR242W	0	1000	0	Purine metabolism
r_1617	5'-nucleotidase (dTMP)	s_0649 + s_0803 -> s_1322 + s_1493	YGL101W or YBR242W	0	1000	0	Pyrimidine metabolism
r_1618	5'-nucleotidase (dUMP)	s_0654 + s_0803 -> s_0138 + s_1322		0	1000	0	Pyrimidine metabolism
r_1619	5'-nucleotidase (GMP)	s_0782 + s_0803 -> s_0790 + s_1322	YER037W	0	1000	0	Purine metabolism
r_1620	5'-nucleotidase (XMP)	s_0803 + s_1565 -> s_1322 + s_1563		0	1000	0	Purine metabolism
r_1621	5-aminolevulinate exchange	s_0316 ->		0	1000	0	Exchange reaction
r_1622	5-aminolevulinate transport	s_0315 <=> s_0317		-1000	1000	0	Transport [c, m]
r_1623	5-formethyltetrahydrofolate cyclo-ligase	s_0321 + s_0437 -> s_0305 + s_0397 + s_1326	YER183C	0	1000	0	One carbon pool by folate
r_1624	5-formyltetrahydrofolate:10-formyltetrahydrofolate isomerase	s_0319 + s_0434 + s_0803 -> s_0120 + s_0394 + s_0794 + s_1322	YER183C	0	1000	0	One carbon pool by folate
r_1625	5-formyltetrahydrofolic acid exchange	s_0320 ->		0	1000	0	Exchange reaction
r_1627	7,8-diaminononanoate exchange	s_0342 ->		0	1000	0	Exchange reaction
r_1628	7,8-diaminononanoate transport	s_0342 <=> s_0341		-1000	1000	0	Transport [c, e]
r_1629	8-amino-7-oxononanoate exchange	s_0354 ->		0	1000	0	Exchange reaction
r_1630	9H-xanthine exchange	s_0358 ->		0	1000	0	Exchange reaction
r_1631	acetaldehyde exchange	s_0360 ->		0	1000	0	Exchange reaction
r_1632	acetaldehyde transport	s_0361 <=> s_0359		-1000	1000	0	Transport [c, m]
r_1633	acetaldehyde transport	s_0360 <=> s_0359		-1000	1000	0	Transport [c, e]
r_1634	acetate exchange	s_0364 ->		0	1000	0	Exchange reaction	added after the Biolog update (PR #149); acetate exchange
r_1635	acetate transport	s_0362 <=> s_0366		-1000	1000	0	Transport [c, n]
r_1637	acetyl-CoA transport	s_0373 <=> s_0377		-1000	1000	0	Transport [c, n]
r_1638	acetylcarnitine transport	s_1237 -> s_1235		0	1000	0	Transport [c, p]
r_1639	adenine exchange	s_0384 ->		0	1000	0	Exchange reaction	added after the Biolog update (PR #149); adenine exchange
r_1640	adenine transport	s_0383 <=> s_0385		-1000	1000	0	Transport [c, m]
r_1641	adenosine 3',5'-bismonophosphate exchange	s_0391 ->		0	1000	0	Exchange reaction
r_1642	adenosine 3',5'-bisphosphate transport	s_0390 <=> s_0392	YPR011C	-1000	1000	0	Transport [c, m]
r_1643	adenosine exchange	s_0387 ->		0	1000	0	Exchange reaction	added after the Biolog update (PR #149); adenosine exchange
r_1644	ADP transport	s_0394 <=> s_0398		-1000	1000	0	Transport [c, n]
r_1645	ADP transport	s_0394 <=> s_0395		-1000	1000	0	Transport [c, er]
r_1647	AKG transporter, peroxisome	s_0180 <=> s_0184		-1000	1000	0	Transport [c, p]
r_1648	allantoate exchange	s_0406 ->		0	1000	0	Exchange reaction
r_1649	allantoin exchange	s_0408 ->		0	1000	0	Exchange reaction	added after the Biolog update (PR #149); allantoin exchange
r_1650	trehalose exchange	s_1521 ->		0	1000	0	Exchange reaction	added after the Biolog update (PR #149); trehalose exchange
r_1651	alpha-D-glucosamine 6-phosphate exchange	s_0413 ->		0	1000	0	Exchange reaction	added after the Biolog update (PR #149); alpha-D-glucosamine 6-phosphate exchange
r_1652	alpha-ketoglutarate/malate transporter	s_0067 + s_0180 <=> s_0066 + s_0181		-1000	1000	0	Transport [c, e]
r_1654	ammonium exchange	s_0420 <=>		-1000	1000	0	Exchange reaction	added after the Biolog update (PR #149); ammonium exchange
r_1656	AMP transport	s_0425 <=> s_0423		-1000	1000	0	Transport [c, n]
r_1657	arginine transport	s_0794 + s_0965 -> s_0799 + s_0967	YBR147W	0	1000	0	Transport [c, m]
r_1658	asparagine transport	s_0969 -> s_0971	YDR508C	0	1000	0	Transport [c, m]
r_1659	aspartate-glutamate transporter	s_0973 + s_0995 <=> s_0976 + s_0991		-1000	1000	0	Transport [c, p]
r_1660	ATP diffusion	s_0434 <=> s_0438		-1000	1000	0	Transport [c, n]
r_1661	ATP transport	s_0434 <=> s_0435		-1000	1000	0	Transport [c, er]
r_1663	bicarbonate exchange	s_0446 ->		0	0	0	Exchange reaction
r_1664	bicarbonate formation	s_0460 + s_0807 <=> s_0447 + s_0799		-1000	1000	0	Nitrogen metabolism
r_1665	bicarbonate formation	s_0461 + s_0808 <=> s_0448 + s_0800		-1000	1000	0	Nitrogen metabolism
r_1667	bicarbonate formation	s_0456 + s_0803 <=> s_0445 + s_0794	YNL036W	-1000	1000	0	Nitrogen metabolism
r_1668	bicarbonate formation	s_0458 + s_0805 <=> s_0446 + s_0796		-1000	1000	0	Nitrogen metabolism
r_1669	bicarbonate transport	s_0445 <=> s_0448		-1000	1000	0	Transport [c, n]
r_1671	biotin exchange	s_0452 ->		0	1000	0	Exchange reaction
r_1672	carbon dioxide exchange	s_0458 ->		0	1000	0	Exchange reaction
r_1673	carnitine transport	s_0021 -> s_0024		0	1000	0	Transport [c, p]
r_1674	carnitine-acetylcarnitine carrier	s_0021 + s_1237 -> s_0024 + s_1235		0	1000	0	Transport [c, p]
r_1675	CDP transport	s_0467 <=> s_0468		-1000	1000	0	Transport [c, n]
r_1676	ceramide transport	s_0476 <=> s_0475		-1000	1000	0	Transport [er, g]
r_1677	ceramide transport	s_0482 <=> s_0481		-1000	1000	0	Transport [er, g]
r_1678	ceramide transport	s_0500 <=> s_0499		-1000	1000	0	Transport [er, g]
r_1679	ceramide transport	s_0479 <=> s_0478		-1000	1000	0	Transport [er, g]
r_1680	ceramide transport	s_0485 <=> s_0484		-1000	1000	0	Transport [er, g]
r_1681	ceramide transport	s_0503 <=> s_0502		-1000	1000	0	Transport [er, g]
r_1682	cholestenol delta-isomerase, lumped reaction	s_1275 + s_1416 + s_1569 -> s_0662 + s_0794 + 2 s_0803 + s_1413		0	1000	0	Steroid biosynthesis
r_1683	choline exchange	s_0513 ->		0	1000	0	Exchange reaction
r_1684	choline transport	s_0511 <=> s_0512	YGL077C or YOR161C	-1000	1000	0	Transport [c, ce]
r_1685	chorismate pyruvate lyase	s_0515 -> s_0286 + s_1399		0	1000	0	Ubiquinone and other terpenoid-quinone biosynthesis
r_1686	citrate transport	s_0523 <=> s_0522		-1000	1000	0	Transport [c, e]
r_1687	citrate exchange	s_0523 ->		0	1000	0	Exchange reaction	added after the Biolog update (PR #149); citrate exchange
r_1688	citrate/isocitrate antiport	s_0522 + s_0942 <=> s_0525 + s_0940		-1000	1000	0	Transport [c, p]
r_1689	citrate/malate antiport	s_0066 + s_0525 <=> s_0069 + s_0522		-1000	1000	0	Transport [c, p]
r_1690	CMP nucleosidase	s_0526 + s_0803 -> s_0545 + s_1408		0	1000	0	Pyrimidine metabolism
r_1691	CO2 transport	s_0456 <=> s_0457		-1000	1000	0	Transport [c, er]
r_1694	CO2 transport	s_0461 <=> s_0456		-1000	1000	0	Transport [c, n]
r_1695	CO2 transport	s_0456 <=> s_0462		-1000	1000	0	Transport [c, p]
r_1696	CO2 transport	s_0456 <=> s_0460		-1000	1000	0	Transport [c, m]
r_1697	CO2 transport	s_0456 <=> s_0458		-1000	1000	0	Transport [c, e]
r_1698	coenzyme A transport	s_0529 <=> s_0530		-1000	1000	0	Transport [c, er]
r_1699	coenzyme A transport	s_0529 <=> s_0533		-1000	1000	0	Transport [c, n]
r_1700	coenzyme A transport	s_0534 <=> s_0529		-1000	1000	0	Transport [c, p]
r_1702	cytidine exchange	s_0544 ->		0	1000	0	Exchange reaction	added after the Biolog update (PR #149); cytidine exchange
r_1703	cytidylate kinase (CMP)	s_0434 + s_0526 -> s_0394 + s_0467	YKL024C	0	1000	0	Pyrimidine metabolism
r_1704	cytidylate kinase (dCMP)	s_0434 + s_0589 <=> s_0394 + s_0587	YKL024C	-1000	1000	0	Pyrimidine metabolism
r_1705	cytosine exchange	s_0546 ->		0	1000	0	Exchange reaction	added after the Biolog update (PR #149); cytosine exchange
r_1706	D-arabinose exchange	s_0549 ->		0	1000	0	Exchange reaction	added after the Biolog update (PR #149); D-arabinose exchange
r_1707	D-arabinose transport	s_0549 <=> s_0548	YDR342C or YHR092C	-1000	1000	0	Transport [c, e]
r_1708	D-erythrose 4-phosphate transport	s_0551 <=> s_0552		-1000	1000	0	Transport [c, m]
r_1709	D-fructose exchange	s_0554 ->		0	1000	0	Exchange reaction	added after the Biolog update (PR #149); D-fructose exchange
r_1710	D-galactose exchange	s_0559 ->		0	1000	0	Exchange reaction	added after the Biolog update (PR #149); D-galactose exchange
r_1711	D-galacturonate exchange	s_0560 ->		0	1000	0	Exchange reaction
r_1712	D-glucitol exchange	s_0562 ->		0	1000	0	Exchange reaction	added after the Biolog update (PR #149); D-glucitol exchange
r_1713	D-glucosamine 6-phosphate uniport	s_0413 <=> s_0412		-1000	1000	0	Transport [c, e]
r_1714	D-glucose exchange	s_0565 <=>		-50	1000	0	Exchange reaction	added after the Biolog update (PR #149); D-glucose exchange | MetaNetX ID curated (PR #220)
r_1715	D-mannose exchange	s_0572 ->		0	1000	0	Exchange reaction	added after the Biolog update (PR #149); D-mannose exchange
r_1716	D-ribose exchange	s_0576 ->		0	1000	0	Exchange reaction	added after the Biolog update (PR #149); D-ribose exchange
r_1717	D-sorbitol transport	s_0562 <=> s_0561	YDL245C or YEL069C or YJR158W or YNR072W	-1000	1000	0	Transport [c, e]
r_1718	D-xylose exchange	s_0579 ->		0	1000	0	Exchange reaction	added after the Biolog update (PR #149); D-xylose exchange
r_1719	D-xylose transport	s_0579 <=> s_0578	YHR092C	-1000	1000	0	Transport [c, e]
r_1720	dADP transport	s_0582 <=> s_0583		-1000	1000	0	Transport [c, n]
r_1721	dCDP transport	s_0587 <=> s_0588		-1000	1000	0	Transport [c, n]
r_1722	ATP deamination	s_0434 + s_0794 + s_0803 -> s_0419 + s_0950		0	1000	0	Purine metabolism
r_1723	dATP deamination	s_0586 + s_0794 + s_0803 -> s_0419 + s_0639		0	1000	0	Purine metabolism
r_1724	ADP deamination	s_0394 + s_0794 + s_0803 -> s_0419 + s_0846		0	1000	0	Purine metabolism
r_1725	dADP deamination	s_0582 + s_0794 + s_0803 -> s_0419 + s_0618		0	1000	0	Purine metabolism
r_1726	deamino-NAD+ diffusion	s_0591 <=> s_0593		-1000	1000	0	Transport [c, n]
r_1727	decanoate exchange	s_0597 ->		0	1000	0	Exchange reaction	added after the Biolog update (PR #149); decanoate exchange
r_1728	deoxyadenosine transport	s_0133 -> s_0132		0	1000	0	Transport [c, e]
r_1729	deoxyadenylate kinase	s_0434 + s_0584 <=> s_0394 + s_0582	YDL166C	-1000	1000	0	Purine metabolism
r_1730	deoxycytidine exchange	s_0611 ->		0	1000	0	Exchange reaction
r_1731	deoxycytidine transport	s_0611 -> s_0610		0	1000	0	Transport [c, e]
r_1732	deoxyguanosine transport	s_0135 -> s_0134		0	1000	0	Transport [c, e]
r_1733	deoxyinosine transport	s_0137 -> s_0136		0	1000	0	Transport [c, e]
r_1734	deoxyuridine kinase (ATP:deoxyuridine)	s_0138 + s_0434 -> s_0394 + s_0654 + s_0794		0	1000	0	Pyrimidine metabolism
r_1735	deoxyuridine transport	s_0139 -> s_0138	YBL042C	0	1000	0	Transport [c, e]
r_1736	dephospho-CoA kinase	s_0197 + s_0434 -> s_0394 + s_0529 + s_0794	YDR196C	0	1000	0	Pantothenate and coa biosynthesis
r_1737	dGDP transport	s_0613 <=> s_0614		-1000	1000	0	Transport [c, n]
r_1738	dhnpt transport	s_0343 <=> s_0344		-1000	1000	0	Transport [c, m]
r_1739	diamine transaminase	s_0373 + s_1442 -> s_0529 + s_0794 + s_1181	YDR071C	0	1000	0	Arginine and proline metabolism
r_1743	dihydrofolate transport	s_0625 <=> s_0626		-1000	1000	0	Transport [c, m]
r_1744	dihydroneopterin triphosphate pyrophosphatase	s_0346 + s_0803 -> s_0345 + s_0633 + s_0794		0	1000	0	Folate biosynthesis
r_1745	dihydropteroate transport	s_0347 <=> s_0348		-1000	1000	0	Transport [c, m]	MetaNetX ID curated (PR #220)
r_1746	dihydroxyacetone phosphate transport	s_0632 <=> s_0629		-1000	1000	0	Transport [c, m]
r_1747	diphosphate transport	s_0633 <=> s_0638		-1000	1000	0	Transport [c, p]
r_1748	dolichol phosphate transport	s_0645 <=> s_0646		-1000	1000	0	Transport [c, er]
r_1749	dTTP exchange	s_0651 ->		0	1000	0	Exchange reaction
r_1750	dTTP uniport	s_0651 <=> s_0650		-1000	1000	0	Transport [c, e]
r_1751	dUDP diffusion	s_0652 <=> s_0653		-1000	1000	0	Transport [c, n]
r_1752	dUMP transport	s_0654 <=> s_0655		-1000	1000	0	Transport [c, n]
r_1753	episterol exchange	s_0659 ->		0	1000	0	Exchange reaction
r_1754	ergosta-5,6,22,24,(28)-tetraen-3beta-ol transport	s_0662 <=> s_0663		-1000	1000	0	Transport [c, er]
r_1757	ergosterol exchange	s_0668 ->		0	1000	0	Exchange reaction
r_1758	ergosterol transport	s_0667 <=> s_0666		-1000	1000	0	Transport [c, er]
r_1759	ergosterol transport	s_0666 <=> s_0669		-1000	1000	0	Transport [c, lp]
r_1761	ethanol exchange	s_0681 ->		0	1000	0	Exchange reaction	added after the Biolog update (PR #149); ethanol exchange
r_1762	ethanol transport	s_0680 <=> s_0681		-1000	1000	0	Transport [c, e]
r_1763	ethanol transport, mitochondrial	s_0680 <=> s_0682		-1000	1000	0	Transport [c, m]
r_1764	ethanolamine exchange	s_0684 ->		0	1000	0	Exchange reaction
r_1765	ethyl acetate exchange	s_0686 ->		0	1000	0	Exchange reaction
r_1766	farnesyl diphosphate transport	s_0190 <=> s_0191		-1000	1000	0	Transport [c, m]
r_1770	fatty acid transport	s_0595 <=> s_0600	YBR041W	-1000	1000	0	Transport [c, p]
r_1771	fatty acid transport	s_1065 <=> s_1070	YKL188C and YPL147W	-1000	1000	0	Transport [c, p]
r_1772	fatty acid transport	s_1161 <=> s_1166	YKL188C and YPL147W	-1000	1000	0	Transport [c, p]
r_1774	fatty acid transport	s_1286 <=> s_1291	YKL188C and YPL147W	-1000	1000	0	Transport [c, p]
r_1775	fatty acid transport	s_1293 <=> s_1298	YBR041W	-1000	1000	0	Transport [c, p]
r_1776	fatty acid transport	s_1248 <=> s_1253		-1000	1000	0	Transport [c, p]
r_1777	myristate (n-C14:0) transport	s_1163 <=> s_1161		-1000	1000	0	Transport [c, e]
r_1788	fecosterol exchange	s_0702 ->		0	1000	0	Exchange reaction
r_1790	FMN adenylyltransferase	s_0437 + s_0716 + s_0799 -> s_0636 + s_0688	YDL045C	0	1000	0	Riboflavin metabolism
r_1791	FMN exchange	s_0715 ->		0	1000	0	Exchange reaction
r_1792	folic acid exchange	s_0720 ->		0	1000	0	Exchange reaction
r_1793	formate exchange	s_0723 ->		0	1000	0	Exchange reaction	added after the Biolog update (PR #149); formate exchange
r_1794	formate transport	s_0724 -> s_0722		0	1000	0	Transport [c, m]
r_1795	formate transport	s_0723 <=> s_0722	YNL065W	-1000	1000	0	Transport [c, e]
r_1796	formate transport	s_0726 <=> s_0725		-1000	1000	0	Transport [c, e]
r_1797	fructose-1-phosphate kinase	s_0434 + s_0556 -> s_0394 + s_0555 + s_0794		0	1000	0	Fructose and mannose metabolism
r_1798	fumarate exchange	s_0726 ->		0	1000	0	Exchange reaction	added after the Biolog update (PR #149); fumarate exchange
r_1800	gamma-aminobutyrate exchange	s_0736 ->		0	1000	0	Exchange reaction	added after the Biolog update (PR #149); gamma-aminobutyrate exchange
r_1801	GDP transport	s_0740 <=> s_0739		-1000	1000	0	Transport [c, g]
r_1802	GDP transport	s_0739 <=> s_0742		-1000	1000	0	Transport [c, n]
r_1803	GDP-alpha-D-mannose transport	s_0743 <=> s_0744	YGL225W	-1000	1000	0	Transport [c, g]
r_1805	glucose transport, vacuolar	s_0563 <=> s_0566	YBR241C	-1000	1000	0	Transport [c, v]
r_1806	glutathione disulfide exchange	s_0755 ->		0	1000	0	Exchange reaction
r_1807	glutathione exchange	s_0751 ->		0	1000	0	Exchange reaction	added after the Biolog update (PR #149); glutathione exchange
r_1808	glycerol exchange	s_0766 ->		0	1000	0	Exchange reaction	added after the Biolog update (PR #149); glycerol exchange
r_1809	glycerol-3-phosphate shuttle	s_0767 <=> s_0770		-1000	1000	0	Transport [c, m]
r_1810	L-glycine exchange	s_1004 ->		0	1000	0	Exchange reaction	added after the Biolog update (PR #149); L-glycine exchange | MetaNetX ID curated (PR #220)
r_1811	glycine transport	s_1003 <=> s_1005	YPR058W	-1000	1000	0	Transport [c, m]
r_1812	glycoaldehyde transport	s_0775 <=> s_0777		-1000	1000	0	Transport [c, m]
r_1813	glycoaldehyde transport	s_0776 <=> s_0775		-1000	1000	0	Transport [c, e]
r_1814	glycolaldehyde exchange	s_0776 ->		0	1000	0	Exchange reaction
r_1815	glyoxylate exchange	s_0780 ->		0	1000	0	Exchange reaction	added after the Biolog update (PR #149); glyoxylate exchange
r_1816	glyoxylate transport	s_0779 <=> s_0780	YNL065W	-1000	1000	0	Transport [c, e]
r_1817	glyoxylate transport	s_0779 <=> s_0781		-1000	1000	0	Transport [c, p]
r_1818	guanine exchange	s_0788 ->		0	1000	0	Exchange reaction	added after the Biolog update (PR #149); guanine exchange
r_1819	guanine transport	s_0787 <=> s_0789		-1000	1000	0	Transport [c, m]
r_1820	guanosine exchange	s_0791 ->		0	1000	0	Exchange reaction	added after the Biolog update (PR #149); guanosine exchange
r_1821	guanosine kinase	s_0434 + s_0790 -> s_0394 + s_0782 + s_0794		0	1000	0	Purine metabolism
r_1822	guanosine transport	s_0790 -> s_0792		0	1000	0	Transport [c, m]
r_1823	guanosine transport	s_0791 -> s_0790		0	1000	0	Transport [c, e]
r_1824	H+ diffusion	s_0796 -> s_0794		0	1000	0	Transport [c, e]
r_1825	H+ diffusion	s_0794 <=> s_0795		-1000	1000	0	Transport [c, er]
r_1826	H+ diffusion	s_0794 <=> s_0797		-1000	1000	0	Transport [c, g]
r_1827	H+ diffusion	s_0794 <=> s_0798		-1000	1000	0	Transport [c, lp]
r_1829	H+ diffusion	s_0794 <=> s_0800		-1000	1000	0	Transport [c, n]
r_1830	H+ diffusion	s_0794 <=> s_0801		-1000	1000	0	Transport [c, p]
r_1831	H+ diffusion	s_0794 <=> s_0802		-1000	1000	0	Transport [c, v]
r_1832	H+ exchange	s_0796 <=>		-1000	1000	0	Exchange reaction
r_1833	hexacosanoyl-CoA transport	s_0816 <=> s_0817		-1000	1000	0	Transport [c, er]
r_1834	hexadecanal exchange	s_0826 ->		0	1000	0	Exchange reaction
r_1835	hexadecanoate (n-C16:0) transport	s_1288 <=> s_1286	YBR041W	-1000	1000	0	Transport [c, e]
r_1836	hexadecenoate (n-C16:1) transport	s_1295 <=> s_1293	YBR041W	-1000	1000	0	Transport [c, e]
r_1837	L-histidine transport, mitochondrial	s_1006 -> s_1008	YBR147W	0	1000	0	Transport [c, m]
r_1838	homocitrate synthase	s_0182 + s_0376 + s_0807 -> s_0532 + s_0799 + s_0834	YDL131W or YDL182W	0	1000	0	Pyruvate metabolism	MetaNetX ID curated (PR #220)
r_1839	hydrogen peroxide transport	s_0837 <=> s_0839		-1000	1000	0	Transport [c, n]
r_1840	hydroxymethylglutaryl-CoA transport	s_0218 <=> s_0221		-1000	1000	0	Transport [c, m]
r_1841	hypoxanthine exchange	s_0844 ->		0	1000	0	Exchange reaction
r_1842	hypoxanthine transport	s_0844 <=> s_0843		-1000	1000	0	Transport [c, e]
r_1843	indol-3-ylacetaldehyde exchange	s_0851 ->		0	1000	0	Exchange reaction
r_1844	indole-3-acetaldehyde transport	s_0850 <=> s_0852		-1000	1000	0	Transport [c, m]
r_1845	indole-3-acetaldehyde transport	s_0850 <=> s_0851		-1000	1000	0	Transport [c, e]
r_1846	indole-3-acetate transport	s_0853 <=> s_0854		-1000	1000	0	Transport [c, m]
r_1847	inosine exchange	s_0857 ->		0	1000	0	Exchange reaction	added after the Biolog update (PR #149); inosine exchange
r_1848	inosine transport	s_0857 -> s_0856		0	1000	0	Transport [c, e]
r_1849	inositol hexakisphosphate transport	s_1158 <=> s_1159		-1000	1000	0	Transport [c, n]
r_1850	insosine kinase	s_0434 + s_0856 -> s_0394 + s_0794 + s_0849		0	1000	0	Purine metabolism
r_1851	IPC transport	s_0895 <=> s_0894		-1000	1000	0	Transport [er, g]
r_1852	IPC transport	s_0901 <=> s_0900		-1000	1000	0	Transport [er, g]
r_1853	IPC transport	s_0907 <=> s_0906		-1000	1000	0	Transport [er, g]
r_1854	IPC transport	s_0913 <=> s_0912		-1000	1000	0	Transport [er, g]
r_1855	IPC transport	s_0919 <=> s_0918		-1000	1000	0	Transport [er, g]
r_1856	IPC transport	s_0898 <=> s_0897		-1000	1000	0	Transport [er, g]
r_1857	IPC transport	s_0904 <=> s_0903		-1000	1000	0	Transport [er, g]
r_1858	IPC transport	s_0910 <=> s_0909		-1000	1000	0	Transport [er, g]
r_1859	IPC transport	s_0916 <=> s_0915		-1000	1000	0	Transport [er, g]
r_1860	IPC transport	s_0922 <=> s_0921		-1000	1000	0	Transport [er, g]
r_1861	iron(2+) exchange	s_0925 <=>		-1000	1000	0	Exchange reaction
r_1862	isoamyl acetate exchange	s_0928 ->		0	1000	0	Exchange reaction
r_1863	isoamyl alcohol transport	s_0929 <=> s_0930		-1000	1000	0	Transport [c, e]
r_1864	isoamyl alcohol transport	s_0929 <=> s_0931		-1000	1000	0	Transport [c, m]
r_1865	isoamylol exchange	s_0930 ->		0	1000	0	Exchange reaction
r_1866	isobutanol exchange	s_0933 ->		0	1000	0	Exchange reaction
r_1867	isobutyl acetate exchange	s_0936 ->		0	1000	0	Exchange reaction
r_1868	isobutyl alcohol transport	s_0932 <=> s_0933		-1000	1000	0	Transport [c, e]
r_1869	isobutyl alcohol transport	s_0932 <=> s_0934		-1000	1000	0	Transport [c, m]
r_1870	isobutyraldehyde exchange	s_0938 ->		0	1000	0	Exchange reaction
r_1871	L-1-pyrroline-3-hydroxy-5-carboxylate spontaneous conversion to L-4-hydroxyglutamate semialdehyde	s_0117 + s_0799 + s_0807 -> s_0954		0	1000	0	Arginine and proline metabolism
r_1872	L-2-amino-3-oxobutanoate decarboxylation (spontaneous)	s_0794 + s_0952 -> s_0418 + s_0456		0	1000	0	Glycine, serine and threonine metabolism
r_1873	L-alanine exchange	s_0956 ->		0	1000	0	Exchange reaction	added after the Biolog update (PR #149); L-alanine exchange
r_1874	L-alanine transport	s_0957 -> s_0955		0	1000	0	Transport [c, m]
r_1875	L-arabinitol exchange	s_0962 ->		0	1000	0	Exchange reaction	added after the Biolog update (PR #149); L-arabinitol exchange
r_1876	L-arabinitol transport	s_0962 <=> s_0961		-1000	1000	0	Transport [c, e]
r_1877	L-arabinoase transport	s_0964 <=> s_0963	YDR342C or YHR092C	-1000	1000	0	Transport [c, e]
r_1878	L-arabinose exchange	s_0964 ->		0	1000	0	Exchange reaction	added after the Biolog update (PR #149); L-arabinose exchange
r_1879	L-arginine exchange	s_0966 ->		0	1000	0	Exchange reaction	added after the Biolog update (PR #149); L-arginine exchange
r_1880	L-asparagine exchange	s_0970 ->		0	1000	0	Exchange reaction	added after the Biolog update (PR #149); L-asparagine exchange
r_1881	L-aspartate exchange	s_0974 ->		0	1000	0	Exchange reaction	added after the Biolog update (PR #149); L-aspartate exchange
r_1882	L-carnitine transport	s_0023 -> s_0021	YOR100C	0	1000	0	Transport [c, m]
r_1883	L-cysteine exchange	s_0982 ->		0	1000	0	Exchange reaction	added after the Biolog update (PR #149); L-cysteine exchange
r_1884	L-erythro-4-hydroxyglutamate transport	s_0677 <=> s_0678		-1000	1000	0	Transport [c, m]
r_1885	L-erythro-4-hydroxyglutamate transport	s_0677 <=> s_0679		-1000	1000	0	Transport [c, p]
r_1886	L-glucitol exchange	s_0990 ->		0	1000	0	Exchange reaction
r_1887	L-glutamate 5-semialdehyde dehydratase	s_0997 <=> s_0118 + s_0794 + s_0803		-1000	1000	0	Arginine and proline metabolism
r_1889	L-glutamate exchange	s_0992 ->		0	1000	0	Exchange reaction	added after the Biolog update (PR #149); L-glutamate exchange
r_1890	L-glutamate transport	s_0991 <=> s_0994		-1000	1000	0	Transport [c, n]
r_1891	L-glutamine exchange	s_1000 ->		0	1000	0	Exchange reaction	added after the Biolog update (PR #149); L-glutamine exchange
r_1892	L-glutamine transport	s_0999 <=> s_1001		-1000	1000	0	Transport [c, n]
r_1893	L-histidine exchange	s_1007 ->		0	1000	0	Exchange reaction
r_1895	L-homoserine transport	s_1015 <=> s_1014		-1000	1000	0	Transport [c, e]
r_1896	L-homoserine exchange	s_1015 ->		0	1000	0	Exchange reaction	added after the Biolog update (PR #149); L-homoserine exchange
r_1897	L-isoleucine exchange	s_1017 ->		0	1000	0	Exchange reaction	added after the Biolog update (PR #149); L-isoleucine exchange
r_1898	L-isoleucine transport	s_1018 -> s_1016		0	1000	0	Transport [c, m]
r_1899	L-leucine exchange	s_1022 ->		0	1000	0	Exchange reaction	added after the Biolog update (PR #149); L-leucine exchange
r_1900	L-lysine exchange	s_1026 ->		0	1000	0	Exchange reaction
r_1901	L-malate transport	s_0067 <=> s_0066		-1000	1000	0	Transport [c, e]
r_1902	L-methionine exchange	s_1030 ->		0	1000	0	Exchange reaction	added after the Biolog update (PR #149); L-methionine exchange
r_1903	L-phenylalanine exchange	s_1033 ->		0	1000	0	Exchange reaction	added after the Biolog update (PR #149); L-phenylalanine exchange
r_1904	L-proline exchange	s_1036 ->		0	1000	0	Exchange reaction	added after the Biolog update (PR #149); L-proline exchange
r_1905	L-proline transport	s_1035 <=> s_1037		-1000	1000	0	Transport [c, m]
r_1906	L-serine exchange	s_1041 ->		0	1000	0	Exchange reaction	added after the Biolog update (PR #149); L-serine exchange
r_1907	L-serine transport	s_1039 <=> s_1040	YKR039W	-1000	1000	0	Transport [c, er]
r_1908	L-sorbitol transport	s_0990 <=> s_0989	YDL245C or YEL069C or YJR158W or YNR072W	-1000	1000	0	Transport [c, e]
r_1909	L-sorbose exchange	s_1044 ->		0	1000	0	Exchange reaction
r_1910	L-sorbose transport	s_1044 <=> s_1043	YDL245C or YDR342C or YDR343C or YDR345C or YEL069C or YFL011W or YHR092C or YHR096C or YJL214W or YJL219W or YJR158W or YNR072W or YOL156W	-1000	1000	0	Transport [c, e]
r_1911	L-threonine exchange	s_1046 ->		0	1000	0	Exchange reaction	added after the Biolog update (PR #149); L-threonine exchange
r_1912	L-tryptophan exchange	s_1049 ->		0	1000	0	Exchange reaction	added after the Biolog update (PR #149); L-tryptophan exchange
r_1913	L-tyrosine exchange	s_1052 ->		0	1000	0	Exchange reaction	added after the Biolog update (PR #149); L-tyrosine exchange
r_1914	L-valine exchange	s_1057 ->		0	1000	0	Exchange reaction	added after the Biolog update (PR #149); L-valine exchange
r_1915	lanosterol exchange	s_1061 ->		0	1000	0	Exchange reaction
r_1916	laurate exchange	s_1067 ->		0	1000	0	Exchange reaction
r_1919	lysine transport	s_1025 -> s_1027	YBR147W	0	1000	0	Transport [c, m]
r_1920	M(IP)2C transport	s_0862 <=> s_0861		-1000	1000	0	Transport [er, g]
r_1921	M(IP)2C transport	s_0868 <=> s_0867		-1000	1000	0	Transport [er, g]
r_1922	M(IP)2C transport	s_0874 <=> s_0873		-1000	1000	0	Transport [er, g]
r_1923	M(IP)2C transport	s_0880 <=> s_0879		-1000	1000	0	Transport [er, g]
r_1924	M(IP)2C transport	s_0886 <=> s_0885		-1000	1000	0	Transport [er, g]
r_1925	M(IP)2C transport	s_0865 <=> s_0864		-1000	1000	0	Transport [er, g]
r_1926	M(IP)2C transport	s_0871 <=> s_0870		-1000	1000	0	Transport [er, g]
r_1927	M(IP)2C transport	s_0877 <=> s_0876		-1000	1000	0	Transport [er, g]
r_1928	M(IP)2C transport	s_0883 <=> s_0882		-1000	1000	0	Transport [er, g]
r_1929	M(IP)2C transport	s_0889 <=> s_0888		-1000	1000	0	Transport [er, g]
r_1930	malate/oxaloacetate shuttle	s_0069 + s_1271 <=> s_0066 + s_1274		-1000	1000	0	Transport [c, p]
r_1931	maltose exchange	s_1106 ->		0	1000	0	Exchange reaction	added after the Biolog update (PR #149); maltose exchange
r_1932	mannan transport	s_1107 <=> s_1108		-1000	1000	0	Transport [c, er]
r_1935	methionine transport	s_1031 -> s_1029	YDR508C	0	1000	0	Transport [c, m]
r_1936	methylglyoxal synthase	s_0629 -> s_1151 + s_1322		0	1000	0	Propanoate metabolism
r_1937	MIPC transport	s_1117 <=> s_1116		-1000	1000	0	Transport [er, g]
r_1938	MIPC transport	s_1123 <=> s_1122		-1000	1000	0	Transport [er, g]
r_1939	MIPC transport	s_1129 <=> s_1128		-1000	1000	0	Transport [er, g]
r_1940	MIPC transport	s_1135 <=> s_1134		-1000	1000	0	Transport [er, g]
r_1941	MIPC transport	s_1141 <=> s_1140		-1000	1000	0	Transport [er, g]
r_1942	MIPC transport	s_1120 <=> s_1119		-1000	1000	0	Transport [er, g]
r_1943	MIPC transport	s_1126 <=> s_1125		-1000	1000	0	Transport [er, g]
r_1944	MIPC transport	s_1132 <=> s_1131		-1000	1000	0	Transport [er, g]
r_1945	MIPC transport	s_1138 <=> s_1137		-1000	1000	0	Transport [er, g]
r_1946	MIPC transport	s_1144 <=> s_1143		-1000	1000	0	Transport [er, g]
r_1947	myo-inositol exchange	s_1154 ->		0	1000	0	Exchange reaction
r_1952	N,N'-diformyldityrosine exchange	s_1186 ->		0	1000	0	Exchange reaction
r_1963	NADP(+) transport	s_1207 <=> s_1208		-1000	1000	0	Transport [c, er]
r_1964	NADPH transport	s_1212 <=> s_1213		-1000	1000	0	Transport [c, er]
r_1965	NH3 transport	s_0419 <=> s_0421		-1000	1000	0	Transport [c, m]
r_1966	nicotinamide diffusion	s_1216 <=> s_1217		-1000	1000	0	Transport [c, n]
r_1967	nicotinate exchange	s_1220 ->		0	1000	0	Exchange reaction
r_1968	NMN exchange	s_1225 ->		0	1000	0	Exchange reaction
r_1970	NMN transport	s_1224 <=> s_1227		-1000	1000	0	Transport [c, n]
r_1971	NMN transport	s_1224 <=> s_1228		-1000	1000	0	Transport [c, p]
r_1972	NMN transport	s_1225 -> s_1224		0	1000	0	Transport [c, e]
r_1974	nucleoside-diphosphatase (dGDP)	s_0613 + s_0803 -> s_0615 + s_0794 + s_1322		0	1000	0	Purine metabolism
r_1975	nucleoside-triphosphatase (dGTP)	s_0617 + s_0803 -> s_0613 + s_0794 + s_1322		0	1000	0	Purine metabolism
r_1976	O-acetylcarnintine transport into mitochondria	s_1235 -> s_1236	YOR100C	0	1000	0	Transport [c, m]
r_1977	O2 transport	s_1275 <=> s_1276		-1000	1000	0	Transport [c, er]
r_1978	O2 transport	s_1275 <=> s_1278		-1000	1000	0	Transport [c, m]
r_1979	O2 transport	s_1277 <=> s_1275		-1000	1000	0	Transport [c, e]
r_1980	O2 transport	s_1275 <=> s_1279		-1000	1000	0	Transport [c, p]
r_1981	octadecanoate (n-C18:0) transport	s_1450 <=> s_1449	YBR041W	-1000	1000	0	Transport [c, e]
r_1984	octanoate exchange	s_1250 ->		0	1000	0	Exchange reaction
r_1987	ornithine exchange	s_1267 ->		0	1000	0	Exchange reaction	added after the Biolog update (PR #149); ornithine exchange
r_1988	oxaloacetate transport	s_1271 <=> s_1272		-1000	1000	0	Transport [c, e]
r_1989	oxaloacetate(2-) exchange	s_1272 ->		0	1000	0	Exchange reaction	MetaNetX ID curated (PR #220)
r_1990	oxidized glutathione uniport	s_0755 -> s_0754	YJL212C	0	1000	0	Transport [c, e]
r_1991	oxidized thioredoxin transport	s_1620 <=> s_1623		-1000	1000	0	Transport [c, p]
r_1992	oxygen exchange	s_1277 <=>		-10	1000	0	Exchange reaction
r_1993	palmitate exchange	s_1288 ->		0	1000	0	Exchange reaction
r_1994	palmitoleate exchange	s_1295 ->		0	1000	0	Exchange reaction
r_1995	palmitoyl-CoA transport	s_1302 <=> s_1303		-1000	1000	0	Transport [c, er]
r_1996	panthetheine 4'-phosphate transport	s_1307 <=> s_1308		-1000	1000	0	Transport [c, m]
r_1997	panthetheine-phosphate adenylyltransferase	s_0437 + s_0799 + s_1308 -> s_0200 + s_0636		0	1000	0	Pantothenate and coa biosynthesis
r_1998	PAP uniport	s_0391 <=> s_0390		-1000	1000	0	Transport [c, e]
r_1999	pectin exchange	s_1309 ->		0	1000	0	Exchange reaction
r_2000	phenethyl acetate exchange	s_1317 ->		0	1000	0	Exchange reaction
r_2001	phenylacetaldehyde exchange	s_1319 ->		0	1000	0	Exchange reaction
r_2002	phenylacetaldehyde transport	s_1318 <=> s_1319		-1000	1000	0	Transport [c, e]
r_2003	phenylacetaldehyde transport	s_1318 <=> s_1320		-1000	1000	0	Transport [c, m]
r_2004	phenylalanine transport	s_1032 -> s_1034		0	1000	0	Transport [c, m]
r_2005	phosphate exchange	s_1324 <=>		-1000	1000	0	Exchange reaction	added after the Biolog update (PR #149); phosphate exchange
r_2008	phosphate transport	s_1322 <=> s_1329	YNR013C	-1000	1000	0	Transport [c, v]
r_2020	potassium exchange	s_1374 <=>		-1000	1000	0	Exchange reaction
r_2022	protoporphyrinogen IX transport	s_1384 <=> s_1385		-1000	1000	0	Transport [c, m]
r_2023	PRPP transport	s_1386 <=> s_1387		-1000	1000	0	Transport [c, m]
r_2024	putrescine exchange	s_1390 ->		0	1000	0	Exchange reaction
r_2025	pyridoxal kinase	s_0434 + s_1392 -> s_0394 + s_0794 + s_1393	YNR027W	0	1000	0	Vitamin b6 metabolism
r_2026	pyridoxamine kinase	s_0434 + s_1394 -> s_0394 + s_0794 + s_1395	YNR027W	0	1000	0	Vitamin b6 metabolism
r_2027	pyridoxamine phosphatase	s_0803 + s_1395 -> s_1322 + s_1394		0	1000	0	Vitamin b6 metabolism
r_2028	pyridoxine exchange	s_1397 ->		0	1000	0	Exchange reaction
r_2029	pyridoxine kinase	s_0434 + s_1396 -> s_0394 + s_0794 + s_1398	YEL029C	0	1000	0	Vitamin b6 metabolism
r_2030	pyrimidine phosphatase	s_0313 + s_0803 -> s_0314 + s_1322		0	1000	0	Riboflavin metabolism
r_2031	pyrimidine-nucleoside phosphorylase (uracil)	s_1322 + s_1556 <=> s_0415 + s_1550		-1000	1000	0	Pyrimidine metabolism
r_2032	pyrophosphate transport	s_0633 <=> s_0636		-1000	1000	0	Transport [c, m]
r_2033	pyruvate exchange	s_1400 ->		0	1000	0	Exchange reaction	added after the Biolog update (PR #149); pyruvate exchange
r_2034	pyruvate transport	s_0794 + s_1399 -> s_0799 + s_1401	( YGL080W and YGR243W ) or ( YGL080W and YHR162W )	0	1000	0	Transport [c, m]
r_2036	quinolinate transport	s_1403 <=> s_1404		-1000	1000	0	Transport [c, m]
r_2037	reduced thioredoxin transport	s_1616 <=> s_1619		-1000	1000	0	Transport [c, p]
r_2038	riboflavin exchange	s_1406 ->		0	1000	0	Exchange reaction
r_2039	riboflavin transport	s_1405 -> s_1407		0	1000	0	Transport [c, m]
r_2040	riboflavin transport	s_1406 -> s_1405	YOR306C	0	1000	0	Transport [c, e]
r_2041	ribose transporter	s_0576 -> s_0575	YDR342C or YHR092C	0	1000	0	Transport [c, e]
r_2042	S-adenosyl-L-homocysteine transport	s_1413 <=> s_1415		-1000	1000	0	Transport [c, m]
r_2043	S-adenosyl-L-methionine exchange	s_1418 ->		0	1000	0	Exchange reaction
r_2044	S-methyl-L-methionine exchange	s_1425 ->		0	1000	0	Exchange reaction
r_2045	serine transport	s_1039 <=> s_1042	YDR508C	-1000	1000	0	Transport [c, m]
r_2046	sn-glycero-3-phosphocholine exchange	s_1435 ->		0	1000	0	Exchange reaction
r_2049	sodium exchange	s_1438 <=>		-1000	1000	0	Exchange reaction
r_2050	spermidine acetyltransferase	s_0373 + s_1439 -> s_0529 + s_0794 + s_1180		0	1000	0	Arginine and proline metabolism
r_2051	spermidine exchange	s_1440 ->		0	1000	0	Exchange reaction
r_2052	spermine exchange	s_1443 ->		0	1000	0	Exchange reaction
r_2053	squalene transport	s_1447 <=> s_1448		-1000	1000	0	Transport [c, er]
r_2054	squalene-2,3-epoxide transport	s_0038 <=> s_0037		-1000	1000	0	Transport [c, er]
r_2055	stearate exchange	s_1450 ->		0	1000	0	Exchange reaction
r_2056	succinate exchange	s_1459 ->		0	1000	0	Exchange reaction	added after the Biolog update (PR #149); succinate exchange
r_2057	succinate transport	s_1459 <=> s_1458		-1000	1000	0	Transport [c, e]
r_2058	sucrose exchange	s_1466 ->		0	1000	0	Exchange reaction	added after the Biolog update (PR #149); sucrose exchange
r_2060	sulphate exchange	s_1468 <=>		-1000	1000	0	Exchange reaction	added after the Biolog update (PR #149); sulphate exchange
r_2061	sulphite exchange	s_1470 ->		0	1000	0	Exchange reaction
r_2062	taurine exchange	s_1472 ->		0	1000	0	Exchange reaction
r_2063	tetracosanoyl-CoA transport	s_1479 <=> s_1480		-1000	1000	0	Transport [c, er]
r_2064	thiamin phosphatase	s_0803 + s_1497 -> s_1322 + s_1489	YDL024C	0	1000	0	Thiamine metabolism
r_2065	thiaminase	s_0803 + s_1489 -> s_0270 + s_0310 + s_0794		0	1000	0	Thiamine metabolism
r_2066	thiamine(1+) diphosphate(1-) exchange	s_1476 ->		0	1000	0	Exchange reaction
r_2067	thiamine(1+) exchange	s_1490 ->		0	1000	0	Exchange reaction
r_2068	thiamine(1+) monophosphate exchange	s_1498 ->		0	1000	0	Exchange reaction
r_2069	thiamine-phosphate kinase	s_0434 + s_1497 -> s_0394 + s_1475		0	1000	0	Thiamine metabolism
r_2070	thiazole phosphate synthesis (ribose 5-phosphate)	s_0794 + s_0981 + s_1003 + s_1233 + s_1408 -> s_0293 + s_0362 + s_0419 + s_0456 + s_0734 + 3 s_0803 + s_1399		0	1000	0	Thiamine metabolism
r_2071	thiazole phosphate synthesis (xylulose 5-phosphate)	s_0581 + s_0794 + s_0981 + s_1003 + s_1233 -> s_0293 + s_0362 + s_0419 + s_0456 + s_0734 + 3 s_0803 + s_1399		0	1000	0	Thiamine metabolism
r_2072	threonine transport	s_1045 -> s_1047	YDR508C	0	1000	0	Transport [c, m]
r_2073	thymidine exchange	s_1494 ->		0	1000	0	Exchange reaction
r_2074	thymidine kinase (ATP:thymidine)	s_0434 + s_1493 -> s_0394 + s_0649 + s_0794		0	1000	0	Pyrimidine metabolism
r_2075	thymidine transport	s_1494 <=> s_1493		-1000	1000	0	Transport [c, e]
r_2079	trehalose transporter	s_0794 + s_1520 <=> s_0796 + s_1521	YGR289C	-1000	1000	0	Transport [c, e]
r_2080	trehalose vacuolar transport	s_1520 <=> s_1522		-1000	1000	0	Transport [c, v]
r_2082	tryptophan transport	s_1048 -> s_1050		0	1000	0	Transport [c, m]
r_2083	tryptophol exchange	s_1530 ->		0	1000	0	Exchange reaction
r_2084	tryptophol transport	s_1529 <=> s_1530		-1000	1000	0	Transport [c, e]
r_2085	tryptophol transport	s_1529 <=> s_1531		-1000	1000	0	Transport [c, m]
r_2086	tyrosine transport	s_1051 -> s_1053		0	1000	0	Transport [c, m]
r_2087	tyrosine transport	s_1051 <=> s_1054		-1000	1000	0	Transport [c, p]
r_2089	UMP transport	s_1545 <=> s_1548		-1000	1000	0	Transport [c, n]
r_2090	uracil exchange	s_1551 ->		0	1000	0	Exchange reaction
r_2091	urea exchange	s_1553 ->		0	1000	0	Exchange reaction	added after the Biolog update (PR #149); urea exchange
r_2092	uridine exchange	s_1557 ->		0	1000	0	Exchange reaction
r_2093	valine transport	s_1056 <=> s_1058		-1000	1000	0	Transport [c, m]
r_2094	water diffusion	s_0803 <=> s_0804	YLL052C or YPR192W	-1000	1000	0	Transport [c, er]
r_2095	water diffusion	s_0803 <=> s_0806		-1000	1000	0	Transport [c, g]
r_2096	water diffusion	s_0803 <=> s_0807		-1000	1000	0	Transport [c, m]
r_2097	water diffusion	s_0803 <=> s_0808		-1000	1000	0	Transport [c, n]
r_2098	water diffusion	s_0803 <=> s_0809		-1000	1000	0	Transport [c, p]
r_2099	water diffusion	s_0803 <=> s_0810		-1000	1000	0	Transport [c, v]
r_2100	water exchange	s_0805 <=>		-1000	1000	0	Exchange reaction
r_2101	xanthine transport	s_0358 <=> s_0357		-1000	1000	0	Transport [c, e]
r_2102	xanthosine exchange	s_1564 ->		0	1000	0	Exchange reaction
r_2103	xanthosine transport	s_1564 -> s_1563		0	1000	0	Transport [c, e]
r_2104	xylitol exchange	s_1567 ->		0	1000	0	Exchange reaction	added after the Biolog update (PR #149); xylitol exchange
r_2105	xylitol transport	s_1567 <=> s_1566	YDL245C or YLL043W	-1000	1000	0	Transport [c, e]
r_2106	zymosterol exchange	s_1571 ->		0	1000	0	Exchange reaction
r_2107	zymosterol transport	s_1568 <=> s_1569	YIL013C or YOR011W	-1000	1000	0	Transport [c, ce]
r_2108	lipid pseudoreaction - merge	s_3746 + s_3747 -> s_1096		0	1000	0	Growth	pseudo-reaction part of the SLIMEr formalism (PR #112); units in mg/gDWh
r_2111	growth	s_0450 ->		0	1000	1	Exchange reaction
r_2112	kynurenine aminotransferase	s_1020 + s_1399 <=> s_0803 + s_0955 + s_2763	YJL060W	-1000	1000	0	Tryptophan metabolism	MetaNetX ID curated (PR #220) | alternative MetaNetX ID MNXR99596 (PR #220) | model.S(610,847) curated (PR #222)
r_2113	spontaneous kynurenic acid to quinaldic acid	2 s_0794 + s_1212 + s_2763 -> s_0803 + s_1207 + s_2764		0	1000	0	Tryptophan metabolism	MetaNetX ID curated (PR #220) | KEGG ID curated (PR #220) | model.S(951,848) curated (PR #222) | model.S(955,848) curated (PR #222) | model.S(610,848) curated (PR #222) | model.S(601,848) curated (PR #222)
r_2114	spontaneous 2-amino-3-carboxymuconate-6-semialdehyde to quinolinate	s_0147 -> s_0794 + s_0803 + s_1403		0	1000	0	Tryptophan metabolism	model.S(601,849) curated (PR #222)
r_2115	alcohol dehydrogenase, (acetaldehyde to ethanol)	s_0359 + s_0794 + s_1203 -> s_0680 + s_1198	YBR145W or YOL086C	0	1000	0	Glycolysis / gluconeogenesis
r_2116	acetaldehyde dehydrogenase	s_0359 + s_0803 + s_1198 -> s_0362 + 2 s_0794 + s_1203	YMR110C or YMR170C or YER073W or YOR374W	0	1000	0	Glycolysis / gluconeogenesis	MetaNetX ID curated (PR #220) | KEGG ID curated (PR #220) | model.S(601,851) curated (PR #222)
r_2117	phenylalanine transaminase	s_1032 + s_1399 <=> s_0951 + s_0955	YHR137W	-1000	1000	0	Phenylalanine, tyrosine and tryptophan biosynthesis	MetaNetX ID curated (PR #220) | KEGG ID curated (PR #220)
r_2118	tryptophan transaminase	s_0951 + s_1048 -> s_0855 + s_1032	YHR137W	0	1000	0	Phenylalanine, tyrosine and tryptophan biosynthesis
r_2119	tyrosine transaminase	s_0204 + s_0955 <=> s_1051 + s_1399	YHR137W	-1000	1000	0	Phenylalanine, tyrosine and tryptophan biosynthesis
r_2125	coenzyme A: cytoplasm to LP	s_0529 <=> s_0531		-1000	1000	0	Transport [c, lp]	MetaNetX ID curated (PR #220)
r_2126	sedoheptulose bisphosphatase	s_0803 + s_1426 -> s_1322 + s_1427	YKR043C	0	1000	0	Glycolysis / gluconeogenesis	model.S(610,855) curated (PR #222)
r_2129	proton leak	s_0794 -> s_0799		0	1000	0	Transport [c, m]
r_2131	isocitrate dehydrogenase	s_0941 + s_1210 -> s_0182 + s_0460 + s_1214	YDL066W	0	1000	0	Citrate cycle (TCA cycle)
r_2132	oxoglutarate/malate exchange	s_0066 + s_0182 -> s_0068 + s_0180	YOR222W or YPL134C	0	1000	0	Transport [c, m]
r_2134	14-demethyllanosterol exchange	s_2766 ->		0	1000	0	Exchange reaction
r_2136	14-demethyllanosterol transport	s_2766 <=> s_0122		-1000	1000	0	Transport [c, e]
r_2137	ergosta-5,7,22,24(28)-tetraen-3beta-ol exchange	s_2768 ->		0	1000	0	Exchange reaction
r_2139	ergosta-5,7,22,24(28)-tetraen-3beta-ol transport	s_2768 <=> s_0662		-1000	1000	0	Transport [c, e]
r_2140	fatty-acyl-CoA synthase (n-C16:0CoA)	s_0373 + 21 s_0794 + 7 s_1101 + 14 s_1212 -> 7 s_0456 + 7 s_0529 + 7 s_0803 + 14 s_1207 + s_1302	YKL182W and YPL231W	0	1000	0	Fatty acid biosynthesis
r_2141	fatty-acyl-CoA synthase (n-C18:0CoA)	s_0373 + 24 s_0794 + 8 s_1101 + 16 s_1212 -> 8 s_0456 + 8 s_0529 + 8 s_0803 + 16 s_1207 + s_1454	YKL182W and YPL231W	0	1000	0	Fatty acid biosynthesis
r_2142	B-ketoacyl-ACP synthase (acetoacetyl-ACP)	s_0372 + s_0465 + s_0799 -> s_0460 + s_1845 + s_2770	YER061C and YKL192C	0	1000	0	Fatty acid biosynthesis
r_2143	B-ketoacyl-ACP synthase (3-oxo-hexanoyl-ACP)	s_0465 + s_0799 + s_2771 -> s_0460 + s_1845 + s_2772	YER061C and YKL192C	0	1000	0	Fatty acid biosynthesis
r_2144	B-ketoacyl-ACP synthase (3-oxo-octanoyl-ACP)	s_0465 + s_0799 + s_2773 -> s_0460 + s_1845 + s_2774	YER061C and YKL192C	0	1000	0	Fatty acid biosynthesis
r_2145	3-oxoacyl-ACP reductase (3-hydroxybutanoyl-ACP)	s_0799 + s_1214 + s_2770 -> s_1210 + s_2775	YKL055C	0	1000	0	Fatty acid biosynthesis
r_2146	3-oxoacyl-ACP reductase (3-hydroxyhexanoyl-ACP)	s_0799 + s_1214 + s_2772 -> s_1210 + s_2776	YKL055C	0	1000	0	Fatty acid biosynthesis
r_2147	3-oxoacyl-ACP reductase (3-hydroxyoctanoyl-ACP)	s_0799 + s_1214 + s_2774 -> s_1210 + s_2777	YKL055C	0	1000	0	Fatty acid biosynthesis	MetaNetX ID curated (PR #220)
r_2148	3-hydroxyacyl-thioester dehydratase (trans-but-2-enoyl-ACP)	s_2775 <=> s_0807 + s_2778	YHR067W	-1000	1000	0	Fatty acid biosynthesis
r_2149	3-hydroxyacyl-thioester dehydratase (trans-hex-2-enoyl-ACP)	s_2776 <=> s_0807 + s_2779	YHR067W	-1000	1000	0	Fatty acid biosynthesis
r_2150	3-hydroxyacyl-thioester dehydratase (trans-oct-2-enoyl-ACP)	s_2777 <=> s_0807 + s_2780	YHR067W	-1000	1000	0	Fatty acid biosynthesis	MetaNetX ID curated (PR #220)
r_2151	enoyl-ACP reductase (butanoyl-ACP)	s_0799 + s_1214 + s_2778 -> s_1210 + s_2771	YBR026C	0	1000	0	Biosynthesis of unsaturated fatty acids
r_2152	enoyl-ACP reductase (hexanoyl-ACP)	s_0799 + s_1214 + s_2779 -> s_1210 + s_2773	YBR026C	0	1000	0	Biosynthesis of unsaturated fatty acids
r_2153	enoyl-ACP reductase (octanoyl-ACP)	s_0799 + s_1214 + s_2780 -> s_1210 + s_1254	YBR026C	0	1000	0	Biosynthesis of unsaturated fatty acids
r_2154	elongase I (3-oxotetradecanoyl-CoA)	s_2781 + s_2782 + s_2783 -> s_2784 + s_2785 + s_2786	YJL196C	0	1000	0	Biosynthesis of unsaturated fatty acids
r_2155	elongase I (3-oxopalmitoyl-CoA)	s_2782 + s_2783 + s_2787 -> s_2784 + s_2785 + s_2788	YJL196C	0	1000	0	Biosynthesis of unsaturated fatty acids
r_2156	elongase II (3-oxooctadecanoyl-CoA)	s_2782 + s_2783 + s_2789 -> s_2784 + s_2785 + s_2790	YCR034W	0	1000	0	Biosynthesis of unsaturated fatty acids
r_2157	elongase II or III (3-oxoicosanoyl-CoA)	s_2782 + s_2783 + s_2791 -> s_2784 + s_2785 + s_2792	YCR034W or YLR372W	0	1000	0	Biosynthesis of unsaturated fatty acids
r_2158	elongase II or III (3-oxodocosanoyl-CoA)	s_2782 + s_2783 + s_2793 -> s_2784 + s_2785 + s_2794	YCR034W or YLR372W	0	1000	0	Biosynthesis of unsaturated fatty acids
r_2159	elongase II or III (3-oxotetracosanoyl-CoA)	s_2782 + s_2783 + s_2795 -> s_2784 + s_2785 + s_2796	YCR034W or YLR372W	0	1000	0	Biosynthesis of unsaturated fatty acids
r_2160	elongase III (3-oxohexacosanoyl-CoA)	s_2782 + s_2783 + s_2797 -> s_2784 + s_2785 + s_2798	YLR372W	0	1000	0	Biosynthesis of unsaturated fatty acids
r_2161	B-ketoacyl-CoA reductase ((S)-3-hydroxytetradecanoyl-CoA)	s_2783 + s_2786 + s_2799 -> s_2800 + s_2801	YBR159W	0	1000	0	Biosynthesis of unsaturated fatty acids
r_2162	B-ketoacyl-CoA reductase ((S)-3-hydroxypalmitoyl-CoA)	s_2783 + s_2788 + s_2799 -> s_2800 + s_2802	YBR159W	0	1000	0	Biosynthesis of unsaturated fatty acids
r_2163	B-ketoacyl-CoA reductase (3-hydroxyoctadecanoyl-CoA)	s_2783 + s_2790 + s_2799 -> s_2800 + s_2803	YBR159W	0	1000	0	Biosynthesis of unsaturated fatty acids
r_2164	B-ketoacyl-CoA reductase (3-hydroxyicosanoyl-CoA)	s_2783 + s_2792 + s_2799 -> s_2800 + s_2804	YBR159W	0	1000	0	Biosynthesis of unsaturated fatty acids
r_2165	B-ketoacyl-CoA reductase (3-hydroxydocosanoyl-CoA)	s_2783 + s_2794 + s_2799 -> s_2800 + s_2805	YBR159W	0	1000	0	Biosynthesis of unsaturated fatty acids
r_2166	B-ketoacyl-CoA reductase (3-hydroxytetracosanoyl-CoA)	s_2783 + s_2796 + s_2799 -> s_2800 + s_2806	YBR159W	0	1000	0	Biosynthesis of unsaturated fatty acids	MetaNetX ID curated (PR #220)
r_2167	B-ketoacyl-CoA reductase ((S)-3-hydroxyhexacosanoyl-CoA)	s_2783 + s_2798 + s_2799 -> s_2800 + s_2807	YBR159W	0	1000	0	Biosynthesis of unsaturated fatty acids
r_2168	B-hydroxyacyl-CoA dehydratase (trans-tetradec-2-enoyl-CoA)	s_2801 <=> s_2808 + s_2809	YJL097W	-1000	1000	0	Biosynthesis of unsaturated fatty acids
r_2169	B-hydroxyacyl-CoA dehydratase (trans-hexadec-2-enoyl-CoA)	s_2802 <=> s_2808 + s_2810	YJL097W	-1000	1000	0	Biosynthesis of unsaturated fatty acids
r_2170	B-hydroxyacyl-CoA dehydratase (trans-octadec-2-enoyl-CoA)	s_2803 <=> s_2808 + s_2811	YJL097W	-1000	1000	0	Biosynthesis of unsaturated fatty acids
r_2171	B-hydroxyacyl-CoA dehydratase (trans-icos-2-enoyl-CoA)	s_2804 <=> s_2808 + s_2812	YJL097W	-1000	1000	0	Biosynthesis of unsaturated fatty acids
r_2172	B-hydroxyacyl-CoA dehydratase (trans-docos-2-enoyl-CoA)	s_2805 <=> s_2808 + s_2813	YJL097W	-1000	1000	0	Biosynthesis of unsaturated fatty acids
r_2173	B-hydroxyacyl-CoA dehydratase (trans-tetracos-2-enoyl-CoA)	s_2806 -> s_2808 + s_2814	YJL097W	0	1000	0	Biosynthesis of unsaturated fatty acids	MetaNetX ID curated (PR #220) | rxnDirection curated (PR #227)
r_2174	B-hydroxyacyl-CoA dehydratase (trans-hexacos-2-enoyl-CoA)	s_2807 <=> s_2808 + s_2815	YJL097W	-1000	1000	0	Biosynthesis of unsaturated fatty acids
r_2175	trans-2-enoyl-CoA reductase (n-C14:0CoA)	s_2783 + s_2799 + s_2809 -> s_2787 + s_2800	YDL015C	0	1000	0	Biosynthesis of unsaturated fatty acids
r_2176	trans-2-enoyl-CoA reductase (n-C16:0CoA)	s_2783 + s_2799 + s_2810 -> s_2789 + s_2800	YDL015C	0	1000	0	Biosynthesis of unsaturated fatty acids
r_2177	trans-2-enoyl-CoA reductase (n-C18:0CoA)	s_2783 + s_2799 + s_2811 -> s_2791 + s_2800	YDL015C	0	1000	0	Biosynthesis of unsaturated fatty acids
r_2178	trans-2-enoyl-CoA reductase (n-C20:0CoA)	s_2783 + s_2799 + s_2812 -> s_2793 + s_2800	YDL015C	0	1000	0	Biosynthesis of unsaturated fatty acids
r_2179	trans-2-enoyl-CoA reductase (n-C22:0CoA)	s_2783 + s_2799 + s_2813 -> s_2795 + s_2800	YDL015C	0	1000	0	Biosynthesis of unsaturated fatty acids
r_2180	trans-2-enoyl-CoA reductase (n-C24:0CoA)	s_2783 + s_2799 + s_2814 -> s_2797 + s_2800	YDL015C	0	1000	0	Biosynthesis of unsaturated fatty acids
r_2181	trans-2-enoyl-CoA reductase (n-C26:0CoA)	s_2783 + s_2799 + s_2815 -> s_2800 + s_2816	YDL015C	0	1000	0	Biosynthesis of unsaturated fatty acids
r_2182	palmitoyl-CoA desaturase (n-C16:0CoA -> n-C16:1CoA), ER membrane	s_2783 + s_2789 + s_2817 + s_2818 -> 2 s_2808 + s_2819 + s_2820	YGL055W	0	1000	0	Biosynthesis of unsaturated fatty acids
r_2183	stearoyl-CoA desaturase (n-C18:0CoA -> n-C18:1CoA), ER membrane	s_2783 + s_2791 + s_2817 + s_2818 -> 2 s_2808 + s_2820 + s_2821	YGL055W	0	1000	0	Biosynthesis of unsaturated fatty acids
r_2184	octanoate (n-C8:0) transport	s_1250 <=> s_1248		-1000	1000	0	Transport [c, e]
r_2185	decanoate (n-C10:0) transport	s_0597 <=> s_0595		-1000	1000	0	Transport [c, e]
r_2186	laurate (n-C12:0) transport	s_1067 <=> s_1065	YBR041W	-1000	1000	0	Transport [c, e]
r_2187	butyrate exchange	s_2822 ->		0	1000	0	Exchange reaction
r_2188	hexanoate exchange	s_2824 ->		0	1000	0	Exchange reaction
r_2189	oleate exchange	s_2826 ->		0	1000	0	Exchange reaction
r_2190	butyrate (n-C4:0) transport	s_2822 <=> s_2828	YNL065W	-1000	1000	0	Transport [c, e]
r_2191	hexanoate (n-C6:0) transport	s_2824 <=> s_2829	YNL065W	-1000	1000	0	Transport [c, e]
r_2192	octadecenoate (n-C18:1) transport	s_2826 <=> s_1260	YBR041W	-1000	1000	0	Transport [c, e]
r_2193	myristate exchange	s_1163 ->		0	1000	0	Exchange reaction
r_2194	fatty-acid--CoA ligase (dodecanoate), ER membrane	s_2785 + s_2831 + s_2832 <=> s_2781 + s_2833 + s_2834	YOR317W	-1000	1000	0	Fatty acid biosynthesis
r_2195	fatty-acid--CoA ligase (tetradecanoate), ER membrane	s_2785 + s_2831 + s_2835 <=> s_2787 + s_2833 + s_2834	YMR246W or YOR317W	-1000	1000	0	Fatty acid biosynthesis
r_2196	fatty-acid--CoA ligase (hexadecanoate), ER membrane	s_2785 + s_2831 + s_2836 <=> s_2789 + s_2833 + s_2834	YMR246W or YOR317W	-1000	1000	0	Fatty acid biosynthesis
r_2197	fatty-acid--CoA ligase (hexadecenoate), ER membrane	s_2785 + s_2831 + s_2837 <=> s_2819 + s_2833 + s_2834	YMR246W or YOR317W	-1000	1000	0	Fatty acid biosynthesis
r_2198	fatty-acid--CoA ligase (octadecanoate), ER membrane	s_2785 + s_2831 + s_2838 <=> s_2791 + s_2833 + s_2834	YMR246W or YOR317W	-1000	1000	0	Fatty acid biosynthesis
r_2199	fatty-acid--CoA ligase (octadecenoate), ER membrane	s_2785 + s_2831 + s_2839 <=> s_2821 + s_2833 + s_2834	YMR246W or YOR317W	-1000	1000	0	Fatty acid biosynthesis
r_2200	fatty-acid--CoA ligase (dodecanoate), lipid particle	s_0531 + s_2840 + s_2841 <=> s_0635 + s_2842 + s_2843	YOR317W	-1000	1000	0	Fatty acid biosynthesis
r_2201	fatty-acid--CoA ligase (tetradecanoate), lipid particle	s_0531 + s_2840 + s_2844 <=> s_0635 + s_2842 + s_2845	YMR246W or YOR317W	-1000	1000	0	Fatty acid biosynthesis
r_2202	fatty-acid--CoA ligase (hexadecanoate), lipid particle	s_0531 + s_2840 + s_2846 <=> s_0635 + s_2842 + s_2847	YMR246W or YOR317W	-1000	1000	0	Fatty acid biosynthesis
r_2203	fatty-acid--CoA ligase (hexadecenoate), lipid particle	s_0531 + s_2840 + s_2848 <=> s_0635 + s_2842 + s_2849	YMR246W or YOR317W	-1000	1000	0	Fatty acid biosynthesis
r_2204	fatty-acid--CoA ligase (octadecanoate), lipid particle	s_0531 + s_2840 + s_2850 <=> s_0635 + s_2842 + s_2851	YMR246W or YOR317W	-1000	1000	0	Fatty acid biosynthesis
r_2205	fatty-acid--CoA ligase (octadecenoate), lipid particle	s_0531 + s_2840 + s_2852 <=> s_0635 + s_2842 + s_2853	YMR246W or YOR317W	-1000	1000	0	Fatty acid biosynthesis
r_2206	fatty-acid--CoA ligase (hexadecenoate), peroxisome	s_0439 + s_0534 + s_1298 <=> s_0426 + s_0638 + s_2854	YER015W	-1000	1000	0	Fatty acid biosynthesis
r_2207	fatty-acid--CoA ligase (octadecanoate), peroxisome	s_0439 + s_0534 + s_1451 <=> s_0426 + s_0638 + s_1457	YER015W	-1000	1000	0	Fatty acid biosynthesis
r_2208	fatty-acid--CoA ligase (octadecenoate), peroxisome	s_0439 + s_0534 + s_2855 <=> s_0426 + s_0638 + s_1265	YER015W	-1000	1000	0	Fatty acid biosynthesis
r_2209	fatty-acid--CoA ligase (arachidate), cell envelope	s_2856 + s_2857 + s_2858 <=> s_2859 + s_2860 + s_2861	YIL009W	-1000	1000	0	Fatty acid biosynthesis
r_2210	fatty-acid--CoA ligase (behenate), cell envelope	s_2856 + s_2857 + s_2862 <=> s_2859 + s_2860 + s_2863	YIL009W	-1000	1000	0	Fatty acid biosynthesis
r_2211	fatty-acid--CoA ligase (lignoceric acid), cell envelope	s_2856 + s_2857 + s_2864 <=> s_2859 + s_2860 + s_2865	YIL009W	-1000	1000	0	Fatty acid biosynthesis
r_2212	fatty-acid--CoA ligase (cerotic acid), cell envelope	s_2856 + s_2857 + s_2866 <=> s_2859 + s_2860 + s_2867	YIL009W	-1000	1000	0	Fatty acid biosynthesis
r_2213	fatty-acid--CoA ligase (behenate), ER membrane	s_2785 + s_2831 + s_2868 <=> s_2795 + s_2833 + s_2834	YBR041W	-1000	1000	0	Fatty acid biosynthesis
r_2214	fatty-acid--CoA ligase (lignoceric acid), ER membrane	s_2785 + s_2831 + s_2869 <=> s_2797 + s_2833 + s_2834	YBR041W	-1000	1000	0	Fatty acid biosynthesis
r_2215	fatty-acid--CoA ligase (cerotic acid), ER membrane	s_2785 + s_2831 + s_2870 <=> s_2816 + s_2833 + s_2834	YBR041W	-1000	1000	0	Fatty acid biosynthesis
r_2216	fatty-acid--CoA ligase (behenate), lipid particle	s_0531 + s_2840 + s_2871 <=> s_0635 + s_2842 + s_2872	YBR041W	-1000	1000	0	Fatty acid biosynthesis
r_2217	fatty-acid--CoA ligase (lignoceric acid), lipid particle	s_0531 + s_2840 + s_2873 <=> s_0635 + s_2842 + s_2874	YBR041W	-1000	1000	0	Fatty acid biosynthesis
r_2218	fatty-acid--CoA ligase (cerotic acid), lipid particle	s_0531 + s_2840 + s_2875 <=> s_0635 + s_2842 + s_2876	YBR041W	-1000	1000	0	Fatty acid biosynthesis
r_2219	fatty acyl-CoA transport via ABC system (C12:0)	s_0434 + s_0803 + s_1073 -> s_0394 + s_0794 + s_1076 + s_1322	YKL188C and YPL147W	0	1000	0	Transport [c, p]
r_2220	fatty acyl-CoA transport via ABC system (C14:0)	s_0434 + s_0803 + s_1176 -> s_0394 + s_0794 + s_1179 + s_1322	YKL188C and YPL147W	0	1000	0	Transport [c, p]
r_2221	fatty acyl-CoA transport via ABC system (C16:0)	s_0434 + s_0803 + s_1302 -> s_0394 + s_0794 + s_1305 + s_1322	YKL188C and YPL147W	0	1000	0	Transport [c, p]
r_2222	fatty acyl-CoA transport via ABC system (C16:1)	s_0434 + s_0803 + s_2877 -> s_0394 + s_0794 + s_1322 + s_2854	YKL188C and YPL147W	0	1000	0	Transport [c, p]
r_2223	fatty acyl-CoA transport via ABC system (C18:0)	s_0434 + s_0803 + s_1454 -> s_0394 + s_0794 + s_1322 + s_1457	YKL188C and YPL147W	0	1000	0	Transport [c, p]
r_2224	fatty acyl-CoA transport via ABC system (C18:1)	s_0434 + s_0803 + s_1262 -> s_0394 + s_0794 + s_1265 + s_1322	YKL188C and YPL147W	0	1000	0	Transport [c, p]
r_2225	fatty acyl-CoA transport via ABC system (C20:0)	s_0434 + s_0803 + s_2878 -> s_0394 + s_0794 + s_1322 + s_2879	YKL188C and YPL147W	0	1000	0	Transport [c, p]
r_2226	fatty acyl-CoA transport via ABC system (C22:0)	s_0434 + s_0803 + s_2880 -> s_0394 + s_0794 + s_1322 + s_2881	YKL188C and YPL147W	0	1000	0	Transport [c, p]
r_2227	fatty acyl-CoA transport via ABC system (C24:0)	s_0434 + s_0803 + s_1479 -> s_0394 + s_0794 + s_1322 + s_1482	YKL188C and YPL147W	0	1000	0	Transport [c, p]
r_2228	fatty acyl-CoA transport via ABC system (C26:0)	s_0434 + s_0803 + s_0816 -> s_0394 + s_0794 + s_0819 + s_1322	YKL188C and YPL147W	0	1000	0	Transport [c, p]
r_2229	butyrate (n-C4:0) transport, cytoplasm-peroxisome	s_2828 <=> s_2882		-1000	1000	0	Transport [c, p]
r_2230	hexanoate (n-C6:0) transport, cytoplasm-peroxisome	s_2829 <=> s_2883		-1000	1000	0	Transport [c, p]
r_2231	octadecenoate (n-C18:1) transport, cytoplasm-peroxisome	s_1260 <=> s_2855	YKL188C and YPL147W	-1000	1000	0	Transport [c, p]
r_2232	peroxisomal acyl-CoA thioesterase (4:0)	s_0809 + s_2884 -> s_0534 + 5 s_0801 + s_2882	YJR019C	0	1000	0	Biosynthesis of unsaturated fatty acids	model.S(608,926) curated (PR #222)
r_2233	peroxisomal acyl-CoA thioesterase (6:0)	s_0809 + s_2885 -> s_0534 + 5 s_0801 + s_2883	YJR019C	0	1000	0	Biosynthesis of unsaturated fatty acids	model.S(608,927) curated (PR #222)
r_2234	peroxisomal acyl-CoA thioesterase (16:1)	s_0809 + s_2854 -> s_0534 + s_0801 + s_1298	YJR019C	0	1000	0	Biosynthesis of unsaturated fatty acids
r_2235	peroxisomal acyl-CoA thioesterase (18:1)	s_0809 + s_1265 -> s_0534 + s_0801 + s_2855	YJR019C	0	1000	0	Biosynthesis of unsaturated fatty acids
r_2236	acyl-CoA oxidase (butanoyl-CoA)	s_1279 + s_2884 -> s_0840 + s_2886	YGL205W	0	1000	0	Fatty acid degradation	MetaNetX ID curated (PR #220)
r_2237	acyl-CoA oxidase (hexanoyl-CoA)	s_1279 + s_2885 -> s_0840 + s_2887	YGL205W	0	1000	0	Fatty acid degradation	MetaNetX ID curated (PR #220)
r_2238	acyl-CoA oxidase (octanoyl-CoA)	s_1258 + s_1279 -> s_0840 + s_2888	YGL205W	0	1000	0	Fatty acid degradation
r_2239	acyl-CoA oxidase (icosanoyl-CoA)	s_1279 + s_2879 -> s_0840 + s_2889	YGL205W	0	1000	0	Fatty acid degradation
r_2240	acyl-CoA oxidase (docosanoyl-CoA)	s_1279 + s_2881 -> s_0840 + s_2890	YGL205W	0	1000	0	Fatty acid degradation
r_2241	acyl-CoA oxidase (tetracosanoyl-CoA)	s_1279 + s_1482 -> s_0840 + s_2891	YGL205W	0	1000	0	Fatty acid degradation	MetaNetX ID curated (PR #220)
r_2242	acyl-CoA oxidase (palmitoleoyl-CoA)	4 s_0801 + s_1279 + s_2854 -> s_0840 + s_2892	YGL205W	0	1000	0	Fatty acid degradation	model.S(608,936) curated (PR #222)
r_2243	acyl-CoA oxidase (cis-tetradec-7-enoyl-CoA)	s_1279 + s_2893 -> s_0840 + s_2894	YGL205W	0	1000	0	Fatty acid degradation
r_2244	acyl-CoA oxidase (cis-dodec-5-enoyl-CoA)	s_1279 + s_2895 -> s_0840 + s_2896	YGL205W	0	1000	0	Fatty acid degradation
r_2245	acyl-CoA oxidase (oleoyl-CoA)	s_1265 + s_1279 -> s_0840 + s_2897	YGL205W	0	1000	0	Fatty acid degradation
r_2246	acyl-CoA oxidase (cis-hexadec-7-enoyl-CoA)	s_1279 + s_2898 -> s_0840 + s_2899	YGL205W	0	1000	0	Fatty acid degradation
r_2247	acyl-CoA oxidase (cis-tetradec-5-enoyl-CoA)	s_1279 + s_2900 -> s_0840 + s_2901	YGL205W	0	1000	0	Fatty acid degradation
r_2248	2-enoyl-CoA hydratase (3-hydroxydecanoyl-CoA)	s_0809 + s_1507 -> s_0042	YKR009C	0	1000	0	Fatty acid degradation
r_2249	2-enoyl-CoA hydratase (3-hydroxydodecanoyl-CoA)	s_0809 + s_1510 -> s_0048	YKR009C	0	1000	0	Fatty acid degradation
r_2250	2-enoyl-CoA hydratase (3-hydroxytetradecanoyl-CoA)	s_0809 + s_1519 -> s_0054	YKR009C	0	1000	0	Fatty acid degradation
r_2251	2-enoyl-CoA hydratase (3-hydroxyhexadecanoyl-CoA)	s_0809 + s_0823 -> s_0051	YKR009C	0	1000	0	Fatty acid degradation
r_2252	2-enoyl-CoA hydratase (3-hydroxyoctadecanoyl-CoA)	s_0809 + s_1516 -> s_0229	YKR009C	0	1000	0	Fatty acid degradation
r_2253	2-enoyl-CoA hydratase (3-hydroxyhexacosanoyl-CoA)	s_0809 + s_1513 -> s_0045	YKR009C	0	1000	0	Fatty acid degradation
r_2254	2-enoyl-CoA hydratase (3-hydroxybutanoyl-CoA)	s_0809 + s_2886 -> 4 s_0801 + s_2902	YKR009C	0	1000	0	Fatty acid degradation	model.S(608,948) curated (PR #222)
r_2255	2-enoyl-CoA hydratase (3-hydroxyhexanoyl-CoA)	s_0809 + s_2887 -> s_2903	YKR009C	0	1000	0	Fatty acid degradation
r_2256	2-enoyl-CoA hydratase (3-hydroxyoctanoyl-CoA)	4 s_0801 + s_0809 + s_2888 -> s_2904	YKR009C	0	1000	0	Fatty acid degradation	MetaNetX ID curated (PR #220) | model.S(608,950) curated (PR #222)
r_2257	2-enoyl-CoA hydratase (3-hydroxyicosanoyl-CoA)	s_0809 + s_2889 -> s_2905	YKR009C	0	1000	0	Fatty acid degradation
r_2258	2-enoyl-CoA hydratase (3-hydroxydocosanoyl-CoA)	s_0809 + s_2890 -> s_2906	YKR009C	0	1000	0	Fatty acid degradation
r_2259	2-enoyl-CoA hydratase (3-hydroxytetracosanoyl-CoA)	s_0809 + s_2891 -> s_2907	YKR009C	0	1000	0	Fatty acid degradation	MetaNetX ID curated (PR #220)
r_2260	2-enoyl-CoA hydratase (3-hydroxy-cis-hexadec-9-enoyl-CoA)	s_0809 + s_2892 -> s_2908	YKR009C	0	1000	0	Fatty acid degradation
r_2261	2-enoyl-CoA hydratase (3-hydroxy-cis-tetradec-7-enoyl-CoA)	s_0809 + s_2894 -> s_2909	YKR009C	0	1000	0	Fatty acid degradation
r_2262	2-enoyl-CoA hydratase (3-hydroxy-cis-dodec-5-enoyl-CoA)	s_0809 + s_2896 -> s_2910	YKR009C	0	1000	0	Fatty acid degradation
r_2263	2-enoyl-CoA hydratase (3-hydroxy-cis-octadec-9-enoyl-CoA)	4 s_0801 + s_0809 + s_2897 -> s_2911	YKR009C	0	1000	0	Fatty acid degradation	model.S(608,957) curated (PR #222)
r_2264	2-enoyl-CoA hydratase (3-hydroxy-cis-hexadec-7-enoyl-CoA)	s_0809 + s_2899 -> s_2912	YKR009C	0	1000	0	Fatty acid degradation
r_2265	2-enoyl-CoA hydratase (3-hydroxy-cis-tetradec-5-enoyl-CoA)	s_0809 + s_2901 -> s_2913	YKR009C	0	1000	0	Fatty acid degradation
r_2266	3-hydroxyacyl-CoA dehydrogenase (3-oxodecanoyl-CoA)	s_0042 + s_1202 -> s_0239 + s_0801 + s_1206	YKR009C	0	1000	0	Fatty acid degradation
r_2267	3-hydroxyacyl-CoA dehydrogenase (3-oxododecanoyl-CoA)	s_0048 + s_1202 -> s_0247 + s_0801 + s_1206	YKR009C	0	1000	0	Fatty acid degradation
r_2268	3-hydroxyacyl-CoA dehydrogenase (3-oxohexadecanoyl-CoA)	s_0051 + s_1202 -> s_0253 + s_0801 + s_1206	YKR009C	0	1000	0	Fatty acid degradation
r_2269	3-hydroxyacyl-CoA dehydrogenase (3-oxooctadecanoyl-CoA)	s_0229 + s_1202 -> s_0250 + s_0801 + s_1206	YKR009C	0	1000	0	Fatty acid degradation
r_2270	3-hydroxyacyl-CoA dehydrogenase (3-oxohexacosanoyl-CoA)	s_0045 + s_1202 -> s_0243 + s_0801 + s_1206	YKR009C	0	1000	0	Fatty acid degradation
r_2271	3-hydroxyacyl-CoA dehydrogenase (3-oxobutanoyl-CoA)	s_1202 + s_2902 -> s_0801 + s_1206 + s_2914	YKR009C	0	1000	0	Fatty acid degradation
r_2272	3-hydroxyacyl-CoA dehydrogenase (3-oxohexanoyl-CoA)	s_1202 + s_2903 -> s_0801 + s_1206 + s_2915	YKR009C	0	1000	0	Fatty acid degradation
r_2273	3-hydroxyacyl-CoA dehydrogenase (3-oxooctanoyl-CoA)	s_1202 + s_2904 -> s_0801 + s_1206 + s_2916	YKR009C	0	1000	0	Fatty acid degradation
r_2274	3-hydroxyacyl-CoA dehydrogenase (3-oxoicosanoyl-CoA)	s_1202 + s_2905 -> s_0801 + s_1206 + s_2917	YKR009C	0	1000	0	Fatty acid degradation
r_2275	3-hydroxyacyl-CoA dehydrogenase (3-oxodocosanoyl-CoA)	s_1202 + s_2906 -> s_0801 + s_1206 + s_2918	YKR009C	0	1000	0	Fatty acid degradation
r_2276	3-hydroxyacyl-CoA dehydrogenase (3-oxotetracosanoyl-CoA)	s_1202 + s_2907 -> s_0801 + s_1206 + s_2919	YKR009C	0	1000	0	Fatty acid degradation
r_2277	3-hydroxyacyl-CoA dehydrogenase (3-oxo-cis-hexadec-9-enoyl-CoA)	s_1202 + s_2908 -> s_0801 + s_1206 + s_2920	YKR009C	0	1000	0	Fatty acid degradation
r_2278	3-hydroxyacyl-CoA dehydrogenase (3-oxo-cis-tetradec-7-enoyl-CoA)	s_1202 + s_2909 -> s_0801 + s_1206 + s_2921	YKR009C	0	1000	0	Fatty acid degradation
r_2279	3-hydroxyacyl-CoA dehydrogenase (3-oxo-cis-dodec-5-enoyl-CoA)	s_1202 + s_2910 -> s_0801 + s_1206 + s_2922	YKR009C	0	1000	0	Fatty acid degradation
r_2280	3-hydroxyacyl-CoA dehydrogenase (3-oxo-cis-octadec-9-enoyl-CoA)	s_1202 + s_2911 -> s_0801 + s_1206 + s_2923	YKR009C	0	1000	0	Fatty acid degradation
r_2281	3-hydroxyacyl-CoA dehydrogenase (3-oxo-cis-hexadec-7-enoyl-CoA)	s_1202 + s_2912 -> s_0801 + s_1206 + s_2924	YKR009C	0	1000	0	Fatty acid degradation
r_2282	3-hydroxyacyl-CoA dehydrogenase (3-oxo-cis-tetradec-5-enoyl-CoA)	s_1202 + s_2913 -> s_0801 + s_1206 + s_2925	YKR009C	0	1000	0	Fatty acid degradation
r_2283	acetyl-CoA C-acyltransferase (acetyl-CoA)	s_0534 + s_2914 -> 2 s_0378	YIL160C	0	1000	0	Fatty acid degradation
r_2284	acetyl-CoA C-acyltransferase (butanoyl-CoA)	s_0534 + s_2915 -> s_0378 + s_2884	YIL160C	0	1000	0	Fatty acid degradation
r_2285	acetyl-CoA C-acyltransferase (hexanoyl-CoA)	s_0534 + s_2916 -> s_0378 + s_2885	YIL160C	0	1000	0	Fatty acid degradation
r_2286	acetyl-CoA C-acyltransferase (stearoyl-CoA)	s_0534 + s_2917 -> s_0378 + s_1457	YIL160C	0	1000	0	Fatty acid degradation
r_2287	acetyl-CoA C-acyltransferase (icosanoyl-CoA)	s_0534 + s_2918 -> s_0378 + s_2879	YIL160C	0	1000	0	Fatty acid degradation
r_2288	acetyl-CoA C-acyltransferase (docosanoyl-CoA)	s_0534 + s_2919 -> s_0378 + s_2881	YIL160C	0	1000	0	Fatty acid degradation
r_2289	acetyl-CoA C-acyltransferase (cis-tetradec-7-enoyl-CoA)	s_0534 + s_2920 -> s_0378 + s_2893	YIL160C	0	1000	0	Fatty acid degradation
r_2290	acetyl-CoA C-acyltransferase (cis-dodec-5-enoyl-CoA)	s_0534 + s_2921 -> s_0378 + s_2895	YIL160C	0	1000	0	Fatty acid degradation
r_2291	acetyl-CoA C-acyltransferase (cis-dec-3-enoyl-CoA)	s_0534 + s_2922 -> s_0378 + s_2926	YIL160C	0	1000	0	Fatty acid degradation
r_2292	acetyl-CoA C-acyltransferase (cis-hexadec-7-enoyl-CoA)	s_0534 + s_2923 -> s_0378 + s_2898	YIL160C	0	1000	0	Fatty acid degradation
r_2293	acetyl-CoA C-acyltransferase (cis-tetradec-5-enoyl-CoA)	s_0534 + s_2924 -> s_0378 + s_2900	YIL160C	0	1000	0	Fatty acid degradation
r_2294	acetyl-CoA C-acyltransferase (cis-dodec-3-enoyl-CoA)	s_0534 + s_2925 -> s_0378 + s_2927	YIL160C	0	1000	0	Fatty acid degradation
r_2295	delta3,delta2-enoyl-CoA isomerase (cis-dec-3-enoyl-CoA)	s_2926 -> 4 s_0801 + s_1507	YLR284C	0	1000	0	Fatty acid degradation	model.S(608,989) curated (PR #222)
r_2296	delta3,delta2-enoyl-CoA isomerase (trans-2,cis-5-dodecadienoyl-CoA)	s_2896 -> s_2928	YLR284C	0	1000	0	Fatty acid degradation
r_2297	delta3,delta2-enoyl-CoA isomerase (trans-dodec-3-enoyl-CoA)	s_2929 -> 4 s_0801 + s_1510	YLR284C	0	1000	0	Fatty acid degradation	model.S(608,991) curated (PR #222)
r_2298	delta3,delta2-enoyl-CoA isomerase (cis-dodec-3-enoyl-CoA)	s_2927 -> 4 s_0801 + s_1510	YLR284C	0	1000	0	Fatty acid degradation	model.S(608,992) curated (PR #222)
r_2299	delta3,delta2-enoyl-CoA isomerase (trans-2,cis-5-tetradecadienoyl-CoA)	s_2901 -> s_2930	YLR284C	0	1000	0	Fatty acid degradation
r_2300	delta3,delta2-enoyl-CoA isomerase (trans-tetradec-3-enoyl-CoA)	s_2931 -> 4 s_0801 + s_1519	YLR284C	0	1000	0	Fatty acid degradation	model.S(608,994) curated (PR #222)
r_2301	delta(3,5)-delta(2,4)-dienoyl-CoA isomerase (trans-3,cis-5-dodecadienoyl-CoA)	s_2928 -> s_2932	YOR180C	0	1000	0	Fatty acid degradation
r_2302	delta(3,5)-delta(2,4)-dienoyl-CoA isomerase (trans-3,cis-5-tetradecadienoyl-CoA)	s_2930 -> s_2933	YOR180C	0	1000	0	Fatty acid degradation
r_2303	2,4-dienoyl-CoA reductase (trans-2,trans-4-dodecadienoyl-CoA)	s_0801 + s_1215 + s_2932 -> s_1211 + s_2929	YNL202W	0	1000	0	Ascospore biosynthesis
r_2304	2,4-dienoyl-CoA reductase (trans-2,trans-4-tetradecadienoyl-CoA)	s_0801 + s_1215 + s_2933 -> s_1211 + s_2931	YNL202W	0	1000	0	Ascospore biosynthesis
r_2305	cis-aconitate(3-) to isocitrate	s_0516 + s_0803 <=> s_0940	YLR304C	-1000	1000	0	Citrate cycle (TCA cycle)
r_2308	glycerol-3-phosphate acyltransferase (16:0), ER membrane	2 s_2783 + s_2789 + s_2934 -> s_2785 + s_2935	YBL011W or YKR067W	0	1000	0	Glycerolipid metabolism	model.S(1281,1000) curated (PR #222)
r_2309	glycerol-3-phosphate acyltransferase (16:1), ER membrane	2 s_2783 + s_2819 + s_2934 -> s_2785 + s_2936	YBL011W or YKR067W	0	1000	0	Glycerolipid metabolism	model.S(1281,1001) curated (PR #222)
r_2310	glycerol-3-phosphate acyltransferase (18:0), ER membrane	2 s_2783 + s_2791 + s_2934 -> s_2785 + s_2937	YKR067W	0	1000	0	Glycerolipid metabolism	model.S(1281,1002) curated (PR #222)
r_2311	glycerol-3-phosphate acyltransferase (18:1), ER membrane	2 s_2783 + s_2821 + s_2934 -> s_2785 + s_2938	YKR067W	0	1000	0	Glycerolipid metabolism	model.S(1281,1003) curated (PR #222)
r_2312	dihydroxyacetone phosphate acyltransferase (16:0), ER membrane	2 s_2783 + s_2789 + s_2939 -> s_2785 + s_2940	YBL011W or YKR067W	0	1000	0	Glycerolipid metabolism	model.S(1281,1004) curated (PR #222)
r_2313	dihydroxyacetone phosphate acyltransferase (16:1), ER membrane	2 s_2783 + s_2819 + s_2939 -> s_2785 + s_2941	YBL011W or YKR067W	0	1000	0	Glycerolipid metabolism	model.S(1281,1005) curated (PR #222)
r_2314	dihydroxyacetone phosphate acyltransferase (18:0), ER membrane	2 s_2783 + s_2791 + s_2939 -> s_2785 + s_2942	YKR067W	0	1000	0	Glycerolipid metabolism	model.S(1281,1006) curated (PR #222)
r_2315	dihydroxyacetone phosphate acyltransferase (18:1), ER membrane	2 s_2783 + s_2821 + s_2939 -> s_2785 + s_2943	YKR067W	0	1000	0	Glycerolipid metabolism	model.S(1281,1007) curated (PR #222)
r_2316	glycerol-3-phosphate acyltransferase (16:0), lipid particle	s_0769 + 2 s_2783 + s_2847 -> s_0531 + s_2944	YKR067W	0	1000	0	Glycerolipid metabolism	model.S(1281,1008) curated (PR #222)
r_2317	glycerol-3-phosphate acyltransferase (16:1), lipid particle	s_0769 + 2 s_2783 + s_2849 -> s_0531 + s_2945	YKR067W	0	1000	0	Glycerolipid metabolism	model.S(1281,1009) curated (PR #222)
r_2318	glycerol-3-phosphate acyltransferase (18:0), lipid particle	s_0769 + 2 s_2783 + s_2851 -> s_0531 + s_2946	YKR067W	0	1000	0	Glycerolipid metabolism	model.S(1281,1010) curated (PR #222)
r_2319	glycerol-3-phosphate acyltransferase (18:1), lipid particle	s_0769 + 2 s_2783 + s_2853 -> s_0531 + s_2947	YKR067W	0	1000	0	Glycerolipid metabolism	model.S(1281,1011) curated (PR #222)
r_2320	dihydroxyacetone phosphate acyltransferase (16:0), lipid particle	s_0631 + 2 s_0798 + s_2847 -> s_0531 + s_2948	YKR067W	0	1000	0	Glycerolipid metabolism	model.S(605,1012) curated (PR #222)
r_2321	dihydroxyacetone phosphate acyltransferase (16:1), lipid particle	s_0631 + 2 s_0798 + s_2849 -> s_0531 + s_2949	YKR067W	0	1000	0	Glycerolipid metabolism	model.S(605,1013) curated (PR #222)
r_2322	dihydroxyacetone phosphate acyltransferase (18:0), lipid particle	s_0631 + 2 s_0798 + s_2851 -> s_0531 + s_2950	YKR067W	0	1000	0	Glycerolipid metabolism	model.S(605,1014) curated (PR #222)
r_2323	dihydroxyacetone phosphate acyltransferase (18:1), lipid particle	s_0631 + 2 s_0798 + s_2853 -> s_0531 + s_2951	YKR067W	0	1000	0	Glycerolipid metabolism	model.S(605,1015) curated (PR #222)
r_2324	acyl dhap reductase (16:0), ER membrane	s_2783 + s_2799 + s_2940 -> s_2800 + s_2935	YIL124W	0	1000	0	Glycerophospholipid metabolism
r_2325	acyl dhap reductase (16:1), ER membrane	s_2783 + s_2799 + s_2941 -> s_2800 + s_2936	YIL124W	0	1000	0	Glycerophospholipid metabolism
r_2326	acyl dhap reductase (18:0), ER membrane	s_2783 + s_2799 + s_2942 -> s_2800 + s_2937	YIL124W	0	1000	0	Glycerophospholipid metabolism
r_2327	acyl dhap reductase (18:1), ER membrane	s_2783 + s_2799 + s_2943 -> s_2800 + s_2938	YIL124W	0	1000	0	Glycerophospholipid metabolism
r_2328	acyl dhap reductase (16:0), lipid particle	s_0798 + s_2948 + s_2952 -> s_2944 + s_2953	YIL124W	0	1000	0	Glycerophospholipid metabolism
r_2329	acyl dhap reductase (16:1), lipid particle	s_0798 + s_2949 + s_2952 -> s_2945 + s_2953	YIL124W	0	1000	0	Glycerophospholipid metabolism
r_2330	acyl dhap reductase (18:0), lipid particle	s_0798 + s_2950 + s_2952 -> s_2946 + s_2953	YIL124W	0	1000	0	Glycerophospholipid metabolism
r_2331	acyl dhap reductase (18:1), lipid particle	s_0798 + s_2951 + s_2952 -> s_2947 + s_2953	YIL124W	0	1000	0	Glycerophospholipid metabolism
r_2332	1-acyl-sn-glycerol-3-phosphate acyltransferase (1-16:0, 2-16:1), ER membrane	s_2819 + s_2935 -> s_2785 + s_2954	YOR175C	0	1000	0	Glycerolipid metabolism
r_2333	1-acyl-sn-glycerol-3-phosphate acyltransferase (1-16:0, 2-18:1), ER membrane	s_2821 + s_2935 -> s_2785 + s_2955	YDL052C or YOR175C	0	1000	0	Glycerolipid metabolism
r_2334	1-acyl-sn-glycerol-3-phosphate acyltransferase (1-16:1, 2-16:1), ER membrane	s_2819 + s_2936 -> s_2785 + s_2956	YOR175C	0	1000	0	Glycerolipid metabolism
r_2335	1-acyl-sn-glycerol-3-phosphate acyltransferase (1-16:1, 2-18:1), ER membrane	s_2821 + s_2936 -> s_2785 + s_2957	YDL052C or YOR175C	0	1000	0	Glycerolipid metabolism
r_2336	1-acyl-sn-glycerol-3-phosphate acyltransferase (1-18:0, 2-16:1), ER membrane	s_2819 + s_2937 -> s_2785 + s_2958	YOR175C	0	1000	0	Glycerolipid metabolism
r_2337	1-acyl-sn-glycerol-3-phosphate acyltransferase (1-18:0, 2-18:1), ER membrane	s_2821 + s_2937 -> s_2785 + s_2959	YDL052C or YOR175C	0	1000	0	Glycerolipid metabolism
r_2338	1-acyl-sn-glycerol-3-phosphate acyltransferase (1-18:1, 2-16:1), ER membrane	s_2819 + s_2938 -> s_2785 + s_2960	YOR175C	0	1000	0	Glycerolipid metabolism
r_2339	1-acyl-sn-glycerol-3-phosphate acyltransferase (1-18:1, 2-18:1), ER membrane	s_2821 + s_2938 -> s_2785 + s_2961	YDL052C or YOR175C	0	1000	0	Glycerolipid metabolism
r_2340	1-acyl-sn-glycerol-3-phosphate acyltransferase (1-16:0, 2-18:1), lipid particle	s_2853 + s_2944 -> s_0531 + s_2962	YDL052C or YKR089C or YOR081C	0	1000	0	Glycerolipid metabolism
r_2341	1-acyl-sn-glycerol-3-phosphate acyltransferase (1-16:1, 2-18:1), lipid particle	s_2853 + s_2945 -> s_0531 + s_2963	YDL052C or YKR089C or YOR081C	0	1000	0	Glycerolipid metabolism
r_2342	1-acyl-sn-glycerol-3-phosphate acyltransferase (1-18:0, 2-18:1), lipid particle	s_2853 + s_2946 -> s_0531 + s_2964	YDL052C or YKR089C or YOR081C	0	1000	0	Glycerolipid metabolism
r_2343	1-acyl-sn-glycerol-3-phosphate acyltransferase (1-18:1, 2-18:1), lipid particle	s_2853 + s_2947 -> s_0531 + s_2965	YDL052C or YKR089C or YOR081C	0	1000	0	Glycerolipid metabolism
r_2344	PA phosphatase (1-16:0, 2-16:1), ER membrane	s_2808 + s_2954 -> 2 s_2783 + s_2966 + s_2967	YMR165C	0	1000	0	Glycerolipid metabolism	model.S(1281,1036) curated (PR #222)
r_2345	PA phosphatase (1-16:0, 2-18:1), ER membrane	s_2808 + s_2955 -> 2 s_2783 + s_2966 + s_2968	YMR165C	0	1000	0	Glycerolipid metabolism	model.S(1281,1037) curated (PR #222)
r_2346	PA phosphatase (1-16:1, 2-16:1), ER membrane	s_2808 + s_2956 -> 2 s_2783 + s_2966 + s_2969	YMR165C	0	1000	0	Glycerolipid metabolism	model.S(1281,1038) curated (PR #222)
r_2347	PA phosphatase (1-16:1, 2-18:1), ER membrane	s_2808 + s_2957 -> 2 s_2783 + s_2966 + s_2970	YMR165C	0	1000	0	Glycerolipid metabolism	model.S(1281,1039) curated (PR #222)
r_2348	PA phosphatase (1-18:0, 2-16:1), ER membrane	s_2808 + s_2958 -> 2 s_2783 + s_2966 + s_2971	YMR165C	0	1000	0	Glycerolipid metabolism	model.S(1281,1040) curated (PR #222)
r_2349	PA phosphatase (1-18:0, 2-18:1), ER membrane	s_2808 + s_2959 -> 2 s_2783 + s_2966 + s_2972	YMR165C	0	1000	0	Glycerolipid metabolism	model.S(1281,1041) curated (PR #222)
r_2350	PA phosphatase (1-18:1, 2-16:1), ER membrane	s_2808 + s_2960 -> 2 s_2783 + s_2966 + s_2973	YMR165C	0	1000	0	Glycerolipid metabolism	model.S(1281,1042) curated (PR #222)
r_2351	PA phosphatase (1-18:1, 2-18:1), ER membrane	s_2808 + s_2961 -> 2 s_2783 + s_2966 + s_2974	YMR165C	0	1000	0	Glycerolipid metabolism	model.S(1281,1043) curated (PR #222)
r_2352	PA phosphatase (1-16:0, 2-16:1), vacuolar membrane	s_2975 + s_2976 -> s_2977 + s_2978 + 2 s_3164	YDR284C	0	1000	0	Glycerolipid metabolism	model.S(1658,1044) curated (PR #222)
r_2353	PA phosphatase (1-16:0, 2-18:1), vacuolar membrane	s_2976 + s_2979 -> s_2977 + s_2980 + 2 s_3164	YDR284C	0	1000	0	Glycerolipid metabolism	model.S(1658,1045) curated (PR #222)
r_2354	PA phosphatase (1-16:1, 2-16:1), vacuolar membrane	s_2976 + s_2981 -> s_2977 + s_2982 + 2 s_3164	YDR284C	0	1000	0	Glycerolipid metabolism	model.S(1658,1046) curated (PR #222)
r_2355	PA phosphatase (1-16:1, 2-18:1), vacuolar membrane	s_2976 + s_2983 -> s_2977 + s_2984 + 2 s_3164	YDR284C	0	1000	0	Glycerolipid metabolism	model.S(1658,1047) curated (PR #222)
r_2356	PA phosphatase (1-18:0, 2-16:1), vacuolar membrane	s_2976 + s_2985 -> s_2977 + s_2986 + 2 s_3164	YDR284C	0	1000	0	Glycerolipid metabolism	model.S(1658,1048) curated (PR #222)
r_2357	PA phosphatase (1-18:0, 2-18:1), vacuolar membrane	s_2976 + s_2987 -> s_2977 + s_2988 + 2 s_3164	YDR284C	0	1000	0	Glycerolipid metabolism	model.S(1658,1049) curated (PR #222)
r_2358	PA phosphatase (1-18:1, 2-16:1), vacuolar membrane	s_2976 + s_2989 -> s_2977 + s_2990 + 2 s_3164	YDR284C	0	1000	0	Glycerolipid metabolism	model.S(1658,1050) curated (PR #222)
r_2359	PA phosphatase (1-18:1, 2-18:1), vacuolar membrane	s_2976 + s_2991 -> s_2977 + s_2992 + 2 s_3164	YDR284C	0	1000	0	Glycerolipid metabolism	model.S(1658,1051) curated (PR #222)
r_2360	PA phosphatase (1-16:0, 2-16:1), Golgi membrane	s_2993 + s_2994 -> s_2995 + s_2996 + 2 s_3146	YDR503C	0	1000	0	Glycerolipid metabolism	model.S(1640,1052) curated (PR #222)
r_2361	PA phosphatase (1-16:0, 2-18:1), Golgi membrane	s_2994 + s_2997 -> s_2995 + s_2998 + 2 s_3146	YDR503C	0	1000	0	Glycerolipid metabolism	model.S(1640,1053) curated (PR #222)
r_2362	PA phosphatase (1-16:1, 2-16:1), Golgi membrane	s_2994 + s_2999 -> s_2995 + s_3000 + 2 s_3146	YDR503C	0	1000	0	Glycerolipid metabolism	model.S(1640,1054) curated (PR #222)
r_2363	PA phosphatase (1-16:1, 2-18:1), Golgi membrane	s_2994 + s_3001 -> s_2995 + s_3002 + 2 s_3146	YDR503C	0	1000	0	Glycerolipid metabolism	model.S(1640,1055) curated (PR #222)
r_2364	PA phosphatase (1-18:0, 2-16:1), Golgi membrane	s_2994 + s_3003 -> s_2995 + s_3004 + 2 s_3146	YDR503C	0	1000	0	Glycerolipid metabolism	model.S(1640,1056) curated (PR #222)
r_2365	PA phosphatase (1-18:0, 2-18:1), Golgi membrane	s_2994 + s_3005 -> s_2995 + s_3006 + 2 s_3146	YDR503C	0	1000	0	Glycerolipid metabolism	model.S(1640,1057) curated (PR #222)
r_2366	PA phosphatase (1-18:1, 2-16:1), Golgi membrane	s_2994 + s_3007 -> s_2995 + s_3008 + 2 s_3146	YDR503C	0	1000	0	Glycerolipid metabolism	model.S(1640,1058) curated (PR #222)
r_2367	PA phosphatase (1-18:1, 2-18:1), Golgi membrane	s_2994 + s_3009 -> s_2995 + s_3010 + 2 s_3146	YDR503C	0	1000	0	Glycerolipid metabolism	model.S(1640,1059) curated (PR #222)
r_2368	diacylglycerol acyltransferase (1-16:0, 2-16:1, 3-16:0), ER membrane	s_2789 + s_2967 -> s_2785 + s_3011	YCR048W or YNR019W or YOR245C	0	1000	0	Glycerolipid metabolism
r_2369	diacylglycerol acyltransferase (1-16:0, 2-18:1, 3-16:0), ER membrane	s_2789 + s_2968 -> s_2785 + s_3012	YCR048W or YNR019W or YOR245C	0	1000	0	Glycerolipid metabolism
r_2370	diacylglycerol acyltransferase (1-16:1, 2-16:1, 3-16:0), ER membrane	s_2789 + s_2969 -> s_2785 + s_3013	YCR048W or YNR019W or YOR245C	0	1000	0	Glycerolipid metabolism
r_2371	diacylglycerol acyltransferase (1-16:1, 2-18:1, 3-16:0), ER membrane	s_2789 + s_2970 -> s_2785 + s_3014	YCR048W or YNR019W or YOR245C	0	1000	0	Glycerolipid metabolism
r_2372	diacylglycerol acyltransferase (1-18:0, 2-16:1, 3-16:0), ER membrane	s_2789 + s_2971 -> s_2785 + s_3015	YCR048W or YNR019W or YOR245C	0	1000	0	Glycerolipid metabolism
r_2373	diacylglycerol acyltransferase (1-18:0, 2-18:1, 3-16:0), ER membrane	s_2789 + s_2972 -> s_2785 + s_3016	YCR048W or YNR019W or YOR245C	0	1000	0	Glycerolipid metabolism
r_2374	diacylglycerol acyltransferase (1-18:1, 2-16:1, 3-16:0), ER membrane	s_2789 + s_2973 -> s_2785 + s_3017	YCR048W or YNR019W or YOR245C	0	1000	0	Glycerolipid metabolism
r_2375	diacylglycerol acyltransferase (1-18:1, 2-18:1, 3-16:0), ER membrane	s_2789 + s_2974 -> s_2785 + s_3018	YCR048W or YNR019W or YOR245C	0	1000	0	Glycerolipid metabolism
r_2376	diacylglycerol acyltransferase (1-16:0, 2-16:1, 3-16:1), ER membrane	s_2819 + s_2967 -> s_2785 + s_3019	YCR048W or YNR019W or YOR245C	0	1000	0	Glycerolipid metabolism
r_2377	diacylglycerol acyltransferase (1-16:0, 2-18:1, 3-16:1), ER membrane	s_2819 + s_2968 -> s_2785 + s_3020	YCR048W or YNR019W or YOR245C	0	1000	0	Glycerolipid metabolism
r_2378	diacylglycerol acyltransferase (1-16:1, 2-16:1, 3-16:1), ER membrane	s_2819 + s_2969 -> s_2785 + s_3021	YCR048W or YNR019W or YOR245C	0	1000	0	Glycerolipid metabolism
r_2379	diacylglycerol acyltransferase (1-16:1, 2-18:1, 3-16:1), ER membrane	s_2819 + s_2970 -> s_2785 + s_3022	YCR048W or YNR019W or YOR245C	0	1000	0	Glycerolipid metabolism
r_2380	diacylglycerol acyltransferase (1-18:0, 2-16:1, 3-16:1), ER membrane	s_2819 + s_2971 -> s_2785 + s_3023	YCR048W or YNR019W or YOR245C	0	1000	0	Glycerolipid metabolism
r_2381	diacylglycerol acyltransferase (1-18:0, 2-18:1, 3-16:1), ER membrane	s_2819 + s_2972 -> s_2785 + s_3024	YCR048W or YNR019W or YOR245C	0	1000	0	Glycerolipid metabolism
r_2382	diacylglycerol acyltransferase (1-18:1, 2-16:1, 3-16:1), ER membrane	s_2819 + s_2973 -> s_2785 + s_3025	YCR048W or YNR019W or YOR245C	0	1000	0	Glycerolipid metabolism
r_2383	diacylglycerol acyltransferase (1-18:1, 2-18:1, 3-16:1), ER membrane	s_2819 + s_2974 -> s_2785 + s_3026	YCR048W or YNR019W or YOR245C	0	1000	0	Glycerolipid metabolism
r_2384	diacylglycerol acyltransferase (1-16:0, 2-16:1, 3-18:0), ER membrane	s_2791 + s_2967 -> s_2785 + s_3027	YCR048W or YNR019W or YOR245C	0	1000	0	Glycerolipid metabolism
r_2385	diacylglycerol acyltransferase (1-16:0, 2-18:1, 3-18:0), ER membrane	s_2791 + s_2968 -> s_2785 + s_3028	YCR048W or YNR019W or YOR245C	0	1000	0	Glycerolipid metabolism
r_2386	diacylglycerol acyltransferase (1-16:1, 2-16:1, 3-18:0), ER membrane	s_2791 + s_2969 -> s_2785 + s_3029	YCR048W or YNR019W or YOR245C	0	1000	0	Glycerolipid metabolism
r_2387	diacylglycerol acyltransferase (1-16:1, 2-18:1, 3-18:0), ER membrane	s_2791 + s_2970 -> s_2785 + s_3030	YCR048W or YNR019W or YOR245C	0	1000	0	Glycerolipid metabolism
r_2388	diacylglycerol acyltransferase (1-18:0, 2-16:1, 3-18:0), ER membrane	s_2791 + s_2971 -> s_2785 + s_3031	YCR048W or YNR019W or YOR245C	0	1000	0	Glycerolipid metabolism
r_2389	diacylglycerol acyltransferase (1-18:0, 2-18:1, 3-18:0), ER membrane	s_2791 + s_2972 -> s_2785 + s_3032	YCR048W or YNR019W or YOR245C	0	1000	0	Glycerolipid metabolism
r_2390	diacylglycerol acyltransferase (1-18:1, 2-16:1, 3-18:0), ER membrane	s_2791 + s_2973 -> s_2785 + s_3033	YCR048W or YNR019W or YOR245C	0	1000	0	Glycerolipid metabolism
r_2391	diacylglycerol acyltransferase (1-18:1, 2-18:1, 3-18:0), ER membrane	s_2791 + s_2974 -> s_2785 + s_3034	YCR048W or YNR019W or YOR245C	0	1000	0	Glycerolipid metabolism
r_2392	diacylglycerol acyltransferase (1-16:0, 2-16:1, 3-18:1), ER membrane	s_2821 + s_2967 -> s_2785 + s_3035	YCR048W or YNR019W or YOR245C	0	1000	0	Glycerolipid metabolism
r_2393	diacylglycerol acyltransferase (1-16:0, 2-18:1, 3-18:1), ER membrane	s_2821 + s_2968 -> s_2785 + s_3036	YCR048W or YNR019W or YOR245C	0	1000	0	Glycerolipid metabolism
r_2394	diacylglycerol acyltransferase (1-16:1, 2-16:1, 3-18:1), ER membrane	s_2821 + s_2969 -> s_2785 + s_3037	YCR048W or YNR019W or YOR245C	0	1000	0	Glycerolipid metabolism
r_2395	diacylglycerol acyltransferase (1-16:1, 2-18:1, 3-18:1), ER membrane	s_2821 + s_2970 -> s_2785 + s_3038	YCR048W or YNR019W or YOR245C	0	1000	0	Glycerolipid metabolism
r_2396	diacylglycerol acyltransferase (1-18:0, 2-16:1, 3-18:1), ER membrane	s_2821 + s_2971 -> s_2785 + s_3039	YCR048W or YNR019W or YOR245C	0	1000	0	Glycerolipid metabolism
r_2397	diacylglycerol acyltransferase (1-18:0, 2-18:1, 3-18:1), ER membrane	s_2821 + s_2972 -> s_2785 + s_3040	YCR048W or YNR019W or YOR245C	0	1000	0	Glycerolipid metabolism
r_2398	diacylglycerol acyltransferase (1-18:1, 2-16:1, 3-18:1), ER membrane	s_2821 + s_2973 -> s_2785 + s_3041	YCR048W or YNR019W or YOR245C	0	1000	0	Glycerolipid metabolism
r_2399	diacylglycerol acyltransferase (1-18:1, 2-18:1, 3-18:1), ER membrane	s_2821 + s_2974 -> s_2785 + s_3042	YCR048W or YNR019W or YOR245C	0	1000	0	Glycerolipid metabolism
r_2400	diacylglycerol acyltransferase (1-16:0, 2-16:1, 3-16:0), lipid particle	s_2847 + s_3043 -> s_0531 + s_3044	YOR245C	0	1000	0	Glycerolipid metabolism
r_2401	diacylglycerol acyltransferase (1-16:0, 2-18:1, 3-16:0), lipid particle	s_2847 + s_3045 -> s_0531 + s_3046	YOR245C	0	1000	0	Glycerolipid metabolism
r_2402	diacylglycerol acyltransferase (1-16:1, 2-16:1, 3-16:0), lipid particle	s_2847 + s_3047 -> s_0531 + s_3048	YOR245C	0	1000	0	Glycerolipid metabolism
r_2403	diacylglycerol acyltransferase (1-16:1, 2-18:1, 3-16:0), lipid particle	s_2847 + s_3049 -> s_0531 + s_3050	YOR245C	0	1000	0	Glycerolipid metabolism
r_2404	diacylglycerol acyltransferase (1-18:0, 2-16:1, 3-16:0), lipid particle	s_2847 + s_3051 -> s_0531 + s_3052	YOR245C	0	1000	0	Glycerolipid metabolism
r_2405	diacylglycerol acyltransferase (1-18:0, 2-18:1, 3-16:0), lipid particle	s_2847 + s_3053 -> s_0531 + s_3054	YOR245C	0	1000	0	Glycerolipid metabolism
r_2406	diacylglycerol acyltransferase (1-18:1, 2-16:1, 3-16:0), lipid particle	s_2847 + s_3055 -> s_0531 + s_3056	YOR245C	0	1000	0	Glycerolipid metabolism
r_2407	diacylglycerol acyltransferase (1-18:1, 2-18:1, 3-16:0), lipid particle	s_2847 + s_3057 -> s_0531 + s_3058	YOR245C	0	1000	0	Glycerolipid metabolism
r_2408	diacylglycerol acyltransferase (1-16:0, 2-16:1, 3-16:1), lipid particle	s_2849 + s_3043 -> s_0531 + s_3059	YOR245C	0	1000	0	Glycerolipid metabolism
r_2409	diacylglycerol acyltransferase (1-16:0, 2-18:1, 3-16:1), lipid particle	s_2849 + s_3045 -> s_0531 + s_3060	YOR245C	0	1000	0	Glycerolipid metabolism
r_2410	diacylglycerol acyltransferase (1-16:1, 2-16:1, 3-16:1), lipid particle	s_2849 + s_3047 -> s_0531 + s_3061	YOR245C	0	1000	0	Glycerolipid metabolism
r_2411	diacylglycerol acyltransferase (1-16:1, 2-18:1, 3-16:1), lipid particle	s_2849 + s_3049 -> s_0531 + s_3062	YOR245C	0	1000	0	Glycerolipid metabolism
r_2412	diacylglycerol acyltransferase (1-18:0, 2-16:1, 3-16:1), lipid particle	s_2849 + s_3051 -> s_0531 + s_3063	YOR245C	0	1000	0	Glycerolipid metabolism
r_2413	diacylglycerol acyltransferase (1-18:0, 2-18:1, 3-16:1), lipid particle	s_2849 + s_3053 -> s_0531 + s_3064	YOR245C	0	1000	0	Glycerolipid metabolism
r_2414	diacylglycerol acyltransferase (1-18:1, 2-16:1, 3-16:1), lipid particle	s_2849 + s_3055 -> s_0531 + s_3065	YOR245C	0	1000	0	Glycerolipid metabolism
r_2415	diacylglycerol acyltransferase (1-18:1, 2-18:1, 3-16:1), lipid particle	s_2849 + s_3057 -> s_0531 + s_3066	YOR245C	0	1000	0	Glycerolipid metabolism
r_2416	diacylglycerol acyltransferase (1-16:0, 2-16:1, 3-18:0), lipid particle	s_2851 + s_3043 -> s_0531 + s_3067	YOR245C	0	1000	0	Glycerolipid metabolism
r_2417	diacylglycerol acyltransferase (1-16:0, 2-18:1, 3-18:0), lipid particle	s_2851 + s_3045 -> s_0531 + s_3068	YOR245C	0	1000	0	Glycerolipid metabolism
r_2418	diacylglycerol acyltransferase (1-16:1, 2-16:1, 3-18:0), lipid particle	s_2851 + s_3047 -> s_0531 + s_3069	YOR245C	0	1000	0	Glycerolipid metabolism
r_2419	diacylglycerol acyltransferase (1-16:1, 2-18:1, 3-18:0), lipid particle	s_2851 + s_3049 -> s_0531 + s_3070	YOR245C	0	1000	0	Glycerolipid metabolism
r_2420	diacylglycerol acyltransferase (1-18:0, 2-16:1, 3-18:0), lipid particle	s_2851 + s_3051 -> s_0531 + s_3071	YOR245C	0	1000	0	Glycerolipid metabolism
r_2421	diacylglycerol acyltransferase (1-18:0, 2-18:1, 3-18:0), lipid particle	s_2851 + s_3053 -> s_0531 + s_3072	YOR245C	0	1000	0	Glycerolipid metabolism
r_2422	diacylglycerol acyltransferase (1-18:1, 2-16:1, 3-18:0), lipid particle	s_2851 + s_3055 -> s_0531 + s_3073	YOR245C	0	1000	0	Glycerolipid metabolism
r_2423	diacylglycerol acyltransferase (1-18:1, 2-18:1, 3-18:0), lipid particle	s_2851 + s_3057 -> s_0531 + s_3074	YOR245C	0	1000	0	Glycerolipid metabolism
r_2424	diacylglycerol acyltransferase (1-16:0, 2-16:1, 3-18:1), lipid particle	s_2853 + s_3043 -> s_0531 + s_3075	YOR245C	0	1000	0	Glycerolipid metabolism
r_2425	diacylglycerol acyltransferase (1-16:0, 2-18:1, 3-18:1), lipid particle	s_2853 + s_3045 -> s_0531 + s_3076	YOR245C	0	1000	0	Glycerolipid metabolism
r_2426	diacylglycerol acyltransferase (1-16:1, 2-16:1, 3-18:1), lipid particle	s_2853 + s_3047 -> s_0531 + s_3077	YOR245C	0	1000	0	Glycerolipid metabolism
r_2427	diacylglycerol acyltransferase (1-16:1, 2-18:1, 3-18:1), lipid particle	s_2853 + s_3049 -> s_0531 + s_3078	YOR245C	0	1000	0	Glycerolipid metabolism
r_2428	diacylglycerol acyltransferase (1-18:0, 2-16:1, 3-18:1), lipid particle	s_2853 + s_3051 -> s_0531 + s_3079	YOR245C	0	1000	0	Glycerolipid metabolism
r_2429	diacylglycerol acyltransferase (1-18:0, 2-18:1, 3-18:1), lipid particle	s_2853 + s_3053 -> s_0531 + s_3080	YOR245C	0	1000	0	Glycerolipid metabolism
r_2430	diacylglycerol acyltransferase (1-18:1, 2-16:1, 3-18:1), lipid particle	s_2853 + s_3055 -> s_0531 + s_3081	YOR245C	0	1000	0	Glycerolipid metabolism
r_2431	diacylglycerol acyltransferase (1-18:1, 2-18:1, 3-18:1), lipid particle	s_2853 + s_3057 -> s_0531 + s_3082	YOR245C	0	1000	0	Glycerolipid metabolism
r_2432	CDP-diacylglycerol synthase (1-16:0, 2-16:1), ER membrane	s_2783 + s_2954 + s_3083 <=> s_2834 + s_3084	YBR029C	-1000	1000	0	Glycerophospholipid metabolism
r_2433	CDP-diacylglycerol synthase (1-16:1, 2-16:1), ER membrane	s_2783 + s_2956 + s_3083 <=> s_2834 + s_3085	YBR029C	-1000	1000	0	Glycerophospholipid metabolism
r_2434	CDP-diacylglycerol synthase (1-18:0, 2-16:1), ER membrane	s_2783 + s_2958 + s_3083 <=> s_2834 + s_3086	YBR029C	-1000	1000	0	Glycerophospholipid metabolism
r_2435	CDP-diacylglycerol synthase (1-18:1, 2-16:1), ER membrane	s_2783 + s_2960 + s_3083 <=> s_2834 + s_3087	YBR029C	-1000	1000	0	Glycerophospholipid metabolism
r_2436	CDP-diacylglycerol synthase (1-16:0, 2-18:1), ER membrane	s_2783 + s_2955 + s_3083 <=> s_2834 + s_3088	YBR029C	-1000	1000	0	Glycerophospholipid metabolism
r_2437	CDP-diacylglycerol synthase (1-16:1, 2-18:1), ER membrane	s_2783 + s_2957 + s_3083 <=> s_2834 + s_3089	YBR029C	-1000	1000	0	Glycerophospholipid metabolism
r_2438	CDP-diacylglycerol synthase (1-18:0, 2-18:1), ER membrane	s_2783 + s_2959 + s_3083 <=> s_2834 + s_3090	YBR029C	-1000	1000	0	Glycerophospholipid metabolism
r_2439	CDP-diacylglycerol synthase (1-18:1, 2-18:1), ER membrane	s_2783 + s_2961 + s_3083 <=> s_2834 + s_3091	YBR029C	-1000	1000	0	Glycerophospholipid metabolism
r_2440	CDP-diacylglycerol synthase (1-16:0, 2-16:1), mitochondrial membrane	s_3092 + s_3093 + s_3094 <=> s_3095 + s_3096	YBR029C	-1000	1000	0	Glycerophospholipid metabolism
r_2441	CDP-diacylglycerol synthase (1-16:1, 2-16:1), mitochondrial membrane	s_3093 + s_3094 + s_3097 <=> s_3095 + s_3098	YBR029C	-1000	1000	0	Glycerophospholipid metabolism
r_2442	CDP-diacylglycerol synthase (1-18:0, 2-16:1), mitochondrial membrane	s_3093 + s_3094 + s_3099 <=> s_3095 + s_3100	YBR029C	-1000	1000	0	Glycerophospholipid metabolism
r_2443	CDP-diacylglycerol synthase (1-18:1, 2-16:1), mitochondrial membrane	s_3093 + s_3094 + s_3101 <=> s_3095 + s_3102	YBR029C	-1000	1000	0	Glycerophospholipid metabolism
r_2444	CDP-diacylglycerol synthase (1-16:0, 2-18:1), mitochondrial membrane	s_3093 + s_3094 + s_3103 <=> s_3095 + s_3104	YBR029C	-1000	1000	0	Glycerophospholipid metabolism
r_2445	CDP-diacylglycerol synthase (1-16:1, 2-18:1), mitochondrial membrane	s_3093 + s_3094 + s_3105 <=> s_3095 + s_3106	YBR029C	-1000	1000	0	Glycerophospholipid metabolism
r_2446	PS synthase (1-16:0, 2-16:1), ER membrane	s_3084 + s_3107 -> 2 s_2783 + s_3108 + s_3109	YER026C	0	1000	0	Glycerophospholipid metabolism	model.S(1281,1138) curated (PR #222)
r_2447	PS synthase (1-16:1, 2-16:1), ER membrane	s_3085 + s_3107 -> 2 s_2783 + s_3108 + s_3110	YER026C	0	1000	0	Glycerophospholipid metabolism	model.S(1281,1139) curated (PR #222)
r_2448	PS synthase (1-18:0, 2-16:1), ER membrane	s_3086 + s_3107 -> 2 s_2783 + s_3108 + s_3111	YER026C	0	1000	0	Glycerophospholipid metabolism	model.S(1281,1140) curated (PR #222)
r_2449	PS synthase (1-18:1, 2-16:1), ER membrane	s_3087 + s_3107 -> 2 s_2783 + s_3108 + s_3112	YER026C	0	1000	0	Glycerophospholipid metabolism	model.S(1281,1141) curated (PR #222)
r_2450	PS synthase (1-16:0, 2-18:1), ER membrane	s_3088 + s_3107 -> 2 s_2783 + s_3108 + s_3113	YER026C	0	1000	0	Glycerophospholipid metabolism	model.S(1281,1142) curated (PR #222)
r_2451	PS synthase (1-16:1, 2-18:1), ER membrane	s_3089 + s_3107 -> 2 s_2783 + s_3108 + s_3114	YER026C	0	1000	0	Glycerophospholipid metabolism	model.S(1281,1143) curated (PR #222)
r_2452	PS synthase (1-18:0, 2-18:1), ER membrane	s_3090 + s_3107 -> 2 s_2783 + s_3108 + s_3115	YER026C	0	1000	0	Glycerophospholipid metabolism	model.S(1281,1144) curated (PR #222)
r_2453	PS synthase (1-18:1, 2-18:1), ER membrane	s_3091 + s_3107 -> 2 s_2783 + s_3108 + s_3116	YER026C	0	1000	0	Glycerophospholipid metabolism	model.S(1281,1145) curated (PR #222)
r_2454	PI synthase (1-16:0, 2-16:1), ER membrane	s_3084 + s_3117 -> 2 s_2783 + s_3108 + s_3118	YPR113W	0	1000	0	Inositol phosphate metabolism	model.S(1281,1146) curated (PR #222)
r_2455	PI synthase (1-16:1, 2-16:1), ER membrane	s_3085 + s_3117 -> 2 s_2783 + s_3108 + s_3119	YPR113W	0	1000	0	Inositol phosphate metabolism	model.S(1281,1147) curated (PR #222)
r_2456	PI synthase (1-18:0, 2-16:1), ER membrane	s_3086 + s_3117 -> 2 s_2783 + s_3108 + s_3120	YPR113W	0	1000	0	Inositol phosphate metabolism	model.S(1281,1148) curated (PR #222)
r_2457	PI synthase (1-18:1, 2-16:1), ER membrane	s_3087 + s_3117 -> 2 s_2783 + s_3108 + s_3121	YPR113W	0	1000	0	Inositol phosphate metabolism	model.S(1281,1149) curated (PR #222)
r_2458	PI synthase (1-16:0, 2-18:1), ER membrane	s_3088 + s_3117 -> 2 s_2783 + s_3108 + s_3122	YPR113W	0	1000	0	Inositol phosphate metabolism	model.S(1281,1150) curated (PR #222)
r_2459	PI synthase (1-16:1, 2-18:1), ER membrane	s_3089 + s_3117 -> 2 s_2783 + s_3108 + s_3123	YPR113W	0	1000	0	Inositol phosphate metabolism	model.S(1281,1151) curated (PR #222)
r_2460	PI synthase (1-18:0, 2-18:1), ER membrane	s_3090 + s_3117 -> 2 s_2783 + s_3108 + s_3124	YPR113W	0	1000	0	Inositol phosphate metabolism	model.S(1281,1152) curated (PR #222)
r_2461	PI synthase (1-18:1, 2-18:1), ER membrane	s_3091 + s_3117 -> 2 s_2783 + s_3108 + s_3125	YPR113W	0	1000	0	Inositol phosphate metabolism	model.S(1281,1153) curated (PR #222)
r_2462	lysoPI acyltransferase (1-18:0, 2-16:1), ER membrane	s_2791 + s_3126 <=> s_2785 + s_3120	YBR042C	-1000	1000	0	Glycerophospholipid metabolism
r_2463	lysoPI acyltransferase (1-18:0, 2-18:1), ER membrane	s_2791 + s_3127 <=> s_2785 + s_3124	YBR042C	-1000	1000	0	Glycerophospholipid metabolism
r_2464	PS decarboxylase (1-16:0, 2-16:1), mitochondrial membrane	s_3128 -> s_3129 + s_3130	YNL169C	0	1000	0	Glycerophospholipid metabolism	model.S(1588,1156) curated (PR #222)
r_2465	PS decarboxylase (1-16:1, 2-16:1), mitochondrial membrane	s_3131 -> s_3129 + s_3132	YNL169C	0	1000	0	Glycerophospholipid metabolism	model.S(1588,1157) curated (PR #222)
r_2466	PS decarboxylase (1-18:0, 2-16:1), mitochondrial membrane	s_3133 -> s_3129 + s_3134	YNL169C	0	1000	0	Glycerophospholipid metabolism	model.S(1588,1158) curated (PR #222)
r_2467	PS decarboxylase (1-18:1, 2-16:1), mitochondrial membrane	s_3135 -> s_3129 + s_3136	YNL169C	0	1000	0	Glycerophospholipid metabolism	model.S(1588,1159) curated (PR #222)
r_2468	PS decarboxylase (1-16:0, 2-18:1), mitochondrial membrane	s_3137 -> s_3129 + s_3138	YNL169C	0	1000	0	Glycerophospholipid metabolism	model.S(1588,1160) curated (PR #222)
r_2469	PS decarboxylase (1-16:1, 2-18:1), mitochondrial membrane	s_3139 -> s_3129 + s_3140	YNL169C	0	1000	0	Glycerophospholipid metabolism	model.S(1588,1161) curated (PR #222)
r_2470	PS decarboxylase (1-18:0, 2-18:1), mitochondrial membrane	s_3141 -> s_3129 + s_3142	YNL169C	0	1000	0	Glycerophospholipid metabolism	model.S(1588,1162) curated (PR #222)
r_2471	PS decarboxylase (1-18:1, 2-18:1), mitochondrial membrane	s_3143 -> s_3129 + s_3144	YNL169C	0	1000	0	Glycerophospholipid metabolism	model.S(1588,1163) curated (PR #222)
r_2472	PS decarboxylase (1-16:0, 2-16:1), Golgi membrane	s_3145 -> s_3147 + s_3148	YGR170W	0	1000	0	Glycerophospholipid metabolism	model.S(1640,1164) curated (PR #222)
r_2473	PS decarboxylase (1-16:1, 2-16:1), Golgi membrane	s_3149 -> s_3147 + s_3150	YGR170W	0	1000	0	Glycerophospholipid metabolism	model.S(1640,1165) curated (PR #222)
r_2474	PS decarboxylase (1-18:0, 2-16:1), Golgi membrane	s_3151 -> s_3147 + s_3152	YGR170W	0	1000	0	Glycerophospholipid metabolism	model.S(1640,1166) curated (PR #222)
r_2475	PS decarboxylase (1-18:1, 2-16:1), Golgi membrane	s_3153 -> s_3147 + s_3154	YGR170W	0	1000	0	Glycerophospholipid metabolism	model.S(1640,1167) curated (PR #222)
r_2476	PS decarboxylase (1-16:0, 2-18:1), Golgi membrane	s_3155 -> s_3147 + s_3156	YGR170W	0	1000	0	Glycerophospholipid metabolism	model.S(1640,1168) curated (PR #222)
r_2477	PS decarboxylase (1-16:1, 2-18:1), Golgi membrane	s_3157 -> s_3147 + s_3158	YGR170W	0	1000	0	Glycerophospholipid metabolism	model.S(1640,1169) curated (PR #222)
r_2478	PS decarboxylase (1-18:0, 2-18:1), Golgi membrane	s_3159 -> s_3147 + s_3160	YGR170W	0	1000	0	Glycerophospholipid metabolism	model.S(1640,1170) curated (PR #222)
r_2479	PS decarboxylase (1-18:1, 2-18:1), Golgi membrane	s_3161 -> s_3147 + s_3162	YGR170W	0	1000	0	Glycerophospholipid metabolism	model.S(1640,1171) curated (PR #222)
r_2480	PS decarboxylase (1-16:0, 2-16:1), vacuolar membrane	s_3163 -> s_3165 + s_3166	YGR170W	0	1000	0	Glycerophospholipid metabolism	model.S(1658,1172) curated (PR #222)
r_2481	PS decarboxylase (1-16:1, 2-16:1), vacuolar membrane	s_3167 -> s_3165 + s_3168	YGR170W	0	1000	0	Glycerophospholipid metabolism	model.S(1658,1173) curated (PR #222)
r_2482	PS decarboxylase (1-18:0, 2-16:1), vacuolar membrane	s_3169 -> s_3165 + s_3170	YGR170W	0	1000	0	Glycerophospholipid metabolism	model.S(1658,1174) curated (PR #222)
r_2483	PS decarboxylase (1-18:1, 2-16:1), vacuolar membrane	s_3171 -> s_3165 + s_3172	YGR170W	0	1000	0	Glycerophospholipid metabolism	model.S(1658,1175) curated (PR #222)
r_2484	PS decarboxylase (1-16:0, 2-18:1), vacuolar membrane	s_3173 -> s_3165 + s_3174	YGR170W	0	1000	0	Glycerophospholipid metabolism	model.S(1658,1176) curated (PR #222)
r_2485	PS decarboxylase (1-16:1, 2-18:1), vacuolar membrane	s_3175 -> s_3165 + s_3176	YGR170W	0	1000	0	Glycerophospholipid metabolism	model.S(1658,1177) curated (PR #222)
r_2486	PS decarboxylase (1-18:0, 2-18:1), vacuolar membrane	s_3177 -> s_3165 + s_3178	YGR170W	0	1000	0	Glycerophospholipid metabolism	model.S(1658,1178) curated (PR #222)
r_2487	PS decarboxylase (1-18:1, 2-18:1), vacuolar membrane	s_3179 -> s_3165 + s_3180	YGR170W	0	1000	0	Glycerophospholipid metabolism	model.S(1658,1179) curated (PR #222)
r_2488	PE methyltransferase (1-16:0, 2-16:1), ER membrane	s_3181 + s_3182 -> s_2783 + s_3183 + s_3184	YGR157W or YJR073C	0	1000	0	Glycerophospholipid metabolism
r_2489	PE methyltransferase (1-16:1, 2-16:1), ER membrane	s_3182 + s_3185 -> s_2783 + s_3183 + s_3186	YGR157W or YJR073C	0	1000	0	Glycerophospholipid metabolism
r_2490	PE methyltransferase (1-18:0, 2-16:1), ER membrane	s_3182 + s_3187 -> s_2783 + s_3183 + s_3188	YGR157W or YJR073C	0	1000	0	Glycerophospholipid metabolism
r_2491	PE methyltransferase (1-18:1, 2-16:1), ER membrane	s_3182 + s_3189 -> s_2783 + s_3183 + s_3190	YGR157W or YJR073C	0	1000	0	Glycerophospholipid metabolism
r_2492	PE methyltransferase (1-16:0, 2-18:1), ER membrane	s_3182 + s_3191 -> s_2783 + s_3183 + s_3192	YGR157W or YJR073C	0	1000	0	Glycerophospholipid metabolism
r_2493	PE methyltransferase (1-16:1, 2-18:1), ER membrane	s_3182 + s_3193 -> s_2783 + s_3183 + s_3194	YGR157W or YJR073C	0	1000	0	Glycerophospholipid metabolism
r_2494	PE methyltransferase (1-18:0, 2-18:1), ER membrane	s_3182 + s_3195 -> s_2783 + s_3183 + s_3196	YGR157W or YJR073C	0	1000	0	Glycerophospholipid metabolism
r_2495	PE methyltransferase (1-18:1, 2-18:1), ER membrane	s_3182 + s_3197 -> s_2783 + s_3183 + s_3198	YGR157W or YJR073C	0	1000	0	Glycerophospholipid metabolism
r_2496	phosphatidyl-N-methylethanolamine methyltransferase (1-16:0, 2-16:1), ER membrane	s_3182 + s_3184 -> s_2783 + s_3183 + s_3199	YJR073C	0	1000	0	Glycerophospholipid metabolism
r_2497	phosphatidyl-N-methylethanolamine methyltransferase (1-16:1, 2-16:1), ER membrane	s_3182 + s_3186 -> s_2783 + s_3183 + s_3200	YJR073C	0	1000	0	Glycerophospholipid metabolism
r_2498	phosphatidyl-N-methylethanolamine methyltransferase (1-18:0, 2-16:1), ER membrane	s_3182 + s_3188 -> s_2783 + s_3183 + s_3201	YJR073C	0	1000	0	Glycerophospholipid metabolism
r_2499	phosphatidyl-N-methylethanolamine methyltransferase (1-18:1, 2-16:1), ER membrane	s_3182 + s_3190 -> s_2783 + s_3183 + s_3202	YJR073C	0	1000	0	Glycerophospholipid metabolism
r_2500	phosphatidyl-N-methylethanolamine methyltransferase (1-16:0, 2-18:1), ER membrane	s_3182 + s_3192 -> s_2783 + s_3183 + s_3203	YJR073C	0	1000	0	Glycerophospholipid metabolism
r_2501	phosphatidyl-N-methylethanolamine methyltransferase (1-16:1, 2-18:1), ER membrane	s_3182 + s_3194 -> s_2783 + s_3183 + s_3204	YJR073C	0	1000	0	Glycerophospholipid metabolism
r_2502	phosphatidyl-N-methylethanolamine methyltransferase (1-18:0, 2-18:1), ER membrane	s_3182 + s_3196 -> s_2783 + s_3183 + s_3205	YJR073C	0	1000	0	Glycerophospholipid metabolism
r_2503	phosphatidyl-N-methylethanolamine methyltransferase (1-18:1, 2-18:1), ER membrane	s_3182 + s_3198 -> s_2783 + s_3183 + s_3206	YJR073C	0	1000	0	Glycerophospholipid metabolism
r_2504	phosphatidyl-N,N-dimethylethanolamine methyltransferase (1-16:0, 2-16:1), ER membrane	s_3182 + s_3199 -> s_2783 + s_3183 + s_3207	YJR073C	0	1000	0	Glycerophospholipid metabolism
r_2505	phosphatidyl-N,N-dimethylethanolamine methyltransferase (1-16:1, 2-16:1), ER membrane	s_3182 + s_3200 -> s_2783 + s_3183 + s_3208	YJR073C	0	1000	0	Glycerophospholipid metabolism
r_2506	phosphatidyl-N,N-dimethylethanolamine methyltransferase (1-18:0, 2-16:1), ER membrane	s_3182 + s_3201 -> s_2783 + s_3183 + s_3209	YJR073C	0	1000	0	Glycerophospholipid metabolism
r_2507	phosphatidyl-N,N-dimethylethanolamine methyltransferase (1-18:1, 2-16:1), ER membrane	s_3182 + s_3202 -> s_2783 + s_3183 + s_3210	YJR073C	0	1000	0	Glycerophospholipid metabolism
r_2508	phosphatidyl-N,N-dimethylethanolamine methyltransferase (1-16:0, 2-18:1), ER membrane	s_3182 + s_3203 -> s_2783 + s_3183 + s_3211	YJR073C	0	1000	0	Glycerophospholipid metabolism
r_2509	phosphatidyl-N,N-dimethylethanolamine methyltransferase (1-16:1, 2-18:1), ER membrane	s_3182 + s_3204 -> s_2783 + s_3183 + s_3212	YJR073C	0	1000	0	Glycerophospholipid metabolism
r_2510	phosphatidyl-N,N-dimethylethanolamine methyltransferase (1-18:0, 2-18:1), ER membrane	s_3182 + s_3205 -> s_2783 + s_3183 + s_3213	YJR073C	0	1000	0	Glycerophospholipid metabolism
r_2511	phosphatidyl-N,N-dimethylethanolamine methyltransferase (1-18:1, 2-18:1), ER membrane	s_3182 + s_3206 -> s_2783 + s_3183 + s_3214	YJR073C	0	1000	0	Glycerophospholipid metabolism
r_2512	DAG kinase (1-16:0, 2-16:1), ER membrane	s_2783 + s_2967 + s_3083 -> s_2954 + s_3215	YOR311C	0	1000	0	Glycerophospholipid metabolism	model.S(1281,1204) curated (PR #222)
r_2513	DAG kinase (1-16:1, 2-16:1), ER membrane	s_2783 + s_2969 + s_3083 -> s_2956 + s_3215	YOR311C	0	1000	0	Glycerophospholipid metabolism	model.S(1281,1205) curated (PR #222)
r_2514	DAG kinase (1-18:0, 2-16:1), ER membrane	s_2783 + s_2971 + s_3083 -> s_2958 + s_3215	YOR311C	0	1000	0	Glycerophospholipid metabolism	model.S(1281,1206) curated (PR #222)
r_2515	DAG kinase (1-18:1, 2-16:1), ER membrane	s_2783 + s_2973 + s_3083 -> s_2960 + s_3215	YOR311C	0	1000	0	Glycerophospholipid metabolism	model.S(1281,1207) curated (PR #222)
r_2516	DAG kinase (1-16:0, 2-18:1), ER membrane	s_2783 + s_2968 + s_3083 -> s_2955 + s_3215	YOR311C	0	1000	0	Glycerophospholipid metabolism	model.S(1281,1208) curated (PR #222)
r_2517	DAG kinase (1-16:1, 2-18:1), ER membrane	s_2783 + s_2970 + s_3083 -> s_2957 + s_3215	YOR311C	0	1000	0	Glycerophospholipid metabolism	model.S(1281,1209) curated (PR #222)
r_2518	DAG kinase (1-18:0, 2-18:1), ER membrane	s_2783 + s_2972 + s_3083 -> s_2959 + s_3215	YOR311C	0	1000	0	Glycerophospholipid metabolism	model.S(1281,1210) curated (PR #222)
r_2519	DAG kinase (1-18:1, 2-18:1), ER membrane	s_2783 + s_2974 + s_3083 -> s_2961 + s_3215	YOR311C	0	1000	0	Glycerophospholipid metabolism	model.S(1281,1211) curated (PR #222)
r_2520	ethanolaminephosphotransferase (1-16:0, 2-16:1), ER membrane	s_2967 + s_3216 -> s_2783 + s_3108 + s_3181	YHR123W	0	1000	0	Glycerophospholipid metabolism
r_2521	ethanolaminephosphotransferase (1-16:1, 2-16:1), ER membrane	s_2969 + s_3216 -> s_2783 + s_3108 + s_3185	YHR123W	0	1000	0	Glycerophospholipid metabolism
r_2522	ethanolaminephosphotransferase (1-18:0, 2-16:1), ER membrane	s_2971 + s_3216 -> s_2783 + s_3108 + s_3187	YHR123W	0	1000	0	Glycerophospholipid metabolism
r_2523	ethanolaminephosphotransferase (1-18:1, 2-16:1), ER membrane	s_2973 + s_3216 -> s_2783 + s_3108 + s_3189	YHR123W	0	1000	0	Glycerophospholipid metabolism
r_2524	ethanolaminephosphotransferase (1-16:0, 2-18:1), ER membrane	s_2968 + s_3216 -> s_2783 + s_3108 + s_3191	YHR123W	0	1000	0	Glycerophospholipid metabolism
r_2525	ethanolaminephosphotransferase (1-16:1, 2-18:1), ER membrane	s_2970 + s_3216 -> s_2783 + s_3108 + s_3193	YHR123W	0	1000	0	Glycerophospholipid metabolism
r_2526	ethanolaminephosphotransferase (1-18:0, 2-18:1), ER membrane	s_2972 + s_3216 -> s_2783 + s_3108 + s_3195	YHR123W	0	1000	0	Glycerophospholipid metabolism
r_2527	ethanolaminephosphotransferase (1-18:1, 2-18:1), ER membrane	s_2974 + s_3216 -> s_2783 + s_3108 + s_3197	YHR123W	0	1000	0	Glycerophospholipid metabolism
r_2528	cholinephosphotransferase (1-16:0, 2-16:1), ER membrane	s_2967 + s_3217 -> s_2783 + s_3108 + s_3207	YHR123W or YNL130C	0	1000	0	Glycerophospholipid metabolism
r_2529	cholinephosphotransferase (1-16:1, 2-16:1), ER membrane	s_2969 + s_3217 -> s_2783 + s_3108 + s_3208	YHR123W or YNL130C	0	1000	0	Glycerophospholipid metabolism
r_2530	cholinephosphotransferase (1-18:0, 2-16:1), ER membrane	s_2971 + s_3217 -> s_2783 + s_3108 + s_3209	YHR123W or YNL130C	0	1000	0	Glycerophospholipid metabolism
r_2531	cholinephosphotransferase (1-18:1, 2-16:1), ER membrane	s_2973 + s_3217 -> s_2783 + s_3108 + s_3210	YHR123W or YNL130C	0	1000	0	Glycerophospholipid metabolism
r_2532	cholinephosphotransferase (1-16:0, 2-18:1), ER membrane	s_2968 + s_3217 -> s_2783 + s_3108 + s_3211	YHR123W or YNL130C	0	1000	0	Glycerophospholipid metabolism
r_2533	cholinephosphotransferase (1-16:1, 2-18:1), ER membrane	s_2970 + s_3217 -> s_2783 + s_3108 + s_3212	YHR123W or YNL130C	0	1000	0	Glycerophospholipid metabolism
r_2534	cholinephosphotransferase (1-18:0, 2-18:1), ER membrane	s_2972 + s_3217 -> s_2783 + s_3108 + s_3213	YHR123W or YNL130C	0	1000	0	Glycerophospholipid metabolism
r_2535	cholinephosphotransferase (1-18:1, 2-18:1), ER membrane	s_2974 + s_3217 -> s_2783 + s_3108 + s_3214	YHR123W or YNL130C	0	1000	0	Glycerophospholipid metabolism
r_2536	phosphatidylglycerolphosphate synthase (1-16:0, 2-16:1), mitochondrial membrane	s_3096 + s_3218 -> s_3219 + s_3220	YCL004W	0	1000	0	Glycerophospholipid metabolism	model.S(1588,1228) curated (PR #222)
r_2537	phosphatidylglycerolphosphate synthase (1-16:1, 2-16:1), mitochondrial membrane	s_3098 + s_3218 -> s_3219 + s_3221	YCL004W	0	1000	0	Glycerophospholipid metabolism	model.S(1588,1229) curated (PR #222)
r_2538	phosphatidylglycerolphosphate synthase (1-18:0, 2-16:1), mitochondrial membrane	s_3100 + s_3218 -> s_3219 + s_3222	YCL004W	0	1000	0	Glycerophospholipid metabolism	model.S(1588,1230) curated (PR #222)
r_2539	phosphatidylglycerolphosphate synthase (1-18:1, 2-16:1), mitochondrial membrane	s_3102 + s_3218 -> s_3219 + s_3223	YCL004W	0	1000	0	Glycerophospholipid metabolism	model.S(1588,1231) curated (PR #222)
r_2540	phosphatidylglycerolphosphate synthase (1-16:0, 2-18:1), mitochondrial membrane	s_3104 + s_3218 -> s_3219 + s_3224	YCL004W	0	1000	0	Glycerophospholipid metabolism	model.S(1588,1232) curated (PR #222)
r_2541	phosphatidylglycerolphosphate synthase (1-16:1, 2-18:1), mitochondrial membrane	s_3106 + s_3218 -> s_3219 + s_3225	YCL004W	0	1000	0	Glycerophospholipid metabolism	model.S(1588,1233) curated (PR #222)
r_2542	PGP phosphatase (1-16:0, 2-16:1), mitochondrial membrane	s_3220 + s_3226 -> 2 s_3094 + s_3227 + s_3228	YHR100C	0	1000	0	Glycerophospholipid metabolism	model.S(1588,1234) curated (PR #222)
r_2543	PGP phosphatase (1-16:1, 2-16:1), mitochondrial membrane	s_3221 + s_3226 -> 2 s_3094 + s_3228 + s_3229	YHR100C	0	1000	0	Glycerophospholipid metabolism	model.S(1588,1235) curated (PR #222)
r_2544	PGP phosphatase (1-18:0, 2-16:1), mitochondrial membrane	s_3222 + s_3226 -> 2 s_3094 + s_3228 + s_3230	YHR100C	0	1000	0	Glycerophospholipid metabolism	model.S(1588,1236) curated (PR #222)
r_2545	PGP phosphatase (1-18:1, 2-16:1), mitochondrial membrane	s_3223 + s_3226 -> 2 s_3094 + s_3228 + s_3231	YHR100C	0	1000	0	Glycerophospholipid metabolism	model.S(1588,1237) curated (PR #222)
r_2546	PGP phosphatase (1-16:0, 2-18:1), mitochondrial membrane	s_3224 + s_3226 -> 2 s_3094 + s_3228 + s_3232	YHR100C	0	1000	0	Glycerophospholipid metabolism	model.S(1588,1238) curated (PR #222)
r_2547	PGP phosphatase (1-16:1, 2-18:1), mitochondrial membrane	s_3225 + s_3226 -> 2 s_3094 + s_3228 + s_3233	YHR100C	0	1000	0	Glycerophospholipid metabolism	model.S(1588,1239) curated (PR #222)
r_2548	CL synthase (1-16:0, 2-16:1, 3-16:0, 4-16:1), mitochondrial membrane	s_3096 + s_3227 -> 2 s_3094 + s_3219 + s_3234	YDL142C	0	1000	0	Glycerophospholipid metabolism	model.S(1588,1240) curated (PR #222)
r_2549	CL synthase (1-16:0, 2-16:1, 3-16:1, 4-16:1), mitochondrial membrane	s_3096 + s_3229 -> 2 s_3094 + s_3219 + s_3235	YDL142C	0	1000	0	Glycerophospholipid metabolism	model.S(1588,1241) curated (PR #222)
r_2550	CL synthase (1-16:0, 2-16:1, 3-18:0, 4-16:1), mitochondrial membrane	s_3096 + s_3230 -> 2 s_3094 + s_3219 + s_3236	YDL142C	0	1000	0	Glycerophospholipid metabolism	model.S(1588,1242) curated (PR #222)
r_2551	CL synthase (1-16:0, 2-16:1, 3-18:1, 4-16:1), mitochondrial membrane	s_3096 + s_3231 -> 2 s_3094 + s_3219 + s_3237	YDL142C	0	1000	0	Glycerophospholipid metabolism	model.S(1588,1243) curated (PR #222)
r_2552	CL synthase (1-16:0, 2-16:1, 3-16:0, 4-18:1), mitochondrial membrane	s_3096 + s_3232 -> 2 s_3094 + s_3219 + s_3238	YDL142C	0	1000	0	Glycerophospholipid metabolism	model.S(1588,1244) curated (PR #222)
r_2553	CL synthase (1-16:0, 2-16:1, 3-16:1, 4-18:1), mitochondrial membrane	s_3096 + s_3233 -> 2 s_3094 + s_3219 + s_3239	YDL142C	0	1000	0	Glycerophospholipid metabolism	model.S(1588,1245) curated (PR #222)
r_2554	CL synthase (1-16:1, 2-16:1, 3-16:0, 4-16:1), mitochondrial membrane	s_3098 + s_3227 -> 2 s_3094 + s_3219 + s_3240	YDL142C	0	1000	0	Glycerophospholipid metabolism	model.S(1588,1246) curated (PR #222)
r_2555	CL synthase (1-16:1, 2-16:1, 3-16:1, 4-16:1), mitochondrial membrane	s_3098 + s_3229 -> 2 s_3094 + s_3219 + s_3241	YDL142C	0	1000	0	Glycerophospholipid metabolism	model.S(1588,1247) curated (PR #222)
r_2556	CL synthase (1-16:1, 2-16:1, 3-18:0, 4-16:1), mitochondrial membrane	s_3098 + s_3230 -> 2 s_3094 + s_3219 + s_3242	YDL142C	0	1000	0	Glycerophospholipid metabolism	model.S(1588,1248) curated (PR #222)
r_2557	CL synthase (1-16:1, 2-16:1, 3-18:1, 4-16:1), mitochondrial membrane	s_3098 + s_3231 -> 2 s_3094 + s_3219 + s_3243	YDL142C	0	1000	0	Glycerophospholipid metabolism	model.S(1588,1249) curated (PR #222)
r_2558	CL synthase (1-16:1, 2-16:1, 3-16:0, 4-18:1), mitochondrial membrane	s_3098 + s_3232 -> 2 s_3094 + s_3219 + s_3244	YDL142C	0	1000	0	Glycerophospholipid metabolism	model.S(1588,1250) curated (PR #222)
r_2559	CL synthase (1-16:1, 2-16:1, 3-16:1, 4-18:1), mitochondrial membrane	s_3098 + s_3233 -> 2 s_3094 + s_3219 + s_3245	YDL142C	0	1000	0	Glycerophospholipid metabolism	model.S(1588,1251) curated (PR #222)
r_2560	CL synthase (1-18:0, 2-16:1, 3-16:0, 4-16:1), mitochondrial membrane	s_3100 + s_3227 -> 2 s_3094 + s_3219 + s_3246	YDL142C	0	1000	0	Glycerophospholipid metabolism	model.S(1588,1252) curated (PR #222)
r_2561	CL synthase (1-18:0, 2-16:1, 3-16:1, 4-16:1), mitochondrial membrane	s_3100 + s_3229 -> 2 s_3094 + s_3219 + s_3247	YDL142C	0	1000	0	Glycerophospholipid metabolism	model.S(1588,1253) curated (PR #222)
r_2562	CL synthase (1-18:0, 2-16:1, 3-18:0, 4-16:1), mitochondrial membrane	s_3100 + s_3230 -> 2 s_3094 + s_3219 + s_3248	YDL142C	0	1000	0	Glycerophospholipid metabolism	model.S(1588,1254) curated (PR #222)
r_2563	CL synthase (1-18:0, 2-16:1, 3-18:1, 4-16:1), mitochondrial membrane	s_3100 + s_3231 -> 2 s_3094 + s_3219 + s_3249	YDL142C	0	1000	0	Glycerophospholipid metabolism	model.S(1588,1255) curated (PR #222)
r_2564	CL synthase (1-18:0, 2-16:1, 3-16:0, 4-18:1), mitochondrial membrane	s_3100 + s_3232 -> 2 s_3094 + s_3219 + s_3250	YDL142C	0	1000	0	Glycerophospholipid metabolism	model.S(1588,1256) curated (PR #222)
r_2565	CL synthase (1-18:0, 2-16:1, 3-16:1, 4-18:1), mitochondrial membrane	s_3100 + s_3233 -> 2 s_3094 + s_3219 + s_3251	YDL142C	0	1000	0	Glycerophospholipid metabolism	model.S(1588,1257) curated (PR #222)
r_2566	CL synthase (1-18:1, 2-16:1, 3-16:0, 4-16:1), mitochondrial membrane	s_3102 + s_3227 -> 2 s_3094 + s_3219 + s_3252	YDL142C	0	1000	0	Glycerophospholipid metabolism	model.S(1588,1258) curated (PR #222)
r_2567	CL synthase (1-18:1, 2-16:1, 3-16:1, 4-16:1), mitochondrial membrane	s_3102 + s_3229 -> 2 s_3094 + s_3219 + s_3253	YDL142C	0	1000	0	Glycerophospholipid metabolism	model.S(1588,1259) curated (PR #222)
r_2568	CL synthase (1-18:1, 2-16:1, 3-18:0, 4-16:1), mitochondrial membrane	s_3102 + s_3230 -> 2 s_3094 + s_3219 + s_3254	YDL142C	0	1000	0	Glycerophospholipid metabolism	model.S(1588,1260) curated (PR #222)
r_2569	CL synthase (1-18:1, 2-16:1, 3-18:1, 4-16:1), mitochondrial membrane	s_3102 + s_3231 -> 2 s_3094 + s_3219 + s_3255	YDL142C	0	1000	0	Glycerophospholipid metabolism	model.S(1588,1261) curated (PR #222)
r_2570	CL synthase (1-18:1, 2-16:1, 3-16:0, 4-18:1), mitochondrial membrane	s_3102 + s_3232 -> 2 s_3094 + s_3219 + s_3256	YDL142C	0	1000	0	Glycerophospholipid metabolism	model.S(1588,1262) curated (PR #222)
r_2571	CL synthase (1-18:1, 2-16:1, 3-16:1, 4-18:1), mitochondrial membrane	s_3102 + s_3233 -> 2 s_3094 + s_3219 + s_3257	YDL142C	0	1000	0	Glycerophospholipid metabolism	model.S(1588,1263) curated (PR #222)
r_2572	CL synthase (1-16:0, 2-18:1, 3-16:0, 4-16:1), mitochondrial membrane	s_3104 + s_3227 -> 2 s_3094 + s_3219 + s_3258	YDL142C	0	1000	0	Glycerophospholipid metabolism	model.S(1588,1264) curated (PR #222)
r_2573	CL synthase (1-16:0, 2-18:1, 3-16:1, 4-16:1), mitochondrial membrane	s_3104 + s_3229 -> 2 s_3094 + s_3219 + s_3259	YDL142C	0	1000	0	Glycerophospholipid metabolism	model.S(1588,1265) curated (PR #222)
r_2574	CL synthase (1-16:0, 2-18:1, 3-18:0, 4-16:1), mitochondrial membrane	s_3104 + s_3230 -> 2 s_3094 + s_3219 + s_3260	YDL142C	0	1000	0	Glycerophospholipid metabolism	model.S(1588,1266) curated (PR #222)
r_2575	CL synthase (1-16:0, 2-18:1, 3-18:1, 4-16:1), mitochondrial membrane	s_3104 + s_3231 -> 2 s_3094 + s_3219 + s_3261	YDL142C	0	1000	0	Glycerophospholipid metabolism	model.S(1588,1267) curated (PR #222)
r_2576	CL synthase (1-16:0, 2-18:1, 3-16:0, 4-18:1), mitochondrial membrane	s_3104 + s_3232 -> 2 s_3094 + s_3219 + s_3262	YDL142C	0	1000	0	Glycerophospholipid metabolism	model.S(1588,1268) curated (PR #222)
r_2577	CL synthase (1-16:0, 2-18:1, 3-16:1, 4-18:1), mitochondrial membrane	s_3104 + s_3233 -> 2 s_3094 + s_3219 + s_3263	YDL142C	0	1000	0	Glycerophospholipid metabolism	model.S(1588,1269) curated (PR #222)
r_2578	CL synthase (1-16:1, 2-18:1, 3-16:0, 4-16:1), mitochondrial membrane	s_3106 + s_3227 -> 2 s_3094 + s_3219 + s_3264	YDL142C	0	1000	0	Glycerophospholipid metabolism	model.S(1588,1270) curated (PR #222)
r_2579	CL synthase (1-16:1, 2-18:1, 3-16:1, 4-16:1), mitochondrial membrane	s_3106 + s_3229 -> 2 s_3094 + s_3219 + s_3265	YDL142C	0	1000	0	Glycerophospholipid metabolism	model.S(1588,1271) curated (PR #222)
r_2580	CL synthase (1-16:1, 2-18:1, 3-18:0, 4-16:1), mitochondrial membrane	s_3106 + s_3230 -> 2 s_3094 + s_3219 + s_3266	YDL142C	0	1000	0	Glycerophospholipid metabolism	model.S(1588,1272) curated (PR #222)
r_2581	CL synthase (1-16:1, 2-18:1, 3-18:1, 4-16:1), mitochondrial membrane	s_3106 + s_3231 -> 2 s_3094 + s_3219 + s_3267	YDL142C	0	1000	0	Glycerophospholipid metabolism	model.S(1588,1273) curated (PR #222)
r_2582	CL synthase (1-16:1, 2-18:1, 3-16:0, 4-18:1), mitochondrial membrane	s_3106 + s_3232 -> 2 s_3094 + s_3219 + s_3268	YDL142C	0	1000	0	Glycerophospholipid metabolism	model.S(1588,1274) curated (PR #222)
r_2583	CL synthase (1-16:1, 2-18:1, 3-16:1, 4-18:1), mitochondrial membrane	s_3106 + s_3233 -> 2 s_3094 + s_3219 + s_3269	YDL142C	0	1000	0	Glycerophospholipid metabolism	model.S(1588,1275) curated (PR #222)
r_2584	CL (1-16:0, 2-16:1, 3-16:0, 4-16:1) phospholipase (1-position), mitochondrial membrane	s_3226 + s_3234 -> s_3094 + s_3270 + s_3271	YGR110W	0	1000	0	Glycerophospholipid metabolism
r_2585	CL (1-16:0, 2-16:1, 3-16:1, 4-16:1) phospholipase (1-position), mitochondrial membrane	s_3226 + s_3235 -> s_3094 + s_3271 + s_3272	YGR110W	0	1000	0	Glycerophospholipid metabolism
r_2586	CL (1-16:0, 2-16:1, 3-18:0, 4-16:1) phospholipase (1-position), mitochondrial membrane	s_3226 + s_3236 -> s_3094 + s_3271 + s_3273	YGR110W	0	1000	0	Glycerophospholipid metabolism
r_2587	CL (1-16:0, 2-16:1, 3-18:1, 4-16:1) phospholipase (1-position), mitochondrial membrane	s_3226 + s_3237 -> s_3094 + s_3271 + s_3274	YGR110W	0	1000	0	Glycerophospholipid metabolism
r_2588	CL (1-16:0, 2-16:1, 3-16:0, 4-18:1) phospholipase (1-position), mitochondrial membrane	s_3226 + s_3238 -> s_3094 + s_3271 + s_3275	YGR110W	0	1000	0	Glycerophospholipid metabolism
r_2589	CL (1-16:0, 2-16:1, 3-16:1, 4-18:1) phospholipase (1-position), mitochondrial membrane	s_3226 + s_3239 -> s_3094 + s_3271 + s_3276	YGR110W	0	1000	0	Glycerophospholipid metabolism
r_2590	CL (1-18:0, 2-16:1, 3-16:0, 4-16:1) phospholipase (1-position), mitochondrial membrane	s_3226 + s_3246 -> s_3094 + s_3270 + s_3277	YGR110W	0	1000	0	Glycerophospholipid metabolism
r_2591	CL (1-18:0, 2-16:1, 3-16:1, 4-16:1) phospholipase (1-position), mitochondrial membrane	s_3226 + s_3247 -> s_3094 + s_3272 + s_3277	YGR110W	0	1000	0	Glycerophospholipid metabolism
r_2592	CL (1-18:0, 2-16:1, 3-18:0, 4-16:1) phospholipase (1-position), mitochondrial membrane	s_3226 + s_3248 -> s_3094 + s_3273 + s_3277	YGR110W	0	1000	0	Glycerophospholipid metabolism
r_2593	CL (1-18:0, 2-16:1, 3-18:1, 4-16:1) phospholipase (1-position), mitochondrial membrane	s_3226 + s_3249 -> s_3094 + s_3274 + s_3277	YGR110W	0	1000	0	Glycerophospholipid metabolism
r_2594	CL (1-18:0, 2-16:1, 3-16:0, 4-18:1) phospholipase (1-position), mitochondrial membrane	s_3226 + s_3250 -> s_3094 + s_3275 + s_3277	YGR110W	0	1000	0	Glycerophospholipid metabolism
r_2595	CL (1-18:0, 2-16:1, 3-16:1, 4-18:1) phospholipase (1-position), mitochondrial membrane	s_3226 + s_3251 -> s_3094 + s_3276 + s_3277	YGR110W	0	1000	0	Glycerophospholipid metabolism
r_2596	CL (1-16:0, 2-18:1, 3-16:0, 4-16:1) phospholipase (1-position), mitochondrial membrane	s_3226 + s_3258 -> s_3094 + s_3271 + s_3278	YGR110W	0	1000	0	Glycerophospholipid metabolism
r_2597	CL (1-16:0, 2-18:1, 3-16:1, 4-16:1) phospholipase (1-position), mitochondrial membrane	s_3226 + s_3259 -> s_3094 + s_3271 + s_3279	YGR110W	0	1000	0	Glycerophospholipid metabolism
r_2598	CL (1-16:0, 2-18:1, 3-18:0, 4-16:1) phospholipase (1-position), mitochondrial membrane	s_3226 + s_3260 -> s_3094 + s_3271 + s_3280	YGR110W	0	1000	0	Glycerophospholipid metabolism
r_2599	CL (1-16:0, 2-18:1, 3-18:1, 4-16:1) phospholipase (1-position), mitochondrial membrane	s_3226 + s_3261 -> s_3094 + s_3271 + s_3281	YGR110W	0	1000	0	Glycerophospholipid metabolism
r_2600	CL (1-16:0, 2-18:1, 3-16:0, 4-18:1) phospholipase (1-position), mitochondrial membrane	s_3226 + s_3262 -> s_3094 + s_3271 + s_3282	YGR110W	0	1000	0	Glycerophospholipid metabolism
r_2601	CL (1-16:0, 2-18:1, 3-16:1, 4-18:1) phospholipase (1-position), mitochondrial membrane	s_3226 + s_3263 -> s_3094 + s_3271 + s_3283	YGR110W	0	1000	0	Glycerophospholipid metabolism
r_2602	CL (1-16:0, 2-16:1, 3-16:0, 4-16:1) phospholipase (3-position), mitochondrial membrane	s_3226 + s_3234 -> s_3094 + s_3271 + s_3284	YGR110W	0	1000	0	Glycerophospholipid metabolism
r_2603	CL (1-16:0, 2-16:1, 3-18:0, 4-16:1) phospholipase (3-position), mitochondrial membrane	s_3226 + s_3236 -> s_3094 + s_3277 + s_3284	YGR110W	0	1000	0	Glycerophospholipid metabolism
r_2604	CL (1-16:0, 2-16:1, 3-16:0, 4-18:1) phospholipase (3-position), mitochondrial membrane	s_3226 + s_3238 -> s_3094 + s_3271 + s_3285	YGR110W	0	1000	0	Glycerophospholipid metabolism
r_2605	CL (1-16:1, 2-16:1, 3-16:0, 4-16:1) phospholipase (3-position), mitochondrial membrane	s_3226 + s_3240 -> s_3094 + s_3271 + s_3286	YGR110W	0	1000	0	Glycerophospholipid metabolism
r_2606	CL (1-16:1, 2-16:1, 3-18:0, 4-16:1) phospholipase (3-position), mitochondrial membrane	s_3226 + s_3242 -> s_3094 + s_3277 + s_3286	YGR110W	0	1000	0	Glycerophospholipid metabolism
r_2607	CL (1-16:1, 2-16:1, 3-16:0, 4-18:1) phospholipase (3-position), mitochondrial membrane	s_3226 + s_3244 -> s_3094 + s_3271 + s_3287	YGR110W	0	1000	0	Glycerophospholipid metabolism
r_2608	CL (1-18:0, 2-16:1, 3-16:0, 4-16:1) phospholipase (3-position), mitochondrial membrane	s_3226 + s_3246 -> s_3094 + s_3271 + s_3288	YGR110W	0	1000	0	Glycerophospholipid metabolism
r_2609	CL (1-18:0, 2-16:1, 3-18:0, 4-16:1) phospholipase (3-position), mitochondrial membrane	s_3226 + s_3248 -> s_3094 + s_3277 + s_3288	YGR110W	0	1000	0	Glycerophospholipid metabolism
r_2610	CL (1-18:0, 2-16:1, 3-16:0, 4-18:1) phospholipase (3-position), mitochondrial membrane	s_3226 + s_3250 -> s_3094 + s_3271 + s_3289	YGR110W	0	1000	0	Glycerophospholipid metabolism
r_2611	CL (1-18:1, 2-16:1, 3-16:0, 4-16:1) phospholipase (3-position), mitochondrial membrane	s_3226 + s_3252 -> s_3094 + s_3271 + s_3290	YGR110W	0	1000	0	Glycerophospholipid metabolism
r_2612	CL (1-18:1, 2-16:1, 3-18:0, 4-16:1) phospholipase (3-position), mitochondrial membrane	s_3226 + s_3254 -> s_3094 + s_3277 + s_3290	YGR110W	0	1000	0	Glycerophospholipid metabolism
r_2613	CL (1-18:1, 2-16:1, 3-16:0, 4-18:1) phospholipase (3-position), mitochondrial membrane	s_3226 + s_3256 -> s_3094 + s_3271 + s_3291	YGR110W	0	1000	0	Glycerophospholipid metabolism
r_2614	CL (1-16:0, 2-18:1, 3-16:0, 4-16:1) phospholipase (3-position), mitochondrial membrane	s_3226 + s_3258 -> s_3094 + s_3271 + s_3292	YGR110W	0	1000	0	Glycerophospholipid metabolism
r_2615	CL (1-16:0, 2-18:1, 3-18:0, 4-16:1) phospholipase (3-position), mitochondrial membrane	s_3226 + s_3260 -> s_3094 + s_3277 + s_3292	YGR110W	0	1000	0	Glycerophospholipid metabolism
r_2616	CL (1-16:0, 2-18:1, 3-16:0, 4-18:1) phospholipase (3-position), mitochondrial membrane	s_3226 + s_3262 -> s_3094 + s_3271 + s_3293	YGR110W	0	1000	0	Glycerophospholipid metabolism
r_2617	CL (1-16:1, 2-18:1, 3-16:0, 4-16:1) phospholipase (3-position), mitochondrial membrane	s_3226 + s_3264 -> s_3094 + s_3271 + s_3294	YGR110W	0	1000	0	Glycerophospholipid metabolism
r_2618	CL (1-16:1, 2-18:1, 3-18:0, 4-16:1) phospholipase (3-position), mitochondrial membrane	s_3226 + s_3266 -> s_3094 + s_3277 + s_3294	YGR110W	0	1000	0	Glycerophospholipid metabolism
r_2619	CL (1-16:1, 2-18:1, 3-16:0, 4-18:1) phospholipase (3-position), mitochondrial membrane	s_3226 + s_3268 -> s_3094 + s_3271 + s_3295	YGR110W	0	1000	0	Glycerophospholipid metabolism
r_2620	MLCL (2-16:1, 3-16:0, 4-16:1):PC (1-16:0, 2-16:1) acyltransferase, mitochondrial membrane	s_3270 + s_3296 <=> s_3240 + s_3297	YPR140W	-1000	1000	0	Glycerophospholipid metabolism
[truncated: 2,065 more rows]

## Sheet: Metabolite List
Abbreviation	Description	Charged formula	Charge	Compartment
s_0001[u]	(1->3)-beta-D-glucan	C6H10O5	0	Unknown
s_0002[u]	(1->3)-beta-D-glucan	C6H10O5	0	Unknown
s_0003[u]	(1->3)-beta-D-glucan	C6H10O5	0	Unknown
s_0004[u]	(1->6)-beta-D-glucan	C6H10O5	0	Unknown
s_0006[u]	(2-amino-4-hydroxy-7,8-dihydropteridin-6-yl)methyl trihydrogen diphosphate	C7H8N5O8P2	-3	Unknown
s_0007[u]	(2E)-3-(methoxycarbonyl)pent-2-enedioic acid	C7H6O6	-2	Unknown
s_0008[u]	(2R,3R)-2,3-dihydroxy-3-methylpentanoate	C6H11O4	-1	Unknown
s_0009[u]	(2R,3S)-3-isopropylmalate	C7H10O5	-2	Unknown
s_0010[u]	(2S)-2-isopropyl-3-oxosuccinate	C7H8O5	-2	Unknown
s_0011[u]	(2S)-2-isopropyl-3-oxosuccinate	C7H8O5	-2	Unknown
s_0012[u]	(2S,3R)-3-hydroxybutane-1,2,3-tricarboxylic acid	C7H7O7	-3	Unknown
s_0013[u]	(5S,6S)-di-HETE	C20H31O4	-1	Unknown
s_0014[u]	(5S,6S)-di-HETE	C20H31O4	-1	Unknown
s_0015[u]	(N(omega)-L-arginino)succinic acid	C10H17N4O6	-1	Unknown
s_0016[u]	(R)-2,3-dihydroxy-3-methylbutanoate	C5H9O4	-1	Unknown
s_0017[u]	(R)-4'-phosphopantothenic acid	C9H15NO8P	-3	Unknown
s_0018[u]	(R)-5-diphosphomevalonic acid	C6H10O10P2	-4	Unknown
s_0019[u]	(R)-5-phosphomevalonic acid	C6H10O7P	-3	Unknown
s_0020[u]	(R)-acetoin	C4H8O2	0	Unknown
s_0021[u]	(R)-carnitine	C7H15NO3	0	Unknown
s_0022[u]	(R)-carnitine	C7H15NO3	0	Unknown
s_0023[u]	(R)-carnitine	C7H15NO3	0	Unknown
s_0024[u]	(R)-carnitine	C7H15NO3	0	Unknown
s_0025[u]	(R)-lactate	C3H5O3	-1	Unknown
s_0026[u]	(R)-lactate	C3H5O3	-1	Unknown
s_0027[u]	(R)-lactate	C3H5O3	-1	Unknown
s_0028[u]	(R)-mevalonate	C6H11O4	-1	Unknown
s_0029[u]	(R)-mevalonate	C6H11O4	-1	Unknown
s_0030[u]	(R)-pantoate	C6H11O4	-1	Unknown
s_0031[u]	(R)-pantothenate	C9H16NO5	-1	Unknown
s_0032[u]	(R)-pantothenate	C9H16NO5	-1	Unknown
s_0033[u]	(R)-S-lactoylglutathione	C13H20N3O8S	-1	Unknown
s_0034[u]	(R)-S-lactoylglutathione	C13H20N3O8S	-1	Unknown
s_0035[u]	(R,R)-2,3-butanediol	C4H10O2	0	Unknown
s_0036[u]	(R,R)-2,3-butanediol	C4H10O2	0	Unknown
s_0037[u]	(S)-2,3-epoxysqualene	C30H50O	0	Unknown
s_0038[u]	(S)-2,3-epoxysqualene	C30H50O	0	Unknown
s_0039[u]	(S)-2-acetyl-2-hydroxybutanoate	C6H9O4	-1	Unknown
s_0042[u]	(R)-3-hydroxydecanoyl-CoA	C31H50N7O18P3S	-4	Unknown
s_0045[u]	(S)-3-hydroxyhexacosanoyl-CoA	C47H82N7O18P3S	-4	Unknown
s_0048[u]	(R)-3-hydroxylauroyl-CoA	C33H54N7O18P3S	-4	Unknown
s_0051[u]	(S)-3-hydroxypalmitoyl-CoA	C37H62N7O18P3S	-4	Unknown
s_0054[u]	(S)-3-hydroxytetradecanoyl-CoA	C35H58N7O18P3S	-4	Unknown
s_0056[u]	(S)-3-methyl-2-oxopentanoate	C6H9O3	-1	Unknown
s_0058[u]	(S)-3-methyl-2-oxopentanoate	C6H9O3	-1	Unknown
s_0060[u]	(S)-3-methyl-2-oxopentanoate	C6H9O3	-1	Unknown
s_0061[u]	(S)-dihydroorotate	C5H5N2O4	-1	Unknown
s_0062[u]	(S)-lactaldehyde	C3H6O2	0	Unknown
s_0063[u]	(S)-lactate	C3H5O3	-1	Unknown
s_0064[u]	(S)-lactate	C3H5O3	-1	Unknown
s_0065[u]	(S)-lactate	C3H5O3	-1	Unknown
s_0066[u]	(S)-malate	C4H4O5	-2	Unknown
s_0067[u]	(S)-malate	C4H4O5	-2	Unknown
s_0068[u]	(S)-malate	C4H4O5	-2	Unknown
s_0069[u]	(S)-malate	C4H4O5	-2	Unknown
s_0075[u]	1,3-bisphospho-D-glycerate	C3H4O10P2	-4	Unknown
s_0076[u]	1-(2-carboxyphenylamino)-1-deoxy-D-ribulose 5-phosphate	C12H13NO9P	-3	Unknown
s_0077[u]	1-(5-phospho-D-ribosyl)-5-[(5-phospho-D-ribosylamino)methylideneamino]imidazole-4-carboxamide	C15H21N5O15P2	-4	Unknown
s_0078[u]	1-(5-phosphoribosyl)-5'-AMP	C15H19N5O14P2	-4	Unknown
s_0079[u]	1-(sn-glycero-3-phospho)-1D-myo-inositol	C9H18O11P	-1	Unknown
s_0080[u]	1-(sn-glycero-3-phospho)-1D-myo-inositol	C9H18O11P	-1	Unknown
s_0084[u]	1-acylglycerophosphocholine	C9H20NO7PR	1	Unknown
s_0086[u]	1-C-(indol-3-yl)glycerol 3-phosphate	C11H12NO6P	-2	Unknown
s_0087[u]	1-methylnicotinamide	C7H9N2O	1	Unknown
s_0089[u]	1-phosphatidyl-1D-myo-inositol backbone	C9H15O9P	-1	Unknown
s_0116[u]	1-pyrroline-3-hydroxy-5-carboxylic acid	C5H6NO3	-1	Unknown
s_0117[u]	1-pyrroline-3-hydroxy-5-carboxylic acid	C5H6NO3	-1	Unknown
s_0118[u]	1-pyrroline-5-carboxylate	C5H6NO2	-1	Unknown
s_0119[u]	1-pyrroline-5-carboxylate	C5H6NO2	-1	Unknown
s_0120[u]	10-formyl-THF	C20H21N7O7	-2	Unknown
s_0121[u]	10-formyl-THF	C20H21N7O7	-2	Unknown
s_0122[u]	14-demethyllanosterol	C29H48O	0	Unknown
s_0123[u]	1D-myo-inositol 1,3,4,5-tetrakisphosphate	C6H8O18P4	-8	Unknown
s_0124[u]	1D-myo-inositol 1,4,5,6-tetrakisphosphate	C6H8O18P4	-8	Unknown
s_0125[u]	1D-myo-inositol 1,4,5-trisphosphate	C6H9O15P3	-6	Unknown
s_0126[u]	1D-myo-inositol 1-phosphate	C6H11O9P	-2	Unknown
s_0127[u]	1D-myo-inositol 1-phosphate	C6H11O9P	-2	Unknown
s_0129[u]	1D-myo-inositol 3-phosphate	C6H11O9P	-2	Unknown
s_0131[u]	2',3'-cyclic AMP	C10H11N5O6P	-1	Unknown
s_0132[u]	2'-deoxyadenosine	C10H13N5O3	0	Unknown
s_0133[u]	2'-deoxyadenosine	C10H13N5O3	0	Unknown
s_0134[u]	2'-deoxyguanosine	C10H13N5O4	0	Unknown
s_0135[u]	2'-deoxyguanosine	C10H13N5O4	0	Unknown
s_0136[u]	2'-deoxyinosine	C10H12N4O4	0	Unknown
s_0137[u]	2'-deoxyinosine	C10H12N4O4	0	Unknown
s_0138[u]	2'-deoxyuridine	C9H12N2O5	0	Unknown
s_0139[u]	2'-deoxyuridine	C9H12N2O5	0	Unknown
s_0140[u]	2,3-bisphospho-D-glyceric acid	C3H3O10P2	-5	Unknown
s_0141[u]	2,5-diamino-4-hydroxy-6-(5-phosphoribosylamino)pyrimidine	C9H14N5O8P	-2	Unknown
s_0142[u]	2,5-diamino-6-(5-phosphono)ribitylamino-4(3H)-pyrimidinone	C9H16N5O8P	-2	Unknown
s_0143[u]	2-(3-amino-3-carboxypropyl)-L-histidine	C10H16N4O4	0	Unknown
s_0144[u]	2-[3-carboxy-3-(methylammonio)propyl]-L-histidine	C11H18N4O4	0	Unknown
s_0145[u]	2-acetamido-5-oxopentanoate	C7H10NO4	-1	Unknown
s_0146[u]	2-acetyllactic acid	C5H7O4	-1	Unknown
s_0147[u]	2-amino-3-carboxymuconate-6-semialdehyde	C7H6NO5	-1	Unknown
s_0148[u]	2-amino-6-(hydroxymethyl)-7,8-dihydropteridin-4-ol	C7H9N5O2	0	Unknown
s_0149[u]	2-dehydropantoate	C6H9O4	-1	Unknown
s_0150[u]	2-dehydropantoate	C6H9O4	-1	Unknown
s_0152[u]	2-deoxy-D-ribose	C5H10O4	0	Unknown
s_0153[u]	2-deoxy-D-ribose 5-phosphate	C5H9O7P	-2	Unknown
s_0154[u]	2-hexaprenyl-5-hydroxy-6-methoxy-3-methyl-1,4-benzoquinone	C38H56O4	0	Unknown
s_0155[u]	2-hexaprenyl-6-methoxy-1,4-benzoquinone	C37H54O3	0	Unknown
s_0156[u]	2-hexaprenyl-6-methoxy-3-methyl-1,4-benzoquinone	C38H56O3	0	Unknown
s_0157[u]	2-hexaprenyl-6-methoxyphenol	C37H56O2	0	Unknown
s_0158[u]	2-hydroxy-3-oxobutyl phosphate	C4H7O6P	-2	Unknown
s_0161[u]	2-hydroxyhexadecanal	C16H32O2	0	Unknown
s_0162[u]	2-isopropylmalate	C7H10O5	-2	Unknown
s_0163[u]	2-isopropylmalate	C7H10O5	-2	Unknown
s_0164[u]	2-isopropylmalate	C7H10O5	-2	Unknown
s_0165[u]	2-isopropylmaleic acid	C7H8O4	-2	Unknown
s_0166[u]	2-methylbutanal	C5H10O	0	Unknown
s_0167[u]	2-methylbutanal	C5H10O	0	Unknown
s_0168[u]	2-methylbutanal	C5H10O	0	Unknown
s_0169[u]	2-methylbutanol	C5H12O	0	Unknown
s_0170[u]	2-methylbutanol	C5H12O	0	Unknown
s_0171[u]	2-methylbutanol	C5H12O	0	Unknown
s_0172[u]	2-methylbutyl acetate	C7H14O2	0	Unknown
s_0173[u]	2-methylbutyl acetate	C7H14O2	0	Unknown
s_0174[u]	2-methylcitrate	C7H7O7	-3	Unknown
s_0176[u]	2-oxoadipic acid	C6H6O5	-2	Unknown
s_0177[u]	2-oxoadipic acid	C6H6O5	-2	Unknown
s_0178[u]	2-oxobutanoate	C4H5O3	-1	Unknown
s_0179[u]	2-oxobutanoate	C4H5O3	-1	Unknown
s_0180[u]	2-oxoglutarate	C5H4O5	-2	Unknown
s_0181[u]	2-oxoglutarate	C5H4O5	-2	Unknown
s_0182[u]	2-oxoglutarate	C5H4O5	-2	Unknown
s_0183[u]	2-oxoglutarate	C5H4O5	-2	Unknown
s_0184[u]	2-oxoglutarate	C5H4O5	-2	Unknown
s_0185[u]	2-phenylethanol	C8H10O	0	Unknown
s_0186[u]	2-phenylethanol	C8H10O	0	Unknown
s_0187[u]	2-phenylethanol	C8H10O	0	Unknown
s_0188[u]	2-phospho-D-glyceric acid	C3H4O7P	-3	Unknown
s_0189[u]	geranylgeranyl diphosphate	C20H33O7P2	-3	Unknown
s_0190[u]	farnesyl diphosphate	C15H25O7P2	-3	Unknown
s_0191[u]	farnesyl diphosphate	C15H25O7P2	-3	Unknown
s_0192[u]	3',5'-cyclic AMP	C10H11N5O6P	-1	Unknown
s_0193[u]	3',5'-cyclic CMP	C9H11N3O7P	-1	Unknown
s_0194[u]	3',5'-cyclic dAMP	C10H11N5O5P	-1	Unknown
s_0195[u]	3',5'-cyclic GMP	C10H11N5O7P	-1	Unknown
s_0196[u]	3',5'-cyclic IMP	C10H10N4O7P	-1	Unknown
s_0197[u]	3'-dephospho-CoA	C21H33N7O13P2S	-2	Unknown
s_0200[u]	3'-dephospho-CoA	C21H33N7O13P2S	-2	Unknown
s_0201[u]	3'-phospho-5'-adenylyl sulfate	C10H11N5O13P2S	-4	Unknown
s_0204[u]	3-(4-hydroxyphenyl)pyruvate	C9H7O4	-1	Unknown
s_0206[u]	3-(4-hydroxyphenyl)pyruvate	C9H7O4	-1	Unknown
s_0207[u]	3-(imidazol-4-yl)-2-oxopropyl dihydrogen phosphate	C6H7N2O5P	-2	Unknown
s_0208[u]	3-aminopropanal	C3H8NO	1	Unknown
s_0209[u]	3-dehydro-4-methylzymosterol	C28H44O	0	Unknown
s_0210[u]	3-dehydroquinate	C7H9O6	-1	Unknown
s_0211[u]	3-dehydroshikimate	C7H7O5	-1	Unknown
s_0212[u]	3-hexaprenyl-4,5-dihydroxybenzoic acid	C37H53O4	-1	Unknown
s_0213[u]	3-hexaprenyl-4,5-dihydroxybenzoic acid	C37H53O4	-1	Unknown
s_0214[u]	3-hexaprenyl-4-hydroxy-5-methoxybenzoic acid	C38H55O4	-1	Unknown
s_0215[u]	3-hexaprenyl-4-hydroxybenzoic acid	C37H53O3	-1	Unknown
s_0216[u]	3-hexaprenyl-4-hydroxybenzoic acid	C37H53O3	-1	Unknown
s_0217[u]	3-hydroxy-2-isopropyl-4-methoxy-4-oxobutanoate	C8H13O5	-1	Unknown
s_0218[u]	3-hydroxy-3-methylglutaryl-CoA	C27H39N7O20P3S	-5	Unknown
s_0221[u]	3-hydroxy-3-methylglutaryl-CoA	C27H39N7O20P3S	-5	Unknown
s_0222[u]	3-hydroxy-L-kynurenine	C10H12N2O4	0	Unknown
s_0224[u]	3-hydroxyanthranilate	C7H6NO3	-1	Unknown
s_0229[u]	3-hydroxyoctadecanoyl-CoA	C39H66N7O18P3S	-4	Unknown
s_0231[u]	3-ketosphinganine	C18H38NO2	1	Unknown
s_0232[u]	3-methyl-2-oxobutanoate	C5H7O3	-1	Unknown
s_0233[u]	3-methyl-2-oxobutanoate	C5H7O3	-1	Unknown
s_0234[u]	3-methylbutanal	C5H10O	0	Unknown
s_0235[u]	3-methylbutanal	C5H10O	0	Unknown
s_0236[u]	3-methylbutanal	C5H10O	0	Unknown
s_0239[u]	3-oxodecanoyl-CoA	C31H48N7O18P3S	-4	Unknown
s_0243[u]	3-oxohexacosanoyl-CoA	C47H80N7O18P3S	-4	Unknown
s_0247[u]	3-oxolauroyl-CoA	C33H52N7O18P3S	-4	Unknown
s_0250[u]	3-oxooctadecanoyl-CoA	C39H64N7O18P3S	-4	Unknown
s_0253[u]	3-oxopalmitoyl-CoA	C37H60N7O18P3S	-4	Unknown
s_0257[u]	3-oxotetradecanoyl-CoA	C35H56N7O18P3S	-4	Unknown
s_0258[u]	3-phospho-hydroxypyruvate	C3H2O7P	-3	Unknown
s_0259[u]	3-phospho-serine	C3H6NO6P	-2	Unknown
s_0260[u]	3-phosphonato-D-glycerate(3-)	C3H4O7P	-3	Unknown
s_0261[u]	3-phosphoshikimic acid	C7H8O8P	-3	Unknown
s_0262[u]	4,4-dimethyl-5alpha-cholesta-8,14,24-trien-3beta-ol	C29H46O	0	Unknown
s_0263[u]	4,5-bis(diphospho)-1D-myo-inositol tetrakisphosphate	C6H7O30P8	-13	Unknown
s_0264[u]	4-(phosphonooxy)-L-threonine	C4H8NO7P	-2	Unknown
s_0267[u]	4-amino-2-methyl-5-diphosphomethylpyrimidine	C6H8N3O7P2	-3	Unknown
s_0268[u]	4-amino-2-methyl-5-phosphomethylpyrimidine	C6H8N3O4P	-2	Unknown
s_0269[u]	4-amino-4-deoxychorismate	C10H10NO5	-1	Unknown
s_0270[u]	4-amino-5-hydroxymethyl-2-methylpyrimidine	C6H9N3O	0	Unknown
s_0271[u]	4-aminobenzoate	C7H6NO2	-1	Unknown
s_0272[u]	4-aminobenzoate	C7H6NO2	-1	Unknown
s_0273[u]	4-aminobenzoate	C7H6NO2	-1	Unknown
s_0274[u]	4-aminobutanal	C4H10NO	1	Unknown
s_0275[u]	4-aminobutanal	C4H10NO	1	Unknown
s_0279[u]	4-diphospho-1D-myo-inositol pentakisphosphate	C6H6O27P7	-13	Unknown
s_0280[u]	4-guanidinobutanamide	C5H13N4O	1	Unknown
s_0281[u]	4-guanidinobutanoic acid	C5H11N3O2	0	Unknown
s_0282[u]	4-hydroxy-2-oxoglutarate	C5H4O6	-2	Unknown
s_0283[u]	4-hydroxy-2-oxoglutarate	C5H4O6	-2	Unknown
s_0284[u]	4-hydroxy-2-oxoglutarate	C5H4O6	-2	Unknown
s_0285[u]	4-hydroxy-L-threonine	C4H9NO4	0	Unknown
s_0286[u]	4-hydroxybenzoate	C7H5O3	-1	Unknown
s_0287[u]	4-hydroxybenzoate	C7H5O3	-1	Unknown
s_0290[u]	4-hydroxybenzoyl-CoA	C28H36N7O18P3S	-4	Unknown
s_0291[u]	4-methyl-2-oxopentanoate	C6H9O3	-1	Unknown
s_0292[u]	4-methyl-2-oxopentanoate	C6H9O3	-1	Unknown
s_0293[u]	4-methyl-5-(2-phosphonooxyethyl)thiazole	C6H8NO4PS	-2	Unknown
s_0294[u]	4-methylthio-2-oxobutanoate	C5H7O3S	-1	Unknown
s_0295[u]	4-phospho-L-aspartate	C4H6NO7P	-2	Unknown
s_0296[u]	4alpha-methylzymosterol	C28H46O	0	Unknown
s_0297[u]	4beta-methylzymosterol-4alpha-carboxylic acid	C29H45O3	-1	Unknown
s_0298[u]	5'-adenylyl sulfate	C10H12N5O10PS	-2	Unknown
s_0299[u]	5'-phosphoribosyl-4-(N-succinocarboxamide)-5-aminoimidazole	C13H15N4O12P	-4	Unknown
s_0300[u]	5'-phosphoribosyl-5-aminoimidazole	C8H13N3O7P	-1	Unknown
s_0301[u]	5'-phosphoribosyl-N-formylglycineamide	C8H13N2O9P	-2	Unknown
s_0302[u]	5'-phosphoribosyl-N-formylglycineamidine	C8H15N3O8P	-1	Unknown
s_0303[u]	5'-S-methyl-5'-thioadenosine	C11H15N5O3S	0	Unknown
s_0304[u]	5,10-methenyl-THF	C20H20N7O6	-1	Unknown
s_0305[u]	5,10-methenyl-THF	C20H20N7O6	-1	Unknown
s_0306[u]	5,10-methylenetetrahydrofolate	C20H21N7O6	-2	Unknown
s_0307[u]	5,10-methylenetetrahydrofolate	C20H21N7O6	-2	Unknown
s_0308[u]	5,6,7,8-tetrahydrofolyl-L-glutamic acid	C24H27N8O9	-3	Unknown
s_0309[u]	5,6-bis(diphospho)-1D-myo-inositol tetrakisphosphate	C6H7O30P8	-13	Unknown
s_0310[u]	5-(2-hydroxyethyl)-4-methylthiazole	C6H9NOS	0	Unknown
s_0311[u]	5-(methylsulfanyl)-2,3-dioxopentyl phosphate	C6H9O6PS	-2	Unknown
s_0312[u]	5-[(5-phospho-1-deoxy-D-ribulos-1-ylamino)methylideneamino]-1-(5-phospho-D-ribosyl)imidazole-4-carboxamide	C15H21N5O15P2	-4	Unknown
s_0313[u]	5-amino-6-(5-phosphoribitylamino)uracil	C9H15N4O9P	-2	Unknown
s_0314[u]	5-amino-6-(D-ribitylamino)uracil	C9H16N4O6	0	Unknown
s_0315[u]	5-aminolevulinate	C5H9NO3	0	Unknown
s_0316[u]	5-aminolevulinate	C5H9NO3	0	Unknown
s_0317[u]	5-aminolevulinate	C5H9NO3	0	Unknown
s_0318[u]	5-diphospho-1D-myo-inositol pentakisphosphate	C6H6O27P7	-13	Unknown
s_0319[u]	5-formyltetrahydrofolic acid	C20H21N7O7	-2	Unknown
s_0320[u]	5-formyltetrahydrofolic acid	C20H21N7O7	-2	Unknown
s_0321[u]	5-formyltetrahydrofolic acid	C20H21N7O7	-2	Unknown
s_0322[u]	5-methyltetrahydrofolate	C20H23N7O6	-2	Unknown
s_0323[u]	5-methyltetrahydropteroyltri-L-glutamic acid	C30H35N9O12	-4	Unknown
s_0324[u]	5-O-(1-carboxyvinyl)-3-phosphoshikimic acid	C10H9O10P	-4	Unknown
s_0325[u]	5-phospho-ribosyl-glycineamide	C7H14N2O8P	-1	Unknown
s_0326[u]	5-phosphoribosyl-ATP	C15H19N5O20P4	-6	Unknown
s_0327[u]	5-phosphoribosylamine	C5H11NO7P	-1	Unknown
s_0328[u]	6,7-dimethyl-8-(1-D-ribityl)lumazine	C13H17N4O6	-1	Unknown
s_0329[u]	6-(alpha-D-glucosaminyl)-1-phosphatidyl-1D-myo-inositol	C17H28NO17PR2	0	Unknown
s_0330[u]	6-(alpha-D-glucosaminyl)-O-acyl-1-phosphatidyl-1D-myo-inositol		0	Unknown
s_0331[u]	6-(N-acetyl-alpha-D-glucosaminyl)-1-phosphatidyl-1D-myo-inositol	C19H30NO18PR2	0	Unknown
s_0332[u]	6-[6-(2-aminoethylphosphoryl)-alpha-mannosyl-(1->6)-2-(2-aminoethylphosphoryl)-alpha-mannosyl-(1->6)-alpha-2-(2-aminoethylphosphoryl)mannosyl-(1->4)-alpha-glucosaminyl]-O-acyl-1-phosphatidyl-1D-myo-inositol	C43H44N9O	0	Unknown
s_0333[u]	6-diphospho-1D-myo-inositol pentakisphosphate	C6H6O27P7	-13	Unknown
s_0334[u]	6-O-[alpha-D-mannosyl-(1->4)-alpha-D-glucosaminyl]-O-acyl-1-phosphatidyl-1D-myo-inositol		0	Unknown
s_0335[u]	6-O-phosphono-D-glucono-1,5-lactone	C6H9O9P	-2	Unknown
s_0337[u]	6-O-{2-O-[(2-aminoethyl)phosphoryl]-alpha-D-mannosyl-(1->4)-alpha-D-glucosaminyl}-O-acyl-1-phosphatidyl-1D-myo-inositol		0	Unknown
s_0338[u]	6-O-{alpha-D-mannosyl-(1->2)-alpha-D-mannosyl-(1->6)-2-O-[(2-aminoethyl)phosphoryl]-alpha-D-mannosyl-(1->4)-alpha-D-glucosaminyl}-O-acyl-1-phosphatidyl-1D-myo-inositol		0	Unknown
s_0339[u]	6-O-{alpha-D-mannosyl-(1->6)-2-O-[(2-aminoethyl)phosphoryl]-alpha-D-mannosyl-(1->4)-alpha-D-glucosaminyl}-O-acyl-1-phosphatidyl-1D-myo-inositol		0	Unknown
s_0340[u]	6-phospho-D-gluconate	C6H10O10P	-3	Unknown
s_0341[u]	7,8-diaminononanoate	C9H21N2O2	1	Unknown
s_0342[u]	7,8-diaminononanoate	C9H21N2O2	1	Unknown
s_0343[u]	7,8-dihydroneopterin	C9H13N5O4	0	Unknown
s_0344[u]	7,8-dihydroneopterin	C9H13N5O4	0	Unknown
s_0345[u]	7,8-dihydroneopterin 3'-phosphate	C9H12N5O7P	-2	Unknown
s_0346[u]	7,8-dihydroneopterin 3'-triphosphate	C9H12N5O13P3	-4	Unknown
s_0347[u]	7,8-dihydropteroate	C14H13N6O3	-1	Unknown
s_0348[u]	7,8-dihydropteroate	C14H13N6O3	-1	Unknown
s_0349[u]	7-phospho-2-dehydro-3-deoxy-D-arabino-heptonic acid	C7H10O10P	-3	Unknown
s_0350[u]	7-phospho-2-dehydro-3-deoxy-D-arabino-heptonic acid	C7H10O10P	-3	Unknown
s_0352[u]	8-amino-7-oxononanoate	C9H17NO3	0	Unknown
s_0354[u]	8-amino-7-oxononanoate	C9H17NO3	0	Unknown
s_0357[u]	9H-xanthine	C5H4N4O2	0	Unknown
s_0358[u]	9H-xanthine	C5H4N4O2	0	Unknown
s_0359[u]	acetaldehyde	C2H4O	0	Unknown
s_0360[u]	acetaldehyde	C2H4O	0	Unknown
s_0361[u]	acetaldehyde	C2H4O	0	Unknown
s_0362[u]	acetate	C2H3O2	-1	Unknown
s_0363[u]	acetate	C2H3O2	-1	Unknown
s_0364[u]	acetate	C2H3O2	-1	Unknown
s_0365[u]	acetate	C2H3O2	-1	Unknown
s_0366[u]	acetate	C2H3O2	-1	Unknown
s_0367[u]	acetoacetyl-CoA	C25H36N7O18P3S	-4	Unknown
s_0370[u]	acetoacetyl-CoA	C25H36N7O18P3S	-4	Unknown
s_0372[u]	acetyl-ACP	C2H3OSR	0	Unknown
s_0373[u]	acetyl-CoA	C23H34N7O17P3S	-4	Unknown
s_0376[u]	acetyl-CoA	C23H34N7O17P3S	-4	Unknown
s_0377[u]	acetyl-CoA	C23H34N7O17P3S	-4	Unknown
s_0378[u]	acetyl-CoA	C23H34N7O17P3S	-4	Unknown
s_0383[u]	adenine	C5H5N5	0	Unknown
s_0384[u]	adenine	C5H5N5	0	Unknown
s_0385[u]	adenine	C5H5N5	0	Unknown
s_0386[u]	adenosine	C10H13N5O4	0	Unknown
s_0387[u]	adenosine	C10H13N5O4	0	Unknown
s_0389[u]	adenosine 2'-phosphate	C10H12N5O7P	-2	Unknown
s_0390[u]	adenosine 3',5'-bismonophosphate	C10H11N5O10P2	-4	Unknown
s_0391[u]	adenosine 3',5'-bismonophosphate	C10H11N5O10P2	-4	Unknown
s_0392[u]	adenosine 3',5'-bismonophosphate	C10H11N5O10P2	-4	Unknown
s_0393[u]	adenylo-succinate	C14H14N5O11P	-4	Unknown
s_0394[u]	ADP	C10H12N5O10P2	-3	Unknown
s_0395[u]	ADP	C10H12N5O10P2	-3	Unknown
s_0397[u]	ADP	C10H12N5O10P2	-3	Unknown
s_0398[u]	ADP	C10H12N5O10P2	-3	Unknown
s_0399[u]	ADP	C10H12N5O10P2	-3	Unknown
s_0402[u]	ADP-ribose	C15H21N5O14P2	-2	Unknown
s_0403[u]	AICAR	C9H13N4O8P	-2	Unknown
s_0404[u]	Ala-tRNA(Ala)	C3H7NOR	1	Unknown
s_0405[u]	allantoate	C4H7N4O4	-1	Unknown
s_0406[u]	allantoate	C4H7N4O4	-1	Unknown
s_0407[u]	allantoin	C4H6N4O3	0	Unknown
s_0408[u]	allantoin	C4H6N4O3	0	Unknown
s_0409[u]	alpha,alpha-trehalose 6-phosphate	C12H21O14P	-2	Unknown
s_0410[u]	alpha-D-galactose 1-phosphate	C6H11O9P	-2	Unknown
s_0411[u]	alpha-D-glucosamine 1-phosphate	C6H13NO8P	-1	Unknown
s_0412[u]	alpha-D-glucosamine 6-phosphate	C6H13NO8P	-1	Unknown
s_0413[u]	alpha-D-glucosamine 6-phosphate	C6H13NO8P	-1	Unknown
s_0414[u]	alpha-D-mannosyl-beta-D-mannosyldiacetylchitobiosyldiphosphodolichol	C48H84N2O27P2	0	Unknown
s_0415[u]	alpha-D-ribose 1-phosphate(2-)	C5H9O8P	-2	Unknown
s_0416[u]	alpha-D-ribose 1-phosphate(2-)	C5H9O8P	-2	Unknown
s_0417[u]	aminoacetaldehyde	C2H6NO	1	Unknown
s_0418[u]	aminoacetone	C3H8NO	1	Unknown
s_0419[u]	ammonium	H4N	1	Unknown
s_0420[u]	ammonium	H4N	1	Unknown
s_0421[u]	ammonium	H4N	1	Unknown
s_0423[u]	AMP	C10H12N5O7P	-2	Unknown
s_0424[u]	AMP	C10H12N5O7P	-2	Unknown
s_0425[u]	AMP	C10H12N5O7P	-2	Unknown
s_0426[u]	AMP	C10H12N5O7P	-2	Unknown
s_0427[u]	anthranilate	C7H6NO2	-1	Unknown
s_0428[u]	Arg-tRNA(Arg)	C6H15N4OR	2	Unknown
s_0429[u]	Arg-tRNA(Arg)	C6H15N4OR	2	Unknown
s_0430[u]	Asn-tRNA(Asn)	C4H8N2O2R	1	Unknown
s_0431[u]	Asn-tRNA(Asn)	C4H8N2O2R	1	Unknown
s_0432[u]	Asp-tRNA(Asp)	C4H6NO3R	0	Unknown
s_0433[u]	Asp-tRNA(Asp)	C4H6NO3R	0	Unknown
s_0434[u]	ATP	C10H12N5O13P3	-4	Unknown
s_0435[u]	ATP	C10H12N5O13P3	-4	Unknown
s_0437[u]	ATP	C10H12N5O13P3	-4	Unknown
s_0438[u]	ATP	C10H12N5O13P3	-4	Unknown
s_0439[u]	ATP	C10H12N5O13P3	-4	Unknown
s_0441[u]	beta-alanine	C3H7NO2	0	Unknown
s_0442[u]	beta-D-fructose 2,6-bisphosphate	C6H10O12P2	-4	Unknown
s_0443[u]	beta-D-mannosyldiacetylchitobiosyldiphosphodolichol	C42H72N2O22P2	-2	Unknown
s_0444[u]	beta-D-mannosyldiacetylchitobiosyldiphosphodolichol	C42H72N2O22P2	-2	Unknown
s_0445[u]	bicarbonate	CHO3	-1	Unknown
s_0446[u]	bicarbonate	CHO3	-1	Unknown
s_0447[u]	bicarbonate	CHO3	-1	Unknown
s_0448[u]	bicarbonate	CHO3	-1	Unknown
s_0450[u]	biomass		0	Unknown
s_0451[u]	biotin	C10H15N2O3S	-1	Unknown
s_0452[u]	biotin	C10H15N2O3S	-1	Unknown
s_0453[u]	biotinyl-5'-AMP	C20H27N7O9PS	-1	Unknown
s_0454[u]	but-1-ene-1,2,4-tricarboxylic acid	C7H5O6	-3	Unknown
s_0455[u]	carbamoyl phosphate	CH2NO5P	-2	Unknown
s_0456[u]	carbon dioxide	CO2	0	Unknown
s_0457[u]	carbon dioxide	CO2	0	Unknown
s_0458[u]	carbon dioxide	CO2	0	Unknown
s_0460[u]	carbon dioxide	CO2	0	Unknown
s_0461[u]	carbon dioxide	CO2	0	Unknown
s_0462[u]	carbon dioxide	CO2	0	Unknown
s_0465[u]	carboxyacetyl-ACP	C3H3O3SR	0	Unknown
s_0467[u]	CDP	C9H12N3O11P2	-3	Unknown
s_0468[u]	CDP	C9H12N3O11P2	-3	Unknown
s_0469[u]	CDP-choline	C14H25N4O11P2	-1	Unknown
s_0474[u]	CDP-ethanolamine	C11H19N4O11P2	-1	Unknown
s_0475[u]	ceramide-1 (C24)	C42H85NO3	0	Unknown
s_0476[u]	ceramide-1 (C24)	C42H85NO3	0	Unknown
s_0477[u]	ceramide-1 (C24)	C42H85NO3	0	Unknown
s_0478[u]	ceramide-1 (C26)	C44H89NO3	0	Unknown
s_0479[u]	ceramide-1 (C26)	C44H89NO3	0	Unknown
s_0480[u]	ceramide-1 (C26)	C44H89NO3	0	Unknown
s_0481[u]	ceramide-2 (C24)	C42H85NO4	0	Unknown
s_0482[u]	ceramide-2 (C24)	C42H85NO4	0	Unknown
s_0483[u]	ceramide-2 (C24)	C42H85NO4	0	Unknown
s_0484[u]	ceramide-2 (C26)	C44H89NO4	0	Unknown
s_0485[u]	ceramide-2 (C26)	C44H89NO4	0	Unknown
s_0486[u]	ceramide-2 (C26)	C44H89NO4	0	Unknown
s_0487[u]	ceramide-2' (C24)	C42H85NO4	0	Unknown
s_0488[u]	ceramide-2' (C24)	C42H85NO4	0	Unknown
s_0489[u]	ceramide-2' (C24)	C42H85NO4	0	Unknown
s_0490[u]	ceramide-2' (C26)	C44H89NO4	0	Unknown
s_0491[u]	ceramide-2' (C26)	C44H89NO4	0	Unknown
s_0492[u]	ceramide-2' (C26)	C44H89NO4	0	Unknown
s_0493[u]	ceramide-3 (C24)	C42H85NO5	0	Unknown
s_0494[u]	ceramide-3 (C24)	C42H85NO5	0	Unknown
s_0495[u]	ceramide-3 (C24)	C42H85NO5	0	Unknown
s_0496[u]	ceramide-3 (C26)	C44H89NO5	0	Unknown
s_0497[u]	ceramide-3 (C26)	C44H89NO5	0	Unknown
s_0498[u]	ceramide-3 (C26)	C44H89NO5	0	Unknown
s_0499[u]	ceramide-4 (C24)	C42H85NO6	0	Unknown
s_0500[u]	ceramide-4 (C24)	C42H85NO6	0	Unknown
s_0501[u]	ceramide-4 (C24)	C42H85NO6	0	Unknown
s_0502[u]	ceramide-4 (C26)	C44H89NO6	0	Unknown
s_0503[u]	ceramide-4 (C26)	C44H89NO6	0	Unknown
s_0504[u]	ceramide-4 (C26)	C44H89NO6	0	Unknown
s_0507[u]	cerotic acid	C26H51O2	-1	Unknown
s_0509[u]	chitin	C8H13NO5	0	Unknown
s_0510[u]	chitosan	C6H11NO4	0	Unknown
s_0511[u]	choline	C5H14NO	1	Unknown
s_0512[u]	choline	C5H14NO	1	Unknown
s_0513[u]	choline	C5H14NO	1	Unknown
s_0514[u]	choline phosphate	C5H13NO4P	-1	Unknown
s_0515[u]	chorismate	C10H8O6	-2	Unknown
s_0516[u]	cis-aconitate	C6H3O6	-3	Unknown
s_0517[u]	cis-aconitate	C6H3O6	-3	Unknown
s_0522[u]	citrate	C6H5O7	-3	Unknown
s_0523[u]	citrate	C6H5O7	-3	Unknown
s_0524[u]	citrate	C6H5O7	-3	Unknown
s_0525[u]	citrate	C6H5O7	-3	Unknown
s_0526[u]	CMP	C9H12N3O8P	-2	Unknown
s_0528[u]	CMP	C9H12N3O8P	-2	Unknown
s_0529[u]	coenzyme A	C21H32N7O16P3S	-4	Unknown
s_0530[u]	coenzyme A	C21H32N7O16P3S	-4	Unknown
s_0531[u]	coenzyme A	C21H32N7O16P3S	-4	Unknown
s_0532[u]	coenzyme A	C21H32N7O16P3S	-4	Unknown
s_0533[u]	coenzyme A	C21H32N7O16P3S	-4	Unknown
s_0534[u]	coenzyme A	C21H32N7O16P3S	-4	Unknown
s_0538[u]	coproporphyrinogen III	C36H40N4O8	-4	Unknown
s_0539[u]	CTP	C9H12N3O14P3	-4	Unknown
s_0541[u]	CTP	C9H12N3O14P3	-4	Unknown
s_0542[u]	Cys-tRNA(Cys)	C3H7NOSR	1	Unknown
s_0543[u]	cytidine	C9H13N3O5	0	Unknown
s_0544[u]	cytidine	C9H13N3O5	0	Unknown
s_0545[u]	cytosine	C4H5N3O	0	Unknown
s_0546[u]	cytosine	C4H5N3O	0	Unknown
s_0547[u]	D-arabinono-1,4-lactone	C5H8O5	0	Unknown
s_0548[u]	D-arabinose	C5H10O5	0	Unknown
s_0549[u]	D-arabinose	C5H10O5	0	Unknown
s_0550[u]	D-erythro-1-(imidazol-4-yl)glycerol 3-phosphate	C6H9N2O6P	-2	Unknown
s_0551[u]	D-erythrose 4-phosphate	C4H7O7P	-2	Unknown
s_0552[u]	D-erythrose 4-phosphate	C4H7O7P	-2	Unknown
s_0553[u]	D-fructose	C6H12O6	0	Unknown
s_0554[u]	D-fructose	C6H12O6	0	Unknown
s_0555[u]	D-fructose 1,6-bisphosphate	C6H10O12P2	-4	Unknown
s_0556[u]	D-fructose 1-phosphate	C6H11O9P	-2	Unknown
s_0557[u]	D-fructose 6-phosphate	C6H11O9P	-2	Unknown
s_0558[u]	D-galactose	C6H12O6	0	Unknown
s_0559[u]	D-galactose	C6H12O6	0	Unknown
s_0560[u]	D-galacturonate	C6H9O7	-1	Unknown
s_0561[u]	D-glucitol	C6H14O6	0	Unknown
s_0562[u]	D-glucitol	C6H14O6	0	Unknown
s_0563[u]	D-glucose	C6H12O6	0	Unknown
s_0565[u]	D-glucose	C6H12O6	0	Unknown
s_0566[u]	D-glucose	C6H12O6	0	Unknown
s_0567[u]	D-glucose 1-phosphate	C6H11O9P	-2	Unknown
s_0568[u]	D-glucose 6-phosphate	C6H11O9P	-2	Unknown
s_0570[u]	D-glyceraldehyde	C3H6O3	0	Unknown
s_0571[u]	D-mannose	C6H12O6	0	Unknown
s_0572[u]	D-mannose	C6H12O6	0	Unknown
s_0573[u]	D-mannose 1-phosphate	C6H11O9P	-2	Unknown
s_0574[u]	D-mannose 6-phosphate	C6H11O9P	-2	Unknown
s_0575[u]	D-ribose	C5H10O5	0	Unknown
s_0576[u]	D-ribose	C5H10O5	0	Unknown
s_0577[u]	D-ribulose 5-phosphate	C5H9O8P	-2	Unknown
s_0578[u]	D-xylose	C5H10O5	0	Unknown
s_0579[u]	D-xylose	C5H10O5	0	Unknown
s_0580[u]	D-xylulose	C5H10O5	0	Unknown
s_0581[u]	D-xylulose 5-phosphate	C5H9O8P	-2	Unknown
s_0582[u]	dADP	C10H12N5O9P2	-3	Unknown
s_0583[u]	dADP	C10H12N5O9P2	-3	Unknown
s_0584[u]	dAMP	C10H12N5O6P	-2	Unknown
s_0585[u]	dAMP	C10H12N5O6P	-2	Unknown
s_0586[u]	dATP	C10H12N5O12P3	-4	Unknown
s_0587[u]	dCDP	C9H12N3O10P2	-3	Unknown
s_0588[u]	dCDP	C9H12N3O10P2	-3	Unknown
s_0589[u]	dCMP	C9H12N3O7P	-2	Unknown
s_0590[u]	dCTP	C9H12N3O13P3	-4	Unknown
s_0591[u]	deamido-NAD(+)	C21H24N6O15P2	-2	Unknown
s_0593[u]	deamido-NAD(+)	C21H24N6O15P2	-2	Unknown
s_0595[u]	decanoate	C10H19O2	-1	Unknown
s_0597[u]	decanoate	C10H19O2	-1	Unknown
s_0600[u]	decanoate	C10H19O2	-1	Unknown
s_0605[u]	decanoyl-CoA	C31H50N7O17P3S	-4	Unknown
s_0606[u]	decaprenyl diphosphate	C50H81O7P2	-3	Unknown
s_0607[u]	dehydro-D-arabinono-1,4-lactone	C5H5O5	-1	Unknown
s_0608[u]	Delta(6)-trans,Delta(8)-cis-leukotriene B4	C20H31O4	-1	Unknown
s_0609[u]	Delta(6)-trans,Delta(8)-cis-leukotriene B4	C20H31O4	-1	Unknown
s_0610[u]	deoxycytidine	C9H13N3O4	0	Unknown
s_0611[u]	deoxycytidine	C9H13N3O4	0	Unknown
s_0612[u]	dethiobiotin	C10H17N2O3	-1	Unknown
s_0613[u]	dGDP	C10H12N5O10P2	-3	Unknown
s_0614[u]	dGDP	C10H12N5O10P2	-3	Unknown
s_0615[u]	dGMP	C10H12N5O7P	-2	Unknown
s_0616[u]	dGMP	C10H12N5O7P	-2	Unknown
s_0617[u]	dGTP	C10H12N5O13P3	-4	Unknown
s_0618[u]	dIDP	C10H11N4O10P2	-3	Unknown
s_0620[u]	diglyceride backbone	C3H4O		Unknown
s_0625[u]	dihydrofolic acid	C19H19N7O6	-2	Unknown
s_0626[u]	dihydrofolic acid	C19H19N7O6	-2	Unknown
s_0627[u]	dihydrolipoamide	C8H17NOS2	0	Unknown
s_0628[u]	dihydrolipoylprotein	C8H16NOS2R	0	Unknown
s_0629[u]	dihydroxyacetone phosphate	C3H5O6P	-2	Unknown
s_0631[u]	dihydroxyacetone phosphate	C3H5O6P	-2	Unknown
s_0632[u]	dihydroxyacetone phosphate	C3H5O6P	-2	Unknown
s_0633[u]	diphosphate	HO7P2	-3	Unknown
s_0635[u]	diphosphate	HO7P2	-3	Unknown
s_0636[u]	diphosphate	HO7P2	-3	Unknown
s_0637[u]	diphosphate	HO7P2	-3	Unknown
s_0638[u]	diphosphate	HO7P2	-3	Unknown
s_0639[u]	dITP	C10H11N4O13P3	-4	Unknown
s_0640[u]	docosaprenyl diphosphate	C110H177O7P2	-3	Unknown
s_0641[u]	dodecaprenyl diphosphate	C60H97O7P2	-3	Unknown
s_0642[u]	dolichol	C20H36O	0	Unknown
s_0644[u]	dolichyl D-mannosyl phosphate	C26H47O9P	0	Unknown
s_0645[u]	dolichyl phosphate	C20H37O4P	0	Unknown
s_0646[u]	dolichyl phosphate	C20H37O4P	0	Unknown
s_0647[u]	dTDP	C10H13N2O11P2	-3	Unknown
s_0649[u]	dTMP	C10H13N2O8P	-2	Unknown
s_0650[u]	dTTP	C10H13N2O14P3	-4	Unknown
s_0651[u]	dTTP	C10H13N2O14P3	-4	Unknown
s_0652[u]	dUDP	C9H11N2O11P2	-3	Unknown
s_0653[u]	dUDP	C9H11N2O11P2	-3	Unknown
s_0654[u]	dUMP	C9H11N2O8P	-2	Unknown
s_0655[u]	dUMP	C9H11N2O8P	-2	Unknown
s_0656[u]	dUTP	C9H11N2O14P3	-4	Unknown
s_0657[u]	episterol	C28H46O	0	Unknown
s_0659[u]	episterol	C28H46O	0	Unknown
s_0662[u]	ergosta-5,7,22,24(28)-tetraen-3beta-ol	C28H42O	0	Unknown
s_0663[u]	ergosta-5,7,22,24(28)-tetraen-3beta-ol	C28H42O	0	Unknown
s_0664[u]	ergosta-5,7,24(28)-trien-3beta-ol	C28H44O	0	Unknown
s_0665[u]	ergosterol	C28H44O	0	Unknown
s_0666[u]	ergosterol	C28H44O	0	Unknown
s_0667[u]	ergosterol	C28H44O	0	Unknown
s_0668[u]	ergosterol	C28H44O	0	Unknown
s_0669[u]	ergosterol	C28H44O	0	Unknown
s_0670[u]	ergosterol 3-beta-D-glucoside	C34H54O6	0	Unknown
s_0672[u]	ergosterol ester backbone	C28H42	0	Unknown
s_0677[u]	erythro-4-hydroxy-L-glutamic acid	C5H8NO5	-1	Unknown
s_0678[u]	erythro-4-hydroxy-L-glutamic acid	C5H8NO5	-1	Unknown
s_0679[u]	erythro-4-hydroxy-L-glutamic acid	C5H8NO5	-1	Unknown
s_0680[u]	ethanol	C2H6O	0	Unknown
s_0681[u]	ethanol	C2H6O	0	Unknown
s_0682[u]	ethanol	C2H6O	0	Unknown
s_0683[u]	ethanolamine	C2H8NO	1	Unknown
s_0684[u]	ethanolamine	C2H8NO	1	Unknown
s_0685[u]	ethyl acetate	C4H8O2	0	Unknown
s_0686[u]	ethyl acetate	C4H8O2	0	Unknown
s_0687[u]	FAD	C27H30N9O15P2	-3	Unknown
s_0688[u]	FAD	C27H30N9O15P2	-3	Unknown
s_0689[u]	FADH2	C27H33N9O15P2	-2	Unknown
s_0690[u]	FADH2	C27H33N9O15P2	-2	Unknown
s_0692[u]	farnesyl diphosphate	C15H25O7P2	-3	Unknown
s_0694[u]	fatty acid backbone		0	Unknown
s_0699[u]	fecosterol	C28H46O	0	Unknown
s_0700[u]	fecosterol	C28H46O	0	Unknown
s_0702[u]	fecosterol	C28H46O	0	Unknown
s_0703[u]	fecosterol	C28H46O	0	Unknown
s_0709[u]	ferricytochrome c	C42H44FeN8O8S2R4	0	Unknown
s_0710[u]	ferrocytochrome c	C42H45FeN8O8S2R4	0	Unknown
s_0712[u]	ferroheme b	C34H30FeN4O4	-2	Unknown
s_0713[u]	fMet-tRNA(fMet)	C6H10NO2SR	0	Unknown
s_0714[u]	FMN	C17H18N4O9P	-3	Unknown
s_0715[u]	FMN	C17H18N4O9P	-3	Unknown
s_0716[u]	FMN	C17H18N4O9P	-3	Unknown
s_0717[u]	FMNH2	C17H21N4O9P	-2	Unknown
s_0719[u]	folate	C19H17N7O6	-2	Unknown
s_0720[u]	folate	C19H17N7O6	-2	Unknown
s_0721[u]	formaldehyde	CH2O	0	Unknown
s_0722[u]	formate	CHO2	-1	Unknown
s_0723[u]	formate	CHO2	-1	Unknown
s_0724[u]	formate	CHO2	-1	Unknown
s_0725[u]	fumarate	C4H2O4	-2	Unknown
s_0726[u]	fumarate	C4H2O4	-2	Unknown
s_0727[u]	fumarate	C4H2O4	-2	Unknown
s_0734[u]	gamma-aminobutyrate	C4H9NO2	0	Unknown
s_0736[u]	gamma-aminobutyrate	C4H9NO2	0	Unknown
s_0738[u]	gamma-aminobutyrate	C4H9NO2	0	Unknown
s_0739[u]	GDP	C10H12N5O11P2	-3	Unknown
s_0740[u]	GDP	C10H12N5O11P2	-3	Unknown
s_0741[u]	GDP	C10H12N5O11P2	-3	Unknown
s_0742[u]	GDP	C10H12N5O11P2	-3	Unknown
s_0743[u]	GDP-alpha-D-mannose	C16H23N5O16P2	-2	Unknown
s_0744[u]	GDP-alpha-D-mannose	C16H23N5O16P2	-2	Unknown
s_0745[u]	geranyl diphosphate	C10H17O7P2	-3	Unknown
s_0746[u]	geranylgeranyl diphosphate	C20H33O7P2	-3	Unknown
s_0747[u]	Gln-tRNA(Gln)	C5H10N2O2R	1	Unknown
s_0748[u]	Glu-tRNA(Glu)	C5H8NO3R	0	Unknown
s_0749[u]	Glu-tRNA(Glu)	C5H8NO3R	0	Unknown
s_0750[u]	glutathione	C10H16N3O6S	-1	Unknown
s_0751[u]	glutathione	C10H16N3O6S	-1	Unknown
s_0752[u]	glutathione	C10H16N3O6S	-1	Unknown
s_0753[u]	glutathione	C10H16N3O6S	-1	Unknown
s_0754[u]	glutathione disulfide	C20H30N6O12S2	-2	Unknown
s_0755[u]	glutathione disulfide	C20H30N6O12S2	-2	Unknown
s_0756[u]	glutathione disulfide	C20H30N6O12S2	-2	Unknown
s_0757[u]	Gly-tRNA(Gly)	C2H5NOR	1	Unknown
s_0764[u]	glyceraldehyde 3-phosphate	C3H5O6P	-2	Unknown
s_0765[u]	glycerol	C3H8O3	0	Unknown
s_0766[u]	glycerol	C3H8O3	0	Unknown
s_0767[u]	glycerol 3-phosphate	C3H7O6P	-2	Unknown
s_0769[u]	glycerol 3-phosphate	C3H7O6P	-2	Unknown
s_0770[u]	glycerol 3-phosphate	C3H7O6P	-2	Unknown
s_0771[u]	glycerone	C3H6O3	0	Unknown
s_0773[u]	glycogen	C6H10O5	0	Unknown
s_0774[u]	glycogen	C6H10O5	0	Unknown
s_0775[u]	glycolaldehyde	C2H4O2	0	Unknown
s_0776[u]	glycolaldehyde	C2H4O2	0	Unknown
s_0777[u]	glycolaldehyde	C2H4O2	0	Unknown
s_0779[u]	glyoxylate	C2HO3	-1	Unknown
s_0780[u]	glyoxylate	C2HO3	-1	Unknown
s_0781[u]	glyoxylate	C2HO3	-1	Unknown
s_0782[u]	GMP	C10H12N5O8P	-2	Unknown
s_0783[u]	GMP	C10H12N5O8P	-2	Unknown
s_0785[u]	GTP	C10H12N5O14P3	-4	Unknown
s_0786[u]	GTP	C10H12N5O14P3	-4	Unknown
s_0787[u]	guanine	C5H5N5O	0	Unknown
s_0788[u]	guanine	C5H5N5O	0	Unknown
s_0789[u]	guanine	C5H5N5O	0	Unknown
s_0790[u]	guanosine	C10H13N5O5	0	Unknown
s_0791[u]	guanosine	C10H13N5O5	0	Unknown
s_0792[u]	guanosine	C10H13N5O5	0	Unknown
s_0793[u]	H+	H	1	Unknown
s_0794[u]	H+	H	1	Unknown
s_0795[u]	H+	H	1	Unknown
s_0796[u]	H+	H	1	Unknown
s_0797[u]	H+	H	1	Unknown
s_0798[u]	H+	H	1	Unknown
s_0799[u]	H+	H	1	Unknown
s_0800[u]	H+	H	1	Unknown
s_0801[u]	H+	H	1	Unknown
s_0802[u]	H+	H	1	Unknown
s_0803[u]	H2O	H2O	0	Unknown
s_0804[u]	H2O	H2O	0	Unknown
s_0805[u]	H2O	H2O	0	Unknown
s_0806[u]	H2O	H2O	0	Unknown
s_0807[u]	H2O	H2O	0	Unknown
s_0808[u]	H2O	H2O	0	Unknown
s_0809[u]	H2O	H2O	0	Unknown
s_0810[u]	H2O	H2O	0	Unknown
s_0811[u]	heme a	C49H55FeN4O6	-3	Unknown
s_0812[u]	heme o	C49H56FeN4O5	-2	Unknown
s_0813[u]	henicosaprenyl diphosphate	C105H169O7P2	-3	Unknown
s_0814[u]	heptadecaprenyl diphosphate	C85H137O7P2	-3	Unknown
s_0815[u]	heptaprenyl diphosphate	C35H57O7P2	-3	Unknown
s_0816[u]	hexacosanoyl-CoA	C47H82N7O17P3S	-4	Unknown
s_0817[u]	hexacosanoyl-CoA	C47H82N7O17P3S	-4	Unknown
s_0819[u]	hexacosanoyl-CoA	C47H82N7O17P3S	-4	Unknown
s_0823[u]	hexadec-2-enoyl-CoA	C37H60N7O17P3S	-4	Unknown
s_0825[u]	hexadecanal	C16H32O	0	Unknown
s_0826[u]	hexadecanal	C16H32O	0	Unknown
s_0829[u]	hexadecaprenyl diphosphate	C80H129O7P2	-3	Unknown
s_0830[u]	hexaprenyl diphosphate	C30H49O7P2	-3	Unknown
s_0831[u]	hexaprenyl diphosphate	C30H49O7P2	-3	Unknown
s_0832[u]	His-tRNA(His)	C6H9N3OR	1	Unknown
s_0833[u]	His-tRNA(His)	C6H9N3OR	1	Unknown
s_0834[u]	homocitrate	C7H7O7	-3	Unknown
s_0835[u]	homocitrate	C7H7O7	-3	Unknown
s_0836[u]	homoisocitrate	C7H7O7	-3	Unknown
s_0837[u]	hydrogen peroxide	H2O2	0	Unknown
s_0838[u]	hydrogen peroxide	H2O2	0	Unknown
s_0839[u]	hydrogen peroxide	H2O2	0	Unknown
s_0840[u]	hydrogen peroxide	H2O2	0	Unknown
s_0841[u]	hydrogen sulfide	HS	0	Unknown
s_0843[u]	hypoxanthine	C5H4N4O	0	Unknown
s_0844[u]	hypoxanthine	C5H4N4O	0	Unknown
s_0845[u]	icosaprenyl diphosphate	C100H161O7P2	-3	Unknown
s_0846[u]	IDP	C10H11N4O11P2	-3	Unknown
s_0847[u]	Ile-tRNA(Ile)	C6H13NOR	1	Unknown
s_0848[u]	Ile-tRNA(Ile)	C6H13NOR	1	Unknown
s_0849[u]	IMP	C10H11N4O8P	-2	Unknown
s_0850[u]	indol-3-ylacetaldehyde	C10H9NO	0	Unknown
s_0851[u]	indol-3-ylacetaldehyde	C10H9NO	0	Unknown
s_0852[u]	indol-3-ylacetaldehyde	C10H9NO	0	Unknown
s_0853[u]	indole-3-acetate	C10H8NO2	-1	Unknown
s_0854[u]	indole-3-acetate	C10H8NO2	-1	Unknown
s_0855[u]	indole-3-pyruvate	C11H8NO3	-1	Unknown
s_0856[u]	inosine	C10H12N4O5	0	Unknown
s_0857[u]	inosine	C10H12N4O5	0	Unknown
s_0859[u]	inositol phosphomannosylinositol phosphoceramide backbone	C18H33NO23P2	0	Unknown
s_0861[u]	inositol phosphomannosylinositol phosphoceramide A (C24)	C60H117NO24P2	0	Unknown
s_0862[u]	inositol phosphomannosylinositol phosphoceramide A (C24)	C60H117NO24P2	0	Unknown
s_0863[u]	inositol phosphomannosylinositol phosphoceramide A (C24)	C60H117NO24P2	0	Unknown
s_0864[u]	inositol phosphomannosylinositol phosphoceramide A (C26)	C62H121NO24P2	0	Unknown
s_0865[u]	inositol phosphomannosylinositol phosphoceramide A (C26)	C62H121NO24P2	0	Unknown
s_0866[u]	inositol phosphomannosylinositol phosphoceramide A (C26)	C62H121NO24P2	0	Unknown
s_0867[u]	inositol phosphomannosylinositol phosphoceramide B (C24)	C60H117NO25P2	0	Unknown
s_0868[u]	inositol phosphomannosylinositol phosphoceramide B (C24)	C60H117NO25P2	0	Unknown
s_0869[u]	inositol phosphomannosylinositol phosphoceramide B (C24)	C60H117NO25P2	0	Unknown
s_0870[u]	inositol phosphomannosylinositol phosphoceramide B (C26)	C62H121NO25P2	0	Unknown
s_0871[u]	inositol phosphomannosylinositol phosphoceramide B (C26)	C62H121NO25P2	0	Unknown
s_0872[u]	inositol phosphomannosylinositol phosphoceramide B (C26)	C62H121NO25P2	0	Unknown
s_0873[u]	inositol phosphomannosylinositol phosphoceramide B' (C24)	C60H117NO25P2	0	Unknown
s_0874[u]	inositol phosphomannosylinositol phosphoceramide B' (C24)	C60H117NO25P2	0	Unknown
s_0875[u]	inositol phosphomannosylinositol phosphoceramide B' (C24)	C60H117NO25P2	0	Unknown
s_0876[u]	inositol phosphomannosylinositol phosphoceramide B' (C26)	C62H121NO25P2	0	Unknown
s_0877[u]	inositol phosphomannosylinositol phosphoceramide B' (C26)	C62H121NO25P2	0	Unknown
s_0878[u]	inositol phosphomannosylinositol phosphoceramide B' (C26)	C62H121NO25P2	0	Unknown
s_0879[u]	inositol phosphomannosylinositol phosphoceramide C (C24)	C60H117NO26P2	0	Unknown
s_0880[u]	inositol phosphomannosylinositol phosphoceramide C (C24)	C60H117NO26P2	0	Unknown
s_0881[u]	inositol phosphomannosylinositol phosphoceramide C (C24)	C60H117NO26P2	0	Unknown
s_0882[u]	inositol phosphomannosylinositol phosphoceramide C (C26)	C62H121NO26P2	0	Unknown
s_0883[u]	inositol phosphomannosylinositol phosphoceramide C (C26)	C62H121NO26P2	0	Unknown
s_0884[u]	inositol phosphomannosylinositol phosphoceramide C (C26)	C62H121NO26P2	0	Unknown
s_0885[u]	inositol phosphomannosylinositol phosphoceramide D (C24)	C60H117NO27P2	0	Unknown
s_0886[u]	inositol phosphomannosylinositol phosphoceramide D (C24)	C60H117NO27P2	0	Unknown
s_0887[u]	inositol phosphomannosylinositol phosphoceramide D (C24)	C60H117NO27P2	0	Unknown
s_0888[u]	inositol phosphomannosylinositol phosphoceramide D (C26)	C62H121NO27P2	0	Unknown
s_0889[u]	inositol phosphomannosylinositol phosphoceramide D (C26)	C62H121NO27P2	0	Unknown
s_0890[u]	inositol phosphomannosylinositol phosphoceramide D (C26)	C62H121NO27P2	0	Unknown
s_0892[u]	inositol-P-ceramide backbone	C6H12NO10P		Unknown
s_0894[u]	inositol-P-ceramide A (C24)	C48H96NO11P	0	Unknown
s_0895[u]	inositol-P-ceramide A (C24)	C48H96NO11P	0	Unknown
s_0896[u]	inositol-P-ceramide A (C24)	C48H96NO11P	0	Unknown
s_0897[u]	inositol-P-ceramide A (C26)	C50H100NO11P	0	Unknown
s_0898[u]	inositol-P-ceramide A (C26)	C50H100NO11P	0	Unknown
s_0899[u]	inositol-P-ceramide A (C26)	C50H100NO11P	0	Unknown
s_0900[u]	inositol-P-ceramide B (C24)	C48H96NO12P	0	Unknown
s_0901[u]	inositol-P-ceramide B (C24)	C48H96NO12P	0	Unknown
s_0902[u]	inositol-P-ceramide B (C24)	C48H96NO12P	0	Unknown
s_0903[u]	inositol-P-ceramide B (C26)	C50H100NO12P	0	Unknown
s_0904[u]	inositol-P-ceramide B (C26)	C50H100NO12P	0	Unknown
s_0905[u]	inositol-P-ceramide B (C26)	C50H100NO12P	0	Unknown
s_0906[u]	inositol-P-ceramide B' (C24)	C48H96NO12P	0	Unknown
s_0907[u]	inositol-P-ceramide B' (C24)	C48H96NO12P	0	Unknown
s_0908[u]	inositol-P-ceramide B' (C24)	C48H96NO12P	0	Unknown
s_0909[u]	inositol-P-ceramide B' (C26)	C50H100NO12P	0	Unknown
s_0910[u]	inositol-P-ceramide B' (C26)	C50H100NO12P	0	Unknown
s_0911[u]	inositol-P-ceramide B' (C26)	C50H100NO12P	0	Unknown
s_0912[u]	inositol-P-ceramide C (C24)	C48H96NO13P	0	Unknown
s_0913[u]	inositol-P-ceramide C (C24)	C48H96NO13P	0	Unknown
s_0914[u]	inositol-P-ceramide C (C24)	C48H96NO13P	0	Unknown
s_0915[u]	inositol-P-ceramide C (C26)	C50H100NO13P	0	Unknown
s_0916[u]	inositol-P-ceramide C (C26)	C50H100NO13P	0	Unknown
s_0917[u]	inositol-P-ceramide C (C26)	C50H100NO13P	0	Unknown
s_0918[u]	inositol-P-ceramide D (C24)	C48H96NO14P	0	Unknown
s_0919[u]	inositol-P-ceramide D (C24)	C48H96NO14P	0	Unknown
s_0920[u]	inositol-P-ceramide D (C24)	C48H96NO14P	0	Unknown
s_0921[u]	inositol-P-ceramide D (C26)	C50H100NO14P	0	Unknown
s_0922[u]	inositol-P-ceramide D (C26)	C50H100NO14P	0	Unknown
s_0923[u]	inositol-P-ceramide D (C26)	C50H100NO14P	0	Unknown
s_0924[u]	iron(2+)	Fe	2	Unknown
s_0925[u]	iron(2+)	Fe	2	Unknown
s_0926[u]	iron(2+)	Fe	2	Unknown
s_0927[u]	isoamyl acetate	C7H14O2	0	Unknown
s_0928[u]	isoamyl acetate	C7H14O2	0	Unknown
s_0929[u]	isoamylol	C5H12O	0	Unknown
s_0930[u]	isoamylol	C5H12O	0	Unknown
s_0931[u]	isoamylol	C5H12O	0	Unknown
s_0932[u]	isobutanol	C4H10O	0	Unknown
s_0933[u]	isobutanol	C4H10O	0	Unknown
s_0934[u]	isobutanol	C4H10O	0	Unknown
s_0935[u]	isobutyl acetate	C6H12O2	0	Unknown
s_0936[u]	isobutyl acetate	C6H12O2	0	Unknown
s_0937[u]	isobutyraldehyde	C4H8O	0	Unknown
s_0938[u]	isobutyraldehyde	C4H8O	0	Unknown
s_0939[u]	isobutyraldehyde	C4H8O	0	Unknown
s_0940[u]	isocitrate	C6H5O7	-3	Unknown
s_0941[u]	isocitrate	C6H5O7	-3	Unknown
s_0942[u]	isocitrate	C6H5O7	-3	Unknown
s_0943[u]	isopentenyl diphosphate	C5H9O7P2	-3	Unknown
s_0944[u]	isopentenyl diphosphate	C5H9O7P2	-3	Unknown
s_0945[u]	isopentenyl diphosphate	C5H9O7P2	-3	Unknown
s_0946[u]	itaconate	C5H4O4	-2	Unknown
s_0949[u]	itaconyl-CoA	C26H35N7O19P3S	-5	Unknown
s_0950[u]	ITP	C10H11N4O14P3	-4	Unknown
s_0951[u]	keto-phenylpyruvate	C9H7O3	-1	Unknown
s_0952[u]	L-2-amino-3-oxobutanoate	C4H7NO3	0	Unknown
s_0953[u]	L-2-aminoadipate	C6H10NO4	-1	Unknown
s_0954[u]	L-4-hydroxyglutamic semialdehyde	C5H9NO4	0	Unknown
s_0955[u]	L-alanine	C3H7NO2	0	Unknown
s_0956[u]	L-alanine	C3H7NO2	0	Unknown
s_0957[u]	L-alanine	C3H7NO2	0	Unknown
s_0958[u]	L-allothreonine	C4H9NO3	0	Unknown
s_0959[u]	L-allysine	C6H11NO3	0	Unknown
s_0960[u]	L-alpha-formylglycine	C3H5NO3	0	Unknown
s_0961[u]	L-arabinitol	C5H12O5	0	Unknown
s_0962[u]	L-arabinitol	C5H12O5	0	Unknown
s_0963[u]	L-arabinose	C5H10O5	0	Unknown
s_0964[u]	L-arabinose	C5H10O5	0	Unknown
s_0965[u]	L-arginine	C6H15N4O2	1	Unknown
s_0966[u]	L-arginine	C6H15N4O2	1	Unknown
s_0967[u]	L-arginine	C6H15N4O2	1	Unknown
s_0968[u]	L-arginine	C6H15N4O2	1	Unknown
s_0969[u]	L-asparagine	C4H8N2O3	0	Unknown
s_0970[u]	L-asparagine	C4H8N2O3	0	Unknown
s_0971[u]	L-asparagine	C4H8N2O3	0	Unknown
s_0972[u]	L-asparagine	C4H8N2O3	0	Unknown
s_0973[u]	L-aspartate	C4H6NO4	-1	Unknown
s_0974[u]	L-aspartate	C4H6NO4	-1	Unknown
s_0975[u]	L-aspartate	C4H6NO4	-1	Unknown
s_0976[u]	L-aspartate	C4H6NO4	-1	Unknown
s_0977[u]	L-aspartate	C4H6NO4	-1	Unknown
s_0978[u]	L-aspartate 4-semialdehyde	C4H7NO3	0	Unknown
s_0979[u]	L-citrulline	C6H13N3O3	0	Unknown
s_0980[u]	L-cystathionine	C7H14N2O4S	0	Unknown
s_0981[u]	L-cysteine	C3H7NO2S	0	Unknown
s_0982[u]	L-cysteine	C3H7NO2S	0	Unknown
s_0983[u]	L-cysteinylglycine	C5H10N2O3S	0	Unknown
s_0984[u]	L-cystine	C6H12N2O4S2	0	Unknown
s_0985[u]	L-cystine	C6H12N2O4S2	0	Unknown
s_0986[u]	L-gamma-glutamyl phosphate	C5H8NO7P	-2	Unknown
s_0987[u]	L-gamma-glutamyl-L-alanine	C8H13N2O5	-1	Unknown
s_0988[u]	L-gamma-glutamyl-L-cysteine	C8H13N2O5S	-1	Unknown
s_0989[u]	L-glucitol	C6H14O6	0	Unknown
s_0990[u]	L-glucitol	C6H14O6	0	Unknown
s_0991[u]	L-glutamate	C5H8NO4	-1	Unknown
s_0992[u]	L-glutamate	C5H8NO4	-1	Unknown
s_0993[u]	L-glutamate	C5H8NO4	-1	Unknown
s_0994[u]	L-glutamate	C5H8NO4	-1	Unknown
s_0995[u]	L-glutamate	C5H8NO4	-1	Unknown
s_0996[u]	L-glutamate	C5H8NO4	-1	Unknown
s_0997[u]	L-glutamic 5-semialdehyde	C5H9NO3	0	Unknown
s_0999[u]	L-glutamine	C5H10N2O3	0	Unknown
s_1000[u]	L-glutamine	C5H10N2O3	0	Unknown
s_1001[u]	L-glutamine	C5H10N2O3	0	Unknown
s_1002[u]	L-glutamine	C5H10N2O3	0	Unknown
s_1003[u]	L-glycine	C2H5NO2	0	Unknown
s_1004[u]	L-glycine	C2H5NO2	0	Unknown
s_1005[u]	L-glycine	C2H5NO2	0	Unknown
s_1006[u]	L-histidine	C6H9N3O2	0	Unknown
s_1007[u]	L-histidine	C6H9N3O2	0	Unknown
s_1008[u]	L-histidine	C6H9N3O2	0	Unknown
s_1009[u]	L-histidine	C6H9N3O2	0	Unknown
s_1010[u]	L-histidinol	C6H12N3O	1	Unknown
s_1011[u]	L-histidinol phosphate	C6H11N3O4P	-1	Unknown
s_1012[u]	L-homocysteine	C4H9NO2S	0	Unknown
s_1014[u]	L-homoserine	C4H9NO3	0	Unknown
s_1015[u]	L-homoserine	C4H9NO3	0	Unknown
s_1016[u]	L-isoleucine	C6H13NO2	0	Unknown
s_1017[u]	L-isoleucine	C6H13NO2	0	Unknown
s_1018[u]	L-isoleucine	C6H13NO2	0	Unknown
s_1019[u]	L-isoleucine	C6H13NO2	0	Unknown
s_1020[u]	L-kynurenine	C10H12N2O3	0	Unknown
s_1021[u]	L-leucine	C6H13NO2	0	Unknown
s_1022[u]	L-leucine	C6H13NO2	0	Unknown
s_1023[u]	L-leucine	C6H13NO2	0	Unknown
s_1024[u]	L-leucine	C6H13NO2	0	Unknown
s_1025[u]	L-lysine	C6H15N2O2	1	Unknown
s_1026[u]	L-lysine	C6H15N2O2	1	Unknown
s_1027[u]	L-lysine	C6H15N2O2	1	Unknown
s_1028[u]	L-lysine	C6H15N2O2	1	Unknown
s_1029[u]	L-methionine	C5H11NO2S	0	Unknown
s_1030[u]	L-methionine	C5H11NO2S	0	Unknown
s_1031[u]	L-methionine	C5H11NO2S	0	Unknown
s_1032[u]	L-phenylalanine	C9H11NO2	0	Unknown
s_1033[u]	L-phenylalanine	C9H11NO2	0	Unknown
s_1034[u]	L-phenylalanine	C9H11NO2	0	Unknown
s_1035[u]	L-proline	C5H9NO2	0	Unknown
s_1036[u]	L-proline	C5H9NO2	0	Unknown
s_1037[u]	L-proline	C5H9NO2	0	Unknown
s_1038[u]	L-saccharopine	C11H19N2O6	-1	Unknown
s_1039[u]	L-serine	C3H7NO3	0	Unknown
s_1040[u]	L-serine	C3H7NO3	0	Unknown
s_1041[u]	L-serine	C3H7NO3	0	Unknown
s_1042[u]	L-serine	C3H7NO3	0	Unknown
s_1043[u]	L-sorbose	C6H12O6	0	Unknown
s_1044[u]	L-sorbose	C6H12O6	0	Unknown
s_1045[u]	L-threonine	C4H9NO3	0	Unknown
s_1046[u]	L-threonine	C4H9NO3	0	Unknown
s_1047[u]	L-threonine	C4H9NO3	0	Unknown
s_1048[u]	L-tryptophan	C11H12N2O2	0	Unknown
s_1049[u]	L-tryptophan	C11H12N2O2	0	Unknown
s_1050[u]	L-tryptophan	C11H12N2O2	0	Unknown
s_1051[u]	L-tyrosine	C9H11NO3	0	Unknown
s_1052[u]	L-tyrosine	C9H11NO3	0	Unknown
s_1053[u]	L-tyrosine	C9H11NO3	0	Unknown
s_1054[u]	L-tyrosine	C9H11NO3	0	Unknown
s_1055[u]	L-tyrosine	C9H11NO3	0	Unknown
s_1056[u]	L-valine	C5H11NO2	0	Unknown
s_1057[u]	L-valine	C5H11NO2	0	Unknown
s_1058[u]	L-valine	C5H11NO2	0	Unknown
s_1059[u]	lanosterol	C30H50O	0	Unknown
s_1061[u]	lanosterol	C30H50O	0	Unknown
s_1065[u]	laurate	C12H23O2	-1	Unknown
s_1067[u]	laurate	C12H23O2	-1	Unknown
s_1070[u]	laurate	C12H23O2	-1	Unknown
s_1073[u]	lauroyl-CoA	C33H54N7O17P3S	-4	Unknown
s_1076[u]	lauroyl-CoA	C33H54N7O17P3S	-4	Unknown
s_1077[u]	Leu-tRNA(Leu)	C6H13NOR	1	Unknown
s_1078[u]	Leu-tRNA(Leu)	C6H13NOR	1	Unknown
s_1079[u]	leukotriene A4	C20H29O3	-1	Unknown
s_1080[u]	leukotriene A4	C20H29O3	-1	Unknown
s_1081[u]	leukotriene B4	C20H31O4	-1	Unknown
s_1082[u]	leukotriene B4	C20H31O4	-1	Unknown
s_1085[u]	lignoceric acid	C24H47O2	-1	Unknown
s_1096[u]	lipid		0	Unknown
s_1097[u]	lipoamide	C8H15NOS2	0	Unknown
s_1098[u]	lipoylprotein	C8H14NOS2R	0	Unknown
s_1099[u]	Lys-tRNA(Lys)	C6H15N2OR	2	Unknown
s_1100[u]	Lys-tRNA(Lys)	C6H15N2OR	2	Unknown
s_1101[u]	malonyl-CoA	C24H33N7O19P3S	-5	Unknown
s_1104[u]	malonyl-CoA	C24H33N7O19P3S	-5	Unknown
s_1105[u]	maltose	C12H22O11	0	Unknown
s_1106[u]	maltose	C12H22O11	0	Unknown
s_1107[u]	mannan	C6H10O5	0	Unknown
s_1108[u]	mannan	C6H10O5	0	Unknown
s_1109[u]	mannose-(1D-myo-inositol 1-phosphate)2	C18H34O22P2	0	Unknown
s_1110[u]	mannose-(1D-myo-inositol 1-phosphate)2	C18H34O22P2	0	Unknown
s_1111[u]	mannose-1D-myo-inositol 1-phosphate	C12H23O14P	0	Unknown
s_1112[u]	mannose-1D-myo-inositol 1-phosphate	C12H23O14P	0	Unknown
s_1114[u]	mannosylinositol phosphorylceramide backbone	C12H22NO15P		Unknown
s_1116[u]	mannosylinositol phosphorylceramide A (C24)	C54H106NO16P	0	Unknown
s_1117[u]	mannosylinositol phosphorylceramide A (C24)	C54H106NO16P	0	Unknown
s_1118[u]	mannosylinositol phosphorylceramide A (C24)	C54H106NO16P	0	Unknown
s_1119[u]	mannosylinositol phosphorylceramide A (C26)	C56H110NO16P	0	Unknown
s_1120[u]	mannosylinositol phosphorylceramide A (C26)	C56H110NO16P	0	Unknown
s_1121[u]	mannosylinositol phosphorylceramide A (C26)	C56H110NO16P	0	Unknown
s_1122[u]	mannosylinositol phosphorylceramide B (C24)	C54H106NO17P	0	Unknown
s_1123[u]	mannosylinositol phosphorylceramide B (C24)	C54H106NO17P	0	Unknown
s_1124[u]	mannosylinositol phosphorylceramide B (C24)	C54H106NO17P	0	Unknown
s_1125[u]	mannosylinositol phosphorylceramide B (C26)	C56H110NO17P	0	Unknown
s_1126[u]	mannosylinositol phosphorylceramide B (C26)	C56H110NO17P	0	Unknown
s_1127[u]	mannosylinositol phosphorylceramide B (C26)	C56H110NO17P	0	Unknown
s_1128[u]	mannosylinositol phosphorylceramide B' (C24)	C54H106NO17P	0	Unknown
s_1129[u]	mannosylinositol phosphorylceramide B' (C24)	C54H106NO17P	0	Unknown
s_1130[u]	mannosylinositol phosphorylceramide B' (C24)	C54H106NO17P	0	Unknown
s_1131[u]	mannosylinositol phosphorylceramide B' (C26)	C56H110NO17P	0	Unknown
s_1132[u]	mannosylinositol phosphorylceramide B' (C26)	C56H110NO17P	0	Unknown
s_1133[u]	mannosylinositol phosphorylceramide B' (C26)	C56H110NO17P	0	Unknown
s_1134[u]	mannosylinositol phosphorylceramide C (C24)	C54H106NO18P	0	Unknown
s_1135[u]	mannosylinositol phosphorylceramide C (C24)	C54H106NO18P	0	Unknown
s_1136[u]	mannosylinositol phosphorylceramide C (C24)	C54H106NO18P	0	Unknown
s_1137[u]	mannosylinositol phosphorylceramide C (C26)	C56H110NO18P	0	Unknown
s_1138[u]	mannosylinositol phosphorylceramide C (C26)	C56H110NO18P	0	Unknown
s_1139[u]	mannosylinositol phosphorylceramide C (C26)	C56H110NO18P	0	Unknown
s_1140[u]	mannosylinositol phosphorylceramide D (C24)	C54H106NO19P	0	Unknown
s_1141[u]	mannosylinositol phosphorylceramide D (C24)	C54H106NO19P	0	Unknown
s_1142[u]	mannosylinositol phosphorylceramide D (C24)	C54H106NO19P	0	Unknown
s_1143[u]	mannosylinositol phosphorylceramide D (C26)	C56H110NO19P	0	Unknown
s_1144[u]	mannosylinositol phosphorylceramide D (C26)	C56H110NO19P	0	Unknown
s_1145[u]	mannosylinositol phosphorylceramide D (C26)	C56H110NO19P	0	Unknown
s_1148[u]	Met-tRNA(Met)	C5H11NOSR	1	Unknown
s_1149[u]	Met-tRNA(Met)	C5H11NOSR	1	Unknown
s_1150[u]	methanethiol	CH4S	0	Unknown
s_1151[u]	methylglyoxal	C3H4O2	0	Unknown
s_1153[u]	myo-inositol	C6H12O6	0	Unknown
s_1154[u]	myo-inositol	C6H12O6	0	Unknown
s_1156[u]	myo-inositol 1,3,4,5,6-pentakisphosphate	C6H7O21P5	-10	Unknown
s_1157[u]	myo-inositol 1,3,4,5,6-pentakisphosphate	C6H7O21P5	-10	Unknown
s_1158[u]	myo-inositol hexakisphosphate	C6H6O24P6	-12	Unknown
s_1159[u]	myo-inositol hexakisphosphate	C6H6O24P6	-12	Unknown
s_1161[u]	myristate	C14H27O2	-1	Unknown
s_1163[u]	myristate	C14H27O2	-1	Unknown
s_1166[u]	myristate	C14H27O2	-1	Unknown
s_1176[u]	myristoyl-CoA	C35H58N7O17P3S	-4	Unknown
s_1179[u]	myristoyl-CoA	C35H58N7O17P3S	-4	Unknown
s_1180[u]	N(1)-acetylspermidine	C9H23N3O	2	Unknown
s_1181[u]	N(1)-acetylspermine	C12H31N4O	3	Unknown
s_1182[u]	N(2)-acetyl-L-ornithine	C7H14N2O3	0	Unknown
s_1183[u]	N(pros)-methyl-L-histidine	C7H11N3O2	0	Unknown
s_1184[u]	N,N'-diacetylchitobiosyldiphosphodolichol	C36H62N2O17P2	-2	Unknown
s_1185[u]	N,N'-diformyldityrosine	C20H22N2O8	-2	Unknown
s_1186[u]	N,N'-diformyldityrosine	C20H22N2O8	-2	Unknown
s_1187[u]	N-(5-phospho-beta-D-ribosyl)anthranilate	C12H13NO9P	-3	Unknown
s_1188[u]	N-[(R)-4-phosphonopantothenoyl]-L-cysteine	C12H20N2O9PS	-3	Unknown
s_1189[u]	N-acetyl-alpha-D-glucosamine 1-phosphate	C8H14NO9P	-2	Unknown
s_1190[u]	N-acetyl-D-glucosamine 6-phosphate	C8H14NO9P	-2	Unknown
s_1191[u]	N-acetyl-L-gamma-glutamyl phosphate	C7H9NO8P	-3	Unknown
s_1192[u]	N-acetyl-L-glutamate	C7H9NO5	-2	Unknown
s_1193[u]	N-acetylputrescine	C6H15N2O	1	Unknown
s_1194[u]	N-carbamoyl-L-aspartate	C5H6N2O5	-2	Unknown
s_1195[u]	N-formyl-L-kynurenine	C11H12N2O4	0	Unknown
s_1196[u]	N-formyl-L-tyrosine	C10H10NO4	-1	Unknown
s_1198[u]	NAD	C21H26N7O14P2	-1	Unknown
s_1199[u]	NAD	C21H26N7O14P2	-1	Unknown
s_1200[u]	NAD	C21H26N7O14P2	-1	Unknown
s_1201[u]	NAD	C21H26N7O14P2	-1	Unknown
s_1202[u]	NAD	C21H26N7O14P2	-1	Unknown
s_1203[u]	NADH	C21H27N7O14P2	-2	Unknown
s_1204[u]	NADH	C21H27N7O14P2	-2	Unknown
s_1205[u]	NADH	C21H27N7O14P2	-2	Unknown
s_1206[u]	NADH	C21H27N7O14P2	-2	Unknown
s_1207[u]	NADP(+)	C21H25N7O17P3	-3	Unknown
s_1208[u]	NADP(+)	C21H25N7O17P3	-3	Unknown
s_1210[u]	NADP(+)	C21H25N7O17P3	-3	Unknown
s_1211[u]	NADP(+)	C21H25N7O17P3	-3	Unknown
s_1212[u]	NADPH	C21H26N7O17P3	-4	Unknown
s_1213[u]	NADPH	C21H26N7O17P3	-4	Unknown
s_1214[u]	NADPH	C21H26N7O17P3	-4	Unknown
s_1215[u]	NADPH	C21H26N7O17P3	-4	Unknown
s_1216[u]	nicotinamide	C6H6N2O	0	Unknown
s_1217[u]	nicotinamide	C6H6N2O	0	Unknown
s_1218[u]	nicotinamide riboside	C11H15N2O5	1	Unknown
s_1219[u]	nicotinate	C6H4NO2	-1	Unknown
s_1220[u]	nicotinate	C6H4NO2	-1	Unknown
s_1221[u]	nicotinate	C6H4NO2	-1	Unknown
s_1222[u]	nicotinic acid D-ribonucleotide	C11H12NO9P	-2	Unknown
s_1223[u]	nicotinic acid D-ribonucleotide	C11H12NO9P	-2	Unknown
s_1224[u]	NMN	C11H14N2O8P	-1	Unknown
s_1225[u]	NMN	C11H14N2O8P	-1	Unknown
s_1227[u]	NMN	C11H14N2O8P	-1	Unknown
s_1228[u]	NMN	C11H14N2O8P	-1	Unknown
s_1229[u]	nonadecaprenyl diphosphate	C95H153O7P2	-3	Unknown
s_1230[u]	nonaprenyl 4-hydroxybenzoate	C52H77O3	-1	Unknown
s_1231[u]	nonaprenyl diphosphate	C45H73O7P2	-3	Unknown
s_1232[u]	nonaprenyl diphosphate	C45H73O7P2	-3	Unknown
s_1233[u]	O-acetyl-L-homoserine	C6H11NO4	0	Unknown
s_1234[u]	O-acetyl-L-serine	C5H9NO4	0	Unknown
s_1235[u]	O-acetylcarnitine	C9H17NO4	0	Unknown
s_1236[u]	O-acetylcarnitine	C9H17NO4	0	Unknown
s_1237[u]	O-acetylcarnitine	C9H17NO4	0	Unknown
s_1238[u]	O-phospho-L-homoserine	C4H8NO6P	-2	Unknown
s_1239[u]	O-phosphoethanolamine	C2H7NO4P	-1	Unknown
s_1240[u]	O-phosphoethanolamine	C2H7NO4P	-1	Unknown
s_1241[u]	O-succinyl-L-homoserine	C8H12NO6	-1	Unknown
s_1246[u]	octadecaprenyl diphosphate	C90H145O7P2	-3	Unknown
s_1248[u]	octanoate	C8H15O2	-1	Unknown
s_1250[u]	octanoate	C8H15O2	-1	Unknown
s_1253[u]	octanoate	C8H15O2	-1	Unknown
s_1254[u]	octanoyl-ACP	C8H15OSR	0	Unknown
s_1258[u]	octanoyl-CoA	C29H46N7O17P3S	-4	Unknown
s_1259[u]	octaprenyl diphosphate	C40H65O7P2	-3	Unknown
s_1260[u]	oleate	C18H33O2	-1	Unknown
s_1262[u]	oleoyl-CoA	C39H64N7O17P3S	-4	Unknown
s_1265[u]	oleoyl-CoA	C39H64N7O17P3S	-4	Unknown
s_1266[u]	ornithine	C5H13N2O2	1	Unknown
s_1267[u]	ornithine	C5H13N2O2	1	Unknown
s_1268[u]	ornithine	C5H13N2O2	1	Unknown
s_1269[u]	orotate	C5H3N2O4	-1	Unknown
s_1270[u]	orotidine 5'-(dihydrogen phosphate)	C10H10N2O11P	-3	Unknown
s_1271[u]	oxaloacetate	C4H2O5	-2	Unknown
s_1272[u]	oxaloacetate	C4H2O5	-2	Unknown
s_1273[u]	oxaloacetate	C4H2O5	-2	Unknown
s_1274[u]	oxaloacetate	C4H2O5	-2	Unknown
s_1275[u]	oxygen	O2	0	Unknown
s_1276[u]	oxygen	O2	0	Unknown
s_1277[u]	oxygen	O2	0	Unknown
s_1278[u]	oxygen	O2	0	Unknown
s_1279[u]	oxygen	O2	0	Unknown
s_1282[u]	P(1),P(4)-bis(5'-adenosyl) tetraphosphate	C20H24N10O19P4	-4	Unknown
s_1283[u]	P(1),P(4)-bis(5'-guanosyl) tetraphosphate	C20H24N10O21P4	-4	Unknown
s_1284[u]	P1-(5'-adenosyl),P4-(5'-guanosyl) tetraphosphate	C20H24N10O20P4	-4	Unknown
s_1286[u]	palmitate	C16H31O2	-1	Unknown
s_1288[u]	palmitate	C16H31O2	-1	Unknown
s_1291[u]	palmitate	C16H31O2	-1	Unknown
s_1293[u]	palmitoleate	C16H29O2	-1	Unknown
s_1295[u]	palmitoleate	C16H29O2	-1	Unknown
s_1298[u]	palmitoleate	C16H29O2	-1	Unknown
s_1302[u]	palmitoyl-CoA	C37H62N7O17P3S	-4	Unknown
s_1303[u]	palmitoyl-CoA	C37H62N7O17P3S	-4	Unknown
s_1305[u]	palmitoyl-CoA	C37H62N7O17P3S	-4	Unknown
s_1307[u]	pantetheine 4'-phosphate	C11H21N2O7PS	-2	Unknown
s_1308[u]	pantetheine 4'-phosphate	C11H21N2O7PS	-2	Unknown
s_1309[u]	pectin	C6H7O6	0	Unknown
s_1310[u]	pentadecaprenyl diphosphate	C75H121O7P2	-3	Unknown
s_1311[u]	pentaprenyl diphosphate	C25H41O7P2	-3	Unknown
s_1312[u]	pentaprenyl diphosphate	C25H41O7P2	-3	Unknown
s_1313[u]	pentaprenyl diphosphate	C25H41O7P2	-3	Unknown
s_1314[u]	Phe-tRNA(Phe)	C9H11NOR	1	Unknown
s_1315[u]	Phe-tRNA(Phe)	C9H11NOR	1	Unknown
s_1316[u]	phenethyl acetate	C10H12O2	0	Unknown
s_1317[u]	phenethyl acetate	C10H12O2	0	Unknown
s_1318[u]	phenylacetaldehyde	C8H8O	0	Unknown
s_1319[u]	phenylacetaldehyde	C8H8O	0	Unknown
s_1320[u]	phenylacetaldehyde	C8H8O	0	Unknown
s_1321[u]	phenylacetic acid	C8H7O2	-1	Unknown
s_1322[u]	phosphate	HO4P	-2	Unknown
s_1323[u]	phosphate	HO4P	-2	Unknown
s_1324[u]	phosphate	HO4P	-2	Unknown
s_1325[u]	phosphate	HO4P	-2	Unknown
s_1326[u]	phosphate	HO4P	-2	Unknown
s_1329[u]	phosphate	HO4P	-2	Unknown
s_1337[u]	phosphatidyl-L-serine backbone	C6H10NO6P	0	Unknown
s_1346[u]	phosphatidylcholine backbone	C8H16NO3P	1	Unknown
s_1351[u]	phosphatidylethanolamine backbone	C5H10NO4P	0	Unknown
s_1352[u]	phosphatidylethanolamine backbone	C5H10NO4P	0	Unknown
s_1360[u]	phosphoenolpyruvate	C3H2O6P	-3	Unknown
s_1361[u]	phosphoenolpyruvate	C3H2O6P	-3	Unknown
s_1364[u]	phosphoribosyl-carboxy-aminoimidazole	C9H12N3O9P	-2	Unknown
s_1365[u]	phosphoribosyl-formamido-carboxamide	C10H13N4O9P	-2	Unknown
s_1366[u]	phytosphingosine	C18H40NO3	1	Unknown
s_1367[u]	phytosphingosine 1-phosphate	C18H39NO6P	-1	Unknown
s_1368[u]	pimeloyl-CoA	C28H41N7O19P3S	-5	Unknown
s_1371[u]	polysulphur	S	0	Unknown
s_1372[u]	porphobilinogen	C10H13N2O4	-1	Unknown
s_1373[u]	potassium	K	0	Unknown
s_1374[u]	potassium	K	0	Unknown
s_1375[u]	precorrin-2	C42H41N4O16	-7	Unknown
s_1376[u]	prenyl diphosphate(3-)	C5H9O7P2	-3	Unknown
s_1377[u]	prephenate	C10H8O6	-2	Unknown
s_1378[u]	preuroporphyrinogen	C40H38N4O17	-8	Unknown
s_1379[u]	Pro-tRNA(Pro)	C5H9NOR	1	Unknown
s_1382[u]	propionyl-CoA	C24H36N7O17P3S	-4	Unknown
s_1383[u]	protoporphyrin	C34H32N4O4	-2	Unknown
s_1384[u]	protoporphyrinogen	C34H38N4O4	-2	Unknown
s_1385[u]	protoporphyrinogen	C34H38N4O4	-2	Unknown
s_1386[u]	PRPP	C5H8O14P3	-5	Unknown
s_1387[u]	PRPP	C5H8O14P3	-5	Unknown
s_1388[u]	pseudouridine 5'-phosphate	C9H11N2O9P	-2	Unknown
s_1389[u]	putrescine	C4H14N2	2	Unknown
s_1390[u]	putrescine	C4H14N2	2	Unknown
s_1391[u]	putrescine	C4H14N2	2	Unknown
s_1392[u]	pyridoxal	C8H9NO3	0	Unknown
s_1393[u]	pyridoxal 5'-phosphate	C8H8NO6P	-2	Unknown
s_1394[u]	pyridoxamine	C8H13N2O2	1	Unknown
s_1395[u]	pyridoxamine 5'-phosphate	C8H12N2O5P	-1	Unknown
s_1396[u]	pyridoxine	C8H11NO3	0	Unknown
s_1397[u]	pyridoxine	C8H11NO3	0	Unknown
s_1398[u]	pyridoxine 5'-phosphate	C8H10NO6P	-2	Unknown
s_1399[u]	pyruvate	C3H3O3	-1	Unknown
s_1400[u]	pyruvate	C3H3O3	-1	Unknown
s_1401[u]	pyruvate	C3H3O3	-1	Unknown
s_1403[u]	quinolinate	C7H3NO4	-2	Unknown
s_1404[u]	quinolinate	C7H3NO4	-2	Unknown
s_1405[u]	riboflavin	C17H19N4O6	-1	Unknown
s_1406[u]	riboflavin	C17H19N4O6	-1	Unknown
s_1407[u]	riboflavin	C17H19N4O6	-1	Unknown
s_1408[u]	ribose-5-phosphate	C5H9O8P	-2	Unknown
s_1409[u]	S(8)-aminomethyldihydrolipoamide	C9H21N2OS2	1	Unknown
s_1410[u]	S(8)-aminomethyldihydrolipoylprotein	C9H19N2OS2R	0	Unknown
s_1411[u]	S(8)-succinyldihydrolipoamide	C12H20NO4S2	-1	Unknown
s_1412[u]	S-adenosyl-4-methylthio-2-oxobutanoate	C15H19N5O6S	0	Unknown
s_1413[u]	S-adenosyl-L-homocysteine	C14H20N6O5S	0	Unknown
s_1415[u]	S-adenosyl-L-homocysteine	C14H20N6O5S	0	Unknown
s_1416[u]	S-adenosyl-L-methionine	C15H23N6O5S	1	Unknown
s_1418[u]	S-adenosyl-L-methionine	C15H23N6O5S	1	Unknown
s_1419[u]	S-adenosyl-L-methionine	C15H23N6O5S	1	Unknown
s_1420[u]	S-adenosylmethioninamine	C14H24N6O3S	2	Unknown
s_1421[u]	S-formylglutathione	C11H16N3O7S	-1	Unknown
s_1422[u]	S-methyl-5-thio-alpha-D-ribose 1-phosphate	C6H11O7PS	-2	Unknown
s_1423[u]	S-methyl-5-thio-D-ribulose 1-phosphate	C6H11O7PS	-2	Unknown
s_1424[u]	S-methyl-L-methionine	C6H14NO2S	1	Unknown
s_1425[u]	S-methyl-L-methionine	C6H14NO2S	1	Unknown
s_1426[u]	sedoheptulose 1,7-bisphosphate	C7H12O13P2	-4	Unknown
s_1427[u]	sedoheptulose 7-phosphate	C7H13O10P	-2	Unknown
s_1428[u]	Ser-tRNA(Ser)	C3H7NO2R	1	Unknown
s_1429[u]	shikimate	C7H9O5	-1	Unknown
s_1430[u]	siroheme	C42H36FeN4O16	-8	Unknown
s_1431[u]	sirohydrochlorin	C42H38N4O16	-8	Unknown
s_1432[u]	sn-glycero-3-phosphocholine	C8H20NO6P	0	Unknown
s_1433[u]	sn-glycero-3-phosphocholine	C8H20NO6P	0	Unknown
s_1435[u]	sn-glycero-3-phosphocholine	C8H20NO6P	0	Unknown
s_1437[u]	sodium	Na	0	Unknown
s_1438[u]	sodium	Na	0	Unknown
s_1439[u]	spermidine	C7H22N3	3	Unknown
s_1440[u]	spermidine	C7H22N3	3	Unknown
s_1441[u]	spermidine	C7H22N3	3	Unknown
s_1442[u]	spermine	C10H30N4	4	Unknown
s_1443[u]	spermine	C10H30N4	4	Unknown
s_1444[u]	spermine	C10H30N4	4	Unknown
s_1445[u]	sphinganine	C18H40NO2	1	Unknown
s_1446[u]	sphinganine 1-phosphate	C18H39NO5P	-1	Unknown
s_1447[u]	squalene	C30H50	0	Unknown
s_1448[u]	squalene	C30H50	0	Unknown
s_1449[u]	stearate	C18H35O2	-1	Unknown
s_1450[u]	stearate	C18H35O2	-1	Unknown
s_1451[u]	stearate	C18H35O2	-1	Unknown
s_1454[u]	stearoyl-CoA	C39H66N7O17P3S	-4	Unknown
s_1457[u]	stearoyl-CoA	C39H66N7O17P3S	-4	Unknown
s_1458[u]	succinate	C4H4O4	-2	Unknown
s_1459[u]	succinate	C4H4O4	-2	Unknown
s_1460[u]	succinate	C4H4O4	-2	Unknown
s_1461[u]	succinic semialdehyde	C4H5O3	-1	Unknown
s_1464[u]	succinyl-CoA	C25H35N7O19P3S	-5	Unknown
s_1466[u]	sucrose	C12H22O11	0	Unknown
s_1467[u]	sulphate	O4S	-2	Unknown
s_1468[u]	sulphate	O4S	-2	Unknown
s_1469[u]	sulphite	O3S	-2	Unknown
s_1470[u]	sulphite	O3S	-2	Unknown
s_1471[u]	taurine	C2H7NO3S	0	Unknown
s_1472[u]	taurine	C2H7NO3S	0	Unknown
s_1473[u]	taurocholic acid	C26H44NO7S	-1	Unknown
s_1474[u]	taurocholic acid	C26H44NO7S	-1	Unknown
s_1475[u]	TDP	C12H16N4O7P2S	-2	Unknown
s_1476[u]	TDP	C12H16N4O7P2S	-2	Unknown
s_1477[u]	TDP	C12H16N4O7P2S	-2	Unknown
s_1479[u]	tetracosanoyl-CoA	C45H78N7O17P3S	-4	Unknown
s_1480[u]	tetracosanoyl-CoA	C45H78N7O17P3S	-4	Unknown
s_1482[u]	tetracosanoyl-CoA	C45H78N7O17P3S	-4	Unknown
s_1483[u]	tetradecaprenyl diphosphate	C70H113O7P2	-3	Unknown
s_1486[u]	tetrahydropteroyltri-L-glutamic acid	C29H33N9O12	-4	Unknown
s_1487[u]	THF	C19H21N7O6	-2	Unknown
s_1488[u]	THF	C19H21N7O6	-2	Unknown
s_1489[u]	thiamine	C12H17N4OS	1	Unknown
s_1490[u]	thiamine	C12H17N4OS	1	Unknown
s_1491[u]	Thr-tRNA(Thr)	C4H9NO2R	1	Unknown
s_1492[u]	Thr-tRNA(Thr)	C4H9NO2R	1	Unknown
s_1493[u]	thymidine	C10H14N2O5	0	Unknown
s_1494[u]	thymidine	C10H14N2O5	0	Unknown
s_1497[u]	TMP	C12H16N4O4PS	-1	Unknown
s_1498[u]	TMP	C12H16N4O4PS	-1	Unknown
s_1503[u]	trans-aconitate	C6H3O6	-3	Unknown
s_1504[u]	trans-aconitate	C6H3O6	-3	Unknown
s_1507[u]	trans-dec-2-enoyl-CoA	C31H48N7O17P3S	-4	Unknown
s_1510[u]	trans-dodec-2-enoyl-CoA	C33H52N7O17P3S	-4	Unknown
s_1513[u]	trans-hexacos-2-enoyl-CoA	C47H80N7O17P3S	-4	Unknown
s_1516[u]	trans-octadec-2-enoyl-CoA	C39H64N7O17P3S	-4	Unknown
s_1519[u]	trans-tetradec-2-enoyl-CoA	C35H56N7O17P3S	-4	Unknown
s_1520[u]	trehalose	C12H22O11	0	Unknown
s_1521[u]	trehalose	C12H22O11	0	Unknown
s_1522[u]	trehalose	C12H22O11	0	Unknown
s_1523[u]	tridecaprenyl diphosphate	C65H105O7P2	-3	Unknown
s_1524[u]	triglyceride backbone	C3H2	0	Unknown
s_1526[u]	trimethylenediamine	C3H12N2	2	Unknown
s_1527[u]	Trp-tRNA(Trp)	C11H12N2OR	1	Unknown
s_1528[u]	Trp-tRNA(Trp)	C11H12N2OR	1	Unknown
s_1529[u]	tryptophol	C10H11NO	0	Unknown
s_1530[u]	tryptophol	C10H11NO	0	Unknown
s_1531[u]	tryptophol	C10H11NO	0	Unknown
s_1532[u]	thiamine(1+) triphosphate(4-)	C12H16N4O10P3S	-3	Unknown
s_1533[u]	Tyr-tRNA(Tyr)	C9H11NO2R	1	Unknown
s_1534[u]	Tyr-tRNA(Tyr)	C9H11NO2R	1	Unknown
s_1535[u]	ubiquinol-6	C39H60O4	0	Unknown
s_1537[u]	ubiquinone-6	C39H58O4	0	Unknown
s_1538[u]	UDP	C9H11N2O12P2	-3	Unknown
s_1539[u]	UDP	C9H11N2O12P2	-3	Unknown
s_1540[u]	UDP	C9H11N2O12P2	-3	Unknown
s_1541[u]	UDP-D-galactose	C15H22N2O17P2	-2	Unknown
s_1542[u]	UDP-D-galactose	C15H22N2O17P2	-2	Unknown
s_1543[u]	UDP-D-glucose	C15H22N2O17P2	-2	Unknown
s_1544[u]	UDP-N-acetyl-alpha-D-glucosamine	C17H25N3O17P2	-2	Unknown
s_1545[u]	UMP	C9H11N2O9P	-2	Unknown
s_1546[u]	UMP	C9H11N2O9P	-2	Unknown
s_1547[u]	UMP	C9H11N2O9P	-2	Unknown
s_1548[u]	UMP	C9H11N2O9P	-2	Unknown
s_1549[u]	undecaprenyl diphosphate	C55H89O7P2	-3	Unknown
s_1550[u]	uracil	C4H4N2O2	0	Unknown
s_1551[u]	uracil	C4H4N2O2	0	Unknown
s_1552[u]	urea	CH4N2O	0	Unknown
s_1553[u]	urea	CH4N2O	0	Unknown
s_1554[u]	urea-1-carboxylic acid	C2H3N2O3	-1	Unknown
s_1555[u]	ureidoglycolic acid	C3H5N2O4	-1	Unknown
s_1556[u]	uridine	C9H12N2O6	0	Unknown
s_1557[u]	uridine	C9H12N2O6	0	Unknown
s_1558[u]	uroporphyrinogen III	C40H36N4O16	-8	Unknown
s_1559[u]	UTP	C9H11N2O15P3	-4	Unknown
s_1560[u]	UTP	C9H11N2O15P3	-4	Unknown
s_1561[u]	Val-tRNA(Val)	C5H11NOR	1	Unknown
s_1562[u]	Val-tRNA(Val)	C5H11NOR	1	Unknown
s_1563[u]	xanthosine	C10H12N4O6	0	Unknown
s_1564[u]	xanthosine	C10H12N4O6	0	Unknown
s_1565[u]	xanthosine-5-phosphate	C10H11N4O9P	-2	Unknown
s_1566[u]	xylitol	C5H12O5	0	Unknown
s_1567[u]	xylitol	C5H12O5	0	Unknown
s_1568[u]	zymosterol	C27H44O	0	Unknown
s_1569[u]	zymosterol	C27H44O	0	Unknown
s_1571[u]	zymosterol	C27H44O	0	Unknown
s_1572[u]	zymosterol	C27H44O	0	Unknown
s_1576[u]	zymosterol intermediate 1a	C28H46O2	0	Unknown
s_1577[u]	zymosterol intermediate 1b	C28H44O2	0	Unknown
s_1578[u]	zymosterol intermediate 1c	C28H43O3	-1	Unknown
s_1579[u]	zymosterol intermediate 2	C27H42O	0	Unknown
s_1582[u]	tRNA(Ala)	RH	0	Unknown
s_1583[u]	tRNA(Arg)	RH	0	Unknown
s_1584[u]	tRNA(Arg)	RH	0	Unknown
s_1585[u]	tRNA(Asn)	RH	0	Unknown
s_1586[u]	tRNA(Asn)	RH	0	Unknown
s_1587[u]	tRNA(Asp)	RH	0	Unknown
s_1588[u]	tRNA(Asp)	RH	0	Unknown
s_1589[u]	tRNA(Cys)	RH	0	Unknown
s_1590[u]	tRNA(Gln)	RH	0	Unknown
s_1591[u]	tRNA(Glu)	RH	0	Unknown
s_1592[u]	tRNA(Glu)	RH	0	Unknown
s_1593[u]	tRNA(Gly)	RH	0	Unknown
s_1594[u]	tRNA(His)	RH	0	Unknown
s_1595[u]	tRNA(His)	RH	0	Unknown
s_1596[u]	tRNA(Ile)	RH	0	Unknown
s_1597[u]	tRNA(Ile)	RH	0	Unknown
s_1598[u]	tRNA(Leu)	RH	0	Unknown
s_1599[u]	tRNA(Leu)	RH	0	Unknown
s_1600[u]	tRNA(Lys)	RH	0	Unknown
s_1601[u]	tRNA(Lys)	RH	0	Unknown
s_1602[u]	tRNA(Met)	RH	0	Unknown
s_1603[u]	tRNA(Met)	RH	0	Unknown
s_1604[u]	tRNA(Phe)	RH	0	Unknown
s_1605[u]	tRNA(Phe)	RH	0	Unknown
s_1606[u]	tRNA(Pro)	RH	0	Unknown
s_1607[u]	tRNA(Ser)	RH	0	Unknown
s_1608[u]	tRNA(Thr)	RH	0	Unknown
s_1609[u]	tRNA(Thr)	RH	0	Unknown
s_1610[u]	tRNA(Trp)	RH	0	Unknown
s_1611[u]	tRNA(Trp)	RH	0	Unknown
s_1612[u]	tRNA(Tyr)	RH	0	Unknown
s_1613[u]	tRNA(Tyr)	RH	0	Unknown
s_1614[u]	tRNA(Val)	RH	0	Unknown
s_1615[u]	tRNA(Val)	RH	0	Unknown
s_1616[u]	TRX1	C6H10N2O2S2R4	0	Unknown
s_1617[u]	TRX1	C6H10N2O2S2R4	0	Unknown
s_1618[u]	TRX1	C6H10N2O2S2R4	0	Unknown
s_1619[u]	TRX1	C6H10N2O2S2R4	0	Unknown
s_1620[u]	TRX1 disulphide	C6H9N2O2S2R4	1	Unknown
s_1621[u]	TRX1 disulphide	C6H9N2O2S2R4	1	Unknown
s_1622[u]	TRX1 disulphide	C6H9N2O2S2R4	1	Unknown
s_1623[u]	TRX1 disulphide	C6H9N2O2S2R4	1	Unknown
s_1845[u]	ACP1		0	Unknown
s_2763[u]	kynurenic acid	C10H6NO3	-1	Unknown
s_2764[u]	quinaldic acid	C10H7NO2	0	Unknown
s_2766[u]	14-demethyllanosterol	C29H48O	0	Unknown
s_2768[u]	ergosta-5,7,22,24(28)-tetraen-3beta-ol	C28H42O	0	Unknown
s_2770[u]	acetoacetyl-ACP	C4H5O2SR	0	Unknown
s_2771[u]	butanoyl-ACP	C4H7OSR	0	Unknown
s_2772[u]	3-oxo-hexanoyl-ACP	C6H9O2SR	0	Unknown
s_2773[u]	hexanoyl-ACP	C6H11OSR	0	Unknown
s_2774[u]	3-oxo-octanoyl-ACP	C8H13O2SR	0	Unknown
s_2775[u]	3-hydroxybutanoyl-ACP	C4H7O2SR	0	Unknown
s_2776[u]	3-hydroxyhexanoyl-ACP	C6H11O2SR	0	Unknown
s_2777[u]	3-hydroxyoctanoyl-ACP	C8H15O2SR	0	Unknown
s_2778[u]	trans-but-2-enoyl-ACP	C4H5OSR	0	Unknown
s_2779[u]	trans-hex-2-enoyl-ACP	C6H9OSR	0	Unknown
s_2780[u]	trans-oct-2-enoyl-ACP	C8H13OSR	0	Unknown
s_2781[u]	lauroyl-CoA	C33H54N7O17P3S	-4	Unknown
s_2782[u]	malonyl-CoA	C24H33N7O19P3S	-5	Unknown
s_2783[u]	H+	H	1	Unknown
s_2784[u]	carbon dioxide	CO2	0	Unknown
s_2785[u]	coenzyme A	C21H32N7O16P3S	-4	Unknown
s_2786[u]	3-oxotetradecanoyl-CoA	C35H56N7O18P3S	-4	Unknown
s_2787[u]	myristoyl-CoA	C35H58N7O17P3S	-4	Unknown
s_2788[u]	3-oxopalmitoyl-CoA	C37H60N7O18P3S	-4	Unknown
s_2789[u]	palmitoyl-CoA	C37H62N7O17P3S	-4	Unknown
s_2790[u]	3-oxooctadecanoyl-CoA	C39H64N7O18P3S	-4	Unknown
s_2791[u]	stearoyl-CoA	C39H66N7O17P3S	-4	Unknown
s_2792[u]	3-oxoicosanoyl-CoA	C41H68N7O18P3S	-4	Unknown
s_2793[u]	icosanoyl-CoA	C41H70N7O17P3S	-4	Unknown
s_2794[u]	3-oxodocosanoyl-CoA	C43H72N7O18P3S	-4	Unknown
s_2795[u]	docosanoyl-CoA	C43H74N7O17P3S	-4	Unknown
s_2796[u]	3-oxotetracosanoyl-CoA	C45H76N7O18P3S	-4	Unknown
s_2797[u]	tetracosanoyl-CoA	C45H78N7O17P3S	-4	Unknown
s_2798[u]	3-oxohexacosanoyl-CoA	C47H80N7O18P3S	-4	Unknown
s_2799[u]	NADPH	C21H26N7O17P3	-4	Unknown
s_2800[u]	NADP(+)	C21H25N7O17P3	-3	Unknown
s_2801[u]	(S)-3-hydroxytetradecanoyl-CoA	C35H58N7O18P3S	-4	Unknown
s_2802[u]	(S)-3-hydroxypalmitoyl-CoA	C37H62N7O18P3S	-4	Unknown
s_2803[u]	3-hydroxyoctadecanoyl-CoA	C39H66N7O18P3S	-4	Unknown
s_2804[u]	3-hydroxyicosanoyl-CoA	C41H70N7O18P3S	-4	Unknown
s_2805[u]	3-hydroxydocosanoyl-CoA	C43H74N7O18P3S	-4	Unknown
s_2806[u]	3-hydroxytetracosanoyl-CoA	C45H78N7O18P3S	-4	Unknown
s_2807[u]	(S)-3-hydroxyhexacosanoyl-CoA	C47H82N7O18P3S	-4	Unknown
s_2808[u]	H2O	H2O	0	Unknown
s_2809[u]	trans-tetradec-2-enoyl-CoA	C35H56N7O17P3S	-4	Unknown
s_2810[u]	trans-hexadec-2-enoyl-CoA	C37H60N7O17P3S	-4	Unknown
s_2811[u]	trans-octadec-2-enoyl-CoA	C39H64N7O17P3S	-4	Unknown
s_2812[u]	trans-icos-2-enoyl-CoA	C41H68N7O17P3S	-4	Unknown
s_2813[u]	trans-docos-2-enoyl-CoA	C43H72N7O17P3S	-4	Unknown
s_2814[u]	trans-tetracos-2-enoyl-CoA	C45H76N7O17P3S	-4	Unknown
s_2815[u]	trans-hexacos-2-enoyl-CoA	C47H80N7O17P3S	-4	Unknown
s_2816[u]	hexacosanoyl-CoA	C47H82N7O17P3S	-4	Unknown
s_2817[u]	oxygen	O2	0	Unknown
s_2818[u]	NADH	C21H27N7O14P2	-2	Unknown
s_2819[u]	palmitoleoyl-CoA(4-)	C37H60N7O17P3S	-4	Unknown
s_2820[u]	NAD	C21H26N7O14P2	-1	Unknown
s_2821[u]	oleoyl-CoA	C39H64N7O17P3S	-4	Unknown
s_2822[u]	butyrate	C4H7O2	-1	Unknown
s_2824[u]	hexanoate	C6H11O2	-1	Unknown
s_2826[u]	oleate	C18H33O2	-1	Unknown
s_2828[u]	butyrate	C4H7O2	-1	Unknown
s_2829[u]	hexanoate	C6H11O2	-1	Unknown
s_2831[u]	ATP	C10H12N5O13P3	-4	Unknown
s_2832[u]	laurate	C12H23O2	-1	Unknown
s_2833[u]	AMP	C10H12N5O7P	-2	Unknown
s_2834[u]	diphosphate	HO7P2	-3	Unknown
s_2835[u]	myristate	C14H27O2	-1	Unknown
s_2836[u]	palmitate	C16H31O2	-1	Unknown
s_2837[u]	palmitoleate	C16H29O2	-1	Unknown
s_2838[u]	stearate	C18H35O2	-1	Unknown
s_2839[u]	oleate	C18H33O2	-1	Unknown
s_2840[u]	ATP	C10H12N5O13P3	-4	Unknown
s_2841[u]	laurate	C12H23O2	-1	Unknown
s_2842[u]	AMP	C10H12N5O7P	-2	Unknown
s_2843[u]	lauroyl-CoA	C33H54N7O17P3S	-4	Unknown
s_2844[u]	myristate	C14H27O2	-1	Unknown
s_2845[u]	myristoyl-CoA	C35H58N7O17P3S	-4	Unknown
s_2846[u]	palmitate	C16H31O2	-1	Unknown
s_2847[u]	palmitoyl-CoA	C37H62N7O17P3S	-4	Unknown
s_2848[u]	palmitoleate	C16H29O2	-1	Unknown
s_2849[u]	palmitoleoyl-CoA(4-)	C37H60N7O17P3S	-4	Unknown
s_2850[u]	stearate	C18H35O2	-1	Unknown
s_2851[u]	stearoyl-CoA	C39H66N7O17P3S	-4	Unknown
s_2852[u]	oleate	C18H33O2	-1	Unknown
s_2853[u]	oleoyl-CoA	C39H64N7O17P3S	-4	Unknown
s_2854[u]	palmitoleoyl-CoA(4-)	C37H60N7O17P3S	-4	Unknown
s_2855[u]	oleate	C18H33O2	-1	Unknown
s_2856[u]	ATP	C10H12N5O13P3	-4	Unknown
s_2857[u]	coenzyme A	C21H32N7O16P3S	-4	Unknown
s_2858[u]	arachidate	C20H39O2	-1	Unknown
s_2859[u]	AMP	C10H12N5O7P	-2	Unknown
s_2860[u]	diphosphate	HO7P2	-3	Unknown
s_2861[u]	icosanoyl-CoA	C41H70N7O17P3S	-4	Unknown
s_2862[u]	behenate	C22H43O2	-1	Unknown
s_2863[u]	docosanoyl-CoA	C43H74N7O17P3S	-4	Unknown
s_2864[u]	lignoceric acid	C24H47O2	-1	Unknown
s_2865[u]	tetracosanoyl-CoA	C45H78N7O17P3S	-4	Unknown
s_2866[u]	cerotic acid	C26H51O2	-1	Unknown
s_2867[u]	hexacosanoyl-CoA	C47H82N7O17P3S	-4	Unknown
s_2868[u]	behenate	C22H43O2	-1	Unknown
s_2869[u]	lignoceric acid	C24H47O2	-1	Unknown
s_2870[u]	cerotic acid	C26H51O2	-1	Unknown
s_2871[u]	behenate	C22H43O2	-1	Unknown
s_2872[u]	docosanoyl-CoA	C43H74N7O17P3S	-4	Unknown
s_2873[u]	lignoceric acid	C24H47O2	-1	Unknown
s_2874[u]	tetracosanoyl-CoA	C45H78N7O17P3S	-4	Unknown
s_2875[u]	cerotic acid	C26H51O2	-1	Unknown
s_2876[u]	hexacosanoyl-CoA	C47H82N7O17P3S	-4	Unknown
s_2877[u]	palmitoleoyl-CoA(4-)	C37H60N7O17P3S	-4	Unknown
s_2878[u]	icosanoyl-CoA	C41H70N7O17P3S	-4	Unknown
s_2879[u]	icosanoyl-CoA	C41H70N7O17P3S	-4	Unknown
s_2880[u]	docosanoyl-CoA	C43H74N7O17P3S	-4	Unknown
s_2881[u]	docosanoyl-CoA	C43H74N7O17P3S	-4	Unknown
s_2882[u]	butyrate	C4H7O2	-1	Unknown
s_2883[u]	hexanoate	C6H11O2	-1	Unknown
s_2884[u]	butanoyl-CoA	C25H38N7O17P3S	-4	Unknown
s_2885[u]	hexanoyl-CoA	C27H46N7O17P3S	0	Unknown
s_2886[u]	but-2-enoyl-CoA	C25H40N7O17P3S	0	Unknown
s_2887[u]	trans-hex-2-enoyl-CoA	C27H44N7O17P3S	0	Unknown
s_2888[u]	trans-oct-2-enoyl-CoA	C29H44N7O17P3S	-4	Unknown
s_2889[u]	trans-icos-2-enoyl-CoA	C41H68N7O17P3S	-4	Unknown
s_2890[u]	trans-docos-2-enoyl-CoA	C43H72N7O17P3S	-4	Unknown
s_2891[u]	trans-tetracos-2-enoyl-CoA	C45H76N7O17P3S	-4	Unknown
s_2892[u]	trans-2,cis-9-hexadecadienoyl-CoA	C37H62N7O17P3S	0	Unknown
s_2893[u]	cis-tetradec-7-enoyl-CoA	C35H60N7O17P3S	0	Unknown
s_2894[u]	trans-2,cis-7-tetradecadienoyl-CoA	C35H58N7O17P3S	0	Unknown
s_2895[u]	cis-dodec-5-enoyl-CoA	C33H56N7O17P3S	0	Unknown
s_2896[u]	trans-2,cis-5-dodecadienoyl-CoA	C33H54N7O17P3S	0	Unknown
s_2897[u]	trans-2,cis-9-octadecadienoyl-CoA	C39H62N7O17P3S	-4	Unknown
s_2898[u]	cis-hexadec-7-enoyl-CoA	C37H64N7O17P3S	0	Unknown
s_2899[u]	trans-2,cis-7-hexadecadienoyl-CoA	C37H62N7O17P3S	0	Unknown
s_2900[u]	cis-tetradec-5-enoyl-CoA	C35H60N7O17P3S	0	Unknown
s_2901[u]	trans-2,cis-5-tetradecadienoyl-CoA	C35H58N7O17P3S	0	Unknown
s_2902[u]	(R)-3-hydroxybutanoyl-CoA	C25H38N7O18P3S	-4	Unknown
s_2903[u]	(R)-3-hydroxyhexanoyl-CoA	C27H46N7O18P3S	0	Unknown
s_2904[u]	(R)-3-hydroxyoctanoyl-CoA	C29H50N7O18P3S	0	Unknown
s_2905[u]	(R)-3-hydroxyicosanoyl-CoA	C41H70N7O18P3S	-4	Unknown
s_2906[u]	(R)-3-hydroxydocosanoyl-CoA	C43H74N7O18P3S	-4	Unknown
s_2907[u]	(R)-3-hydroxytetracosanoyl-CoA	C45H78N7O18P3S	-4	Unknown
s_2908[u]	(R)-3-hydroxy-cis-hexadec-9-enoyl-CoA	C37H64N7O18P3S	0	Unknown
s_2909[u]	(R)-3-hydroxy-cis-tetradec-7-enoyl-CoA	C35H60N7O18P3S	0	Unknown
s_2910[u]	(R)-3-hydroxy-cis-dodec-5-enoyl-CoA	C33H56N7O18P3S	0	Unknown
s_2911[u]	(R)-3-hydroxy-cis-octadec-9-enoyl-CoA	C39H68N7O18P3S	0	Unknown
s_2912[u]	(R)-3-hydroxy-cis-hexadec-7-enoyl-CoA	C37H64N7O18P3S	0	Unknown
s_2913[u]	(R)-3-hydroxy-cis-tetradec-5-enoyl-CoA	C35H60N7O18P3S	0	Unknown
s_2914[u]	acetoacetyl-CoA	C25H36N7O18P3S	-4	Unknown
s_2915[u]	3-oxohexanoyl-CoA	C27H44N7O18P3S	0	Unknown
s_2916[u]	3-oxooctanoyl-CoA	C29H48N7O18P3S	0	Unknown
s_2917[u]	3-oxoicosanoyl-CoA	C41H68N7O18P3S	-4	Unknown
s_2918[u]	3-oxodocosanoyl-CoA	C43H72N7O18P3S	-4	Unknown
s_2919[u]	3-oxotetracosanoyl-CoA	C45H76N7O18P3S	-4	Unknown
s_2920[u]	3-oxo-cis-hexadec-9-enoyl-CoA	C37H62N7O18P3S	0	Unknown
s_2921[u]	3-oxo-cis-tetradec-7-enoyl-CoA	C35H58N7O18P3S	0	Unknown
s_2922[u]	3-oxo-cis-dodec-5-enoyl-CoA	C33H54N7O18P3S	0	Unknown
s_2923[u]	3-oxo-cis-octadec-9-enoyl-CoA	C39H66N7O18P3S	0	Unknown
s_2924[u]	3-oxo-cis-hexadec-7-enoyl-CoA	C37H62N7O18P3S	0	Unknown
s_2925[u]	3-oxo-cis-tetradec-5-enoyl-CoA	C35H58N7O18P3S	0	Unknown
s_2926[u]	cis-dec-3-enoyl-CoA	C31H52N7O17P3S	0	Unknown
s_2927[u]	cis-dodec-3-enoyl-CoA	C33H56N7O17P3S	0	Unknown
s_2928[u]	trans-3,cis-5-dodecadienoyl-CoA	C33H54N7O17P3S	0	Unknown
s_2929[u]	trans-dodec-3-enoyl-CoA	C33H56N7O17P3S	0	Unknown
s_2930[u]	trans-3,cis-5-tetradecadienoyl-CoA	C35H58N7O17P3S	0	Unknown
s_2931[u]	trans-tetradec-3-enoyl-CoA	C35H60N7O17P3S	0	Unknown
s_2932[u]	trans-2,trans-4-dodecadienoyl-CoA	C33H54N7O17P3S	0	Unknown
s_2933[u]	trans-2,trans-4-tetradecadienoyl-CoA	C35H58N7O17P3S	0	Unknown
s_2934[u]	glycerol 3-phosphate	C3H7O6P	-2	Unknown
s_2935[u]	1-acyl-sn-glycerol 3-phosphate (16:0)	C19H39O7P	0	Unknown
s_2936[u]	1-acyl-sn-glycerol 3-phosphate (16:1)	C19H37O7P	0	Unknown
s_2937[u]	1-acyl-sn-glycerol 3-phosphate (18:0)	C21H43O7P	0	Unknown
s_2938[u]	1-acyl-sn-glycerol 3-phosphate (18:1)	C21H41O7P	0	Unknown
s_2939[u]	dihydroxyacetone phosphate	C3H5O6P	-2	Unknown
s_2940[u]	acylglycerone phosphate (16:0)	C19H37O7P	0	Unknown
s_2941[u]	acylglycerone phosphate (16:1)	C19H35O7P	0	Unknown
s_2942[u]	acylglycerone phosphate (18:0)	C21H41O7P	0	Unknown
s_2943[u]	acylglycerone phosphate (18:1)	C21H39O7P	0	Unknown
s_2944[u]	1-acyl-sn-glycerol 3-phosphate (16:0)	C19H39O7P	0	Unknown
s_2945[u]	1-acyl-sn-glycerol 3-phosphate (16:1)	C19H37O7P	0	Unknown
s_2946[u]	1-acyl-sn-glycerol 3-phosphate (18:0)	C21H43O7P	0	Unknown
s_2947[u]	1-acyl-sn-glycerol 3-phosphate (18:1)	C21H41O7P	0	Unknown
s_2948[u]	acylglycerone phosphate (16:0)	C19H37O7P	0	Unknown
s_2949[u]	acylglycerone phosphate (16:1)	C19H35O7P	0	Unknown
s_2950[u]	acylglycerone phosphate (18:0)	C21H41O7P	0	Unknown
s_2951[u]	acylglycerone phosphate (18:1)	C21H39O7P	0	Unknown
s_2952[u]	NADPH	C21H26N7O17P3	-4	Unknown
s_2953[u]	NADP(+)	C21H25N7O17P3	-3	Unknown
s_2954[u]	phosphatidate (1-16:0, 2-16:1)	C35H67O8P	0	Unknown
s_2955[u]	phosphatidate (1-16:0, 2-18:1)	C37H71O8P	0	Unknown
s_2956[u]	phosphatidate (1-16:1, 2-16:1)	C35H65O8P	0	Unknown
s_2957[u]	phosphatidate (1-16:1, 2-18:1)	C37H69O8P	0	Unknown
s_2958[u]	phosphatidate (1-18:0, 2-16:1)	C37H71O8P	0	Unknown
s_2959[u]	phosphatidate (1-18:0, 2-18:1)	C39H75O8P	0	Unknown
s_2960[u]	phosphatidate (1-18:1, 2-16:1)	C37H69O8P	0	Unknown
s_2961[u]	phosphatidate (1-18:1, 2-18:1)	C39H73O8P	0	Unknown
s_2962[u]	phosphatidate (1-16:0, 2-18:1)	C37H71O8P	0	Unknown
s_2963[u]	phosphatidate (1-16:1, 2-18:1)	C37H69O8P	0	Unknown
s_2964[u]	phosphatidate (1-18:0, 2-18:1)	C39H75O8P	0	Unknown
s_2965[u]	phosphatidate (1-18:1, 2-18:1)	C39H73O8P	0	Unknown
s_2966[u]	phosphate	HO4P	-2	Unknown
s_2967[u]	diglyceride (1-16:0, 2-16:1)	C35H66O5	0	Unknown
s_2968[u]	diglyceride (1-16:0, 2-18:1)	C37H70O5	0	Unknown
s_2969[u]	diglyceride (1-16:1, 2-16:1)	C35H64O5	0	Unknown
s_2970[u]	diglyceride (1-16:1, 2-18:1)	C37H68O5	0	Unknown
s_2971[u]	diglyceride (1-18:0, 2-16:1)	C37H70O5	0	Unknown
s_2972[u]	diglyceride (1-18:0, 2-18:1)	C39H74O5	0	Unknown
s_2973[u]	diglyceride (1-18:1, 2-16:1)	C37H68O5	0	Unknown
s_2974[u]	diglyceride (1-18:1, 2-18:1)	C39H72O5	0	Unknown
s_2975[u]	phosphatidate (1-16:0, 2-16:1)	C35H67O8P	0	Unknown
s_2976[u]	H2O	H2O	0	Unknown
s_2977[u]	phosphate	HO4P	-2	Unknown
s_2978[u]	diglyceride (1-16:0, 2-16:1)	C35H66O5	0	Unknown
s_2979[u]	phosphatidate (1-16:0, 2-18:1)	C37H71O8P	0	Unknown
s_2980[u]	diglyceride (1-16:0, 2-18:1)	C37H70O5	0	Unknown
s_2981[u]	phosphatidate (1-16:1, 2-16:1)	C35H65O8P	0	Unknown
s_2982[u]	diglyceride (1-16:1, 2-16:1)	C35H64O5	0	Unknown
s_2983[u]	phosphatidate (1-16:1, 2-18:1)	C37H69O8P	0	Unknown
s_2984[u]	diglyceride (1-16:1, 2-18:1)	C37H68O5	0	Unknown
s_2985[u]	phosphatidate (1-18:0, 2-16:1)	C37H71O8P	0	Unknown
s_2986[u]	diglyceride (1-18:0, 2-16:1)	C37H70O5	0	Unknown
s_2987[u]	phosphatidate (1-18:0, 2-18:1)	C39H75O8P	0	Unknown
s_2988[u]	diglyceride (1-18:0, 2-18:1)	C39H74O5	0	Unknown
s_2989[u]	phosphatidate (1-18:1, 2-16:1)	C37H69O8P	0	Unknown
s_2990[u]	diglyceride (1-18:1, 2-16:1)	C37H68O5	0	Unknown
s_2991[u]	phosphatidate (1-18:1, 2-18:1)	C39H73O8P	0	Unknown
s_2992[u]	diglyceride (1-18:1, 2-18:1)	C39H72O5	0	Unknown
s_2993[u]	phosphatidate (1-16:0, 2-16:1)	C35H67O8P	0	Unknown
s_2994[u]	H2O	H2O	0	Unknown
s_2995[u]	phosphate	HO4P	-2	Unknown
s_2996[u]	diglyceride (1-16:0, 2-16:1)	C35H66O5	0	Unknown
s_2997[u]	phosphatidate (1-16:0, 2-18:1)	C37H71O8P	0	Unknown
s_2998[u]	diglyceride (1-16:0, 2-18:1)	C37H70O5	0	Unknown
s_2999[u]	phosphatidate (1-16:1, 2-16:1)	C35H65O8P	0	Unknown
s_3000[u]	diglyceride (1-16:1, 2-16:1)	C35H64O5	0	Unknown
s_3001[u]	phosphatidate (1-16:1, 2-18:1)	C37H69O8P	0	Unknown
s_3002[u]	diglyceride (1-16:1, 2-18:1)	C37H68O5	0	Unknown
s_3003[u]	phosphatidate (1-18:0, 2-16:1)	C37H71O8P	0	Unknown
s_3004[u]	diglyceride (1-18:0, 2-16:1)	C37H70O5	0	Unknown
s_3005[u]	phosphatidate (1-18:0, 2-18:1)	C39H75O8P	0	Unknown
s_3006[u]	diglyceride (1-18:0, 2-18:1)	C39H74O5	0	Unknown
s_3007[u]	phosphatidate (1-18:1, 2-16:1)	C37H69O8P	0	Unknown
s_3008[u]	diglyceride (1-18:1, 2-16:1)	C37H68O5	0	Unknown
s_3009[u]	phosphatidate (1-18:1, 2-18:1)	C39H73O8P	0	Unknown
s_3010[u]	diglyceride (1-18:1, 2-18:1)	C39H72O5	0	Unknown
s_3011[u]	triglyceride (1-16:0, 2-16:1, 3-16:0)	C51H96O6	0	Unknown
s_3012[u]	triglyceride (1-16:0, 2-18:1, 3-16:0)	C53H100O6	0	Unknown
s_3013[u]	triglyceride (1-16:1, 2-16:1, 3-16:0)	C51H94O6	0	Unknown
s_3014[u]	triglyceride (1-16:1, 2-18:1, 3-16:0)	C53H98O6	0	Unknown
s_3015[u]	triglyceride (1-18:0, 2-16:1, 3-16:0)	C53H100O6	0	Unknown
s_3016[u]	triglyceride (1-18:0, 2-18:1, 3-16:0)	C55H104O6	0	Unknown
s_3017[u]	triglyceride (1-18:1, 2-16:1, 3-16:0)	C53H98O6	0	Unknown
s_3018[u]	triglyceride (1-18:1, 2-18:1, 3-16:0)	C55H102O6	0	Unknown
s_3019[u]	triglyceride (1-16:0, 2-16:1, 3-16:1)	C51H94O6	0	Unknown
s_3020[u]	triglyceride (1-16:0, 2-18:1, 3-16:1)	C53H98O6	0	Unknown
s_3021[u]	triglyceride (1-16:1, 2-16:1, 3-16:1)	C51H92O6	0	Unknown
s_3022[u]	triglyceride (1-16:1, 2-18:1, 3-16:1)	C53H96O6	0	Unknown
s_3023[u]	triglyceride (1-18:0, 2-16:1, 3-16:1)	C53H98O6	0	Unknown
s_3024[u]	triglyceride (1-18:0, 2-18:1, 3-16:1)	C55H102O6	0	Unknown
s_3025[u]	triglyceride (1-18:1, 2-16:1, 3-16:1)	C53H96O6	0	Unknown
s_3026[u]	triglyceride (1-18:1, 2-18:1, 3-16:1)	C55H100O6	0	Unknown
s_3027[u]	triglyceride (1-16:0, 2-16:1, 3-18:0)	C53H100O6	0	Unknown
s_3028[u]	triglyceride (1-16:0, 2-18:1, 3-18:0)	C55H104O6	0	Unknown
s_3029[u]	triglyceride (1-16:1, 2-16:1, 3-18:0)	C53H98O6	0	Unknown
s_3030[u]	triglyceride (1-16:1, 2-18:1, 3-18:0)	C55H102O6	0	Unknown
s_3031[u]	triglyceride (1-18:0, 2-16:1, 3-18:0)	C55H104O6	0	Unknown
s_3032[u]	triglyceride (1-18:0, 2-18:1, 3-18:0)	C57H108O6	0	Unknown
s_3033[u]	triglyceride (1-18:1, 2-16:1, 3-18:0)	C55H102O6	0	Unknown
s_3034[u]	triglyceride (1-18:1, 2-18:1, 3-18:0)	C57H106O6	0	Unknown
s_3035[u]	triglyceride (1-16:0, 2-16:1, 3-18:1)	C53H98O6	0	Unknown
s_3036[u]	triglyceride (1-16:0, 2-18:1, 3-18:1)	C55H102O6	0	Unknown
s_3037[u]	triglyceride (1-16:1, 2-16:1, 3-18:1)	C53H96O6	0	Unknown
s_3038[u]	triglyceride (1-16:1, 2-18:1, 3-18:1)	C55H100O6	0	Unknown
s_3039[u]	triglyceride (1-18:0, 2-16:1, 3-18:1)	C55H102O6	0	Unknown
s_3040[u]	triglyceride (1-18:0, 2-18:1, 3-18:1)	C57H106O6	0	Unknown
s_3041[u]	triglyceride (1-18:1, 2-16:1, 3-18:1)	C55H100O6	0	Unknown
s_3042[u]	triglyceride (1-18:1, 2-18:1, 3-18:1)	C57H104O6	0	Unknown
s_3043[u]	diglyceride (1-16:0, 2-16:1)	C35H66O5	0	Unknown
s_3044[u]	triglyceride (1-16:0, 2-16:1, 3-16:0)	C51H96O6	0	Unknown
s_3045[u]	diglyceride (1-16:0, 2-18:1)	C37H70O5	0	Unknown
s_3046[u]	triglyceride (1-16:0, 2-18:1, 3-16:0)	C53H100O6	0	Unknown
s_3047[u]	diglyceride (1-16:1, 2-16:1)	C35H64O5	0	Unknown
s_3048[u]	triglyceride (1-16:1, 2-16:1, 3-16:0)	C51H94O6	0	Unknown
s_3049[u]	diglyceride (1-16:1, 2-18:1)	C37H68O5	0	Unknown
s_3050[u]	triglyceride (1-16:1, 2-18:1, 3-16:0)	C53H98O6	0	Unknown
s_3051[u]	diglyceride (1-18:0, 2-16:1)	C37H70O5	0	Unknown
s_3052[u]	triglyceride (1-18:0, 2-16:1, 3-16:0)	C53H100O6	0	Unknown
s_3053[u]	diglyceride (1-18:0, 2-18:1)	C39H74O5	0	Unknown
s_3054[u]	triglyceride (1-18:0, 2-18:1, 3-16:0)	C55H104O6	0	Unknown
s_3055[u]	diglyceride (1-18:1, 2-16:1)	C37H68O5	0	Unknown
s_3056[u]	triglyceride (1-18:1, 2-16:1, 3-16:0)	C53H98O6	0	Unknown
s_3057[u]	diglyceride (1-18:1, 2-18:1)	C39H72O5	0	Unknown
s_3058[u]	triglyceride (1-18:1, 2-18:1, 3-16:0)	C55H102O6	0	Unknown
s_3059[u]	triglyceride (1-16:0, 2-16:1, 3-16:1)	C51H94O6	0	Unknown
s_3060[u]	triglyceride (1-16:0, 2-18:1, 3-16:1)	C53H98O6	0	Unknown
s_3061[u]	triglyceride (1-16:1, 2-16:1, 3-16:1)	C51H92O6	0	Unknown
s_3062[u]	triglyceride (1-16:1, 2-18:1, 3-16:1)	C53H96O6	0	Unknown
s_3063[u]	triglyceride (1-18:0, 2-16:1, 3-16:1)	C53H98O6	0	Unknown
s_3064[u]	triglyceride (1-18:0, 2-18:1, 3-16:1)	C55H102O6	0	Unknown
s_3065[u]	triglyceride (1-18:1, 2-16:1, 3-16:1)	C53H96O6	0	Unknown
s_3066[u]	triglyceride (1-18:1, 2-18:1, 3-16:1)	C55H100O6	0	Unknown
s_3067[u]	triglyceride (1-16:0, 2-16:1, 3-18:0)	C53H100O6	0	Unknown
s_3068[u]	triglyceride (1-16:0, 2-18:1, 3-18:0)	C55H104O6	0	Unknown
s_3069[u]	triglyceride (1-16:1, 2-16:1, 3-18:0)	C53H98O6	0	Unknown
s_3070[u]	triglyceride (1-16:1, 2-18:1, 3-18:0)	C55H102O6	0	Unknown
s_3071[u]	triglyceride (1-18:0, 2-16:1, 3-18:0)	C55H104O6	0	Unknown
s_3072[u]	triglyceride (1-18:0, 2-18:1, 3-18:0)	C57H108O6	0	Unknown
s_3073[u]	triglyceride (1-18:1, 2-16:1, 3-18:0)	C55H102O6	0	Unknown
s_3074[u]	triglyceride (1-18:1, 2-18:1, 3-18:0)	C57H106O6	0	Unknown
s_3075[u]	triglyceride (1-16:0, 2-16:1, 3-18:1)	C53H98O6	0	Unknown
s_3076[u]	triglyceride (1-16:0, 2-18:1, 3-18:1)	C55H102O6	0	Unknown
s_3077[u]	triglyceride (1-16:1, 2-16:1, 3-18:1)	C53H96O6	0	Unknown
s_3078[u]	triglyceride (1-16:1, 2-18:1, 3-18:1)	C55H100O6	0	Unknown
s_3079[u]	triglyceride (1-18:0, 2-16:1, 3-18:1)	C55H102O6	0	Unknown
s_3080[u]	triglyceride (1-18:0, 2-18:1, 3-18:1)	C57H106O6	0	Unknown
s_3081[u]	triglyceride (1-18:1, 2-16:1, 3-18:1)	C55H100O6	0	Unknown
s_3082[u]	triglyceride (1-18:1, 2-18:1, 3-18:1)	C57H104O6	0	Unknown
s_3083[u]	CTP	C9H12N3O14P3	-4	Unknown
s_3084[u]	CDP-diacylglycerol (1-16:0, 2-16:1)	C44H79N3O15P2	0	Unknown
s_3085[u]	CDP-diacylglycerol (1-16:1, 2-16:1)	C44H77N3O15P2	0	Unknown
s_3086[u]	CDP-diacylglycerol (1-18:0, 2-16:1)	C46H83N3O15P2	0	Unknown
s_3087[u]	CDP-diacylglycerol (1-18:1, 2-16:1)	C46H81N3O15P2	0	Unknown
s_3088[u]	CDP-diacylglycerol (1-16:0, 2-18:1)	C46H83N3O15P2	0	Unknown
s_3089[u]	CDP-diacylglycerol (1-16:1, 2-18:1)	C46H81N3O15P2	0	Unknown
s_3090[u]	CDP-diacylglycerol (1-18:0, 2-18:1)	C48H87N3O15P2	0	Unknown
s_3091[u]	CDP-diacylglycerol (1-18:1, 2-18:1)	C48H85N3O15P2	0	Unknown
s_3092[u]	phosphatidate (1-16:0, 2-16:1)	C35H67O8P	0	Unknown
s_3093[u]	CTP	C9H12N3O14P3	-4	Unknown
s_3094[u]	H+	H	1	Unknown
s_3095[u]	diphosphate	HO7P2	-3	Unknown
s_3096[u]	CDP-diacylglycerol (1-16:0, 2-16:1)	C44H79N3O15P2	0	Unknown
s_3097[u]	phosphatidate (1-16:1, 2-16:1)	C35H65O8P	0	Unknown
s_3098[u]	CDP-diacylglycerol (1-16:1, 2-16:1)	C44H77N3O15P2	0	Unknown
s_3099[u]	phosphatidate (1-18:0, 2-16:1)	C37H71O8P	0	Unknown
s_3100[u]	CDP-diacylglycerol (1-18:0, 2-16:1)	C46H83N3O15P2	0	Unknown
s_3101[u]	phosphatidate (1-18:1, 2-16:1)	C37H69O8P	0	Unknown
s_3102[u]	CDP-diacylglycerol (1-18:1, 2-16:1)	C46H81N3O15P2	0	Unknown
s_3103[u]	phosphatidate (1-16:0, 2-18:1)	C37H71O8P	0	Unknown
s_3104[u]	CDP-diacylglycerol (1-16:0, 2-18:1)	C46H83N3O15P2	0	Unknown
s_3105[u]	phosphatidate (1-16:1, 2-18:1)	C37H69O8P	0	Unknown
s_3106[u]	CDP-diacylglycerol (1-16:1, 2-18:1)	C46H81N3O15P2	0	Unknown
s_3107[u]	L-serine	C3H7NO3	0	Unknown
s_3108[u]	CMP	C9H12N3O8P	-2	Unknown
s_3109[u]	phosphatidyl-L-serine (1-16:0, 2-16:1)	C38H72NO10P	0	Unknown
s_3110[u]	phosphatidyl-L-serine (1-16:1, 2-16:1)	C38H70NO10P	0	Unknown
s_3111[u]	phosphatidyl-L-serine (1-18:0, 2-16:1)	C40H76NO10P	0	Unknown
s_3112[u]	phosphatidyl-L-serine (1-18:1, 2-16:1)	C40H74NO10P	0	Unknown
s_3113[u]	phosphatidyl-L-serine (1-16:0, 2-18:1)	C40H76NO10P	0	Unknown
s_3114[u]	phosphatidyl-L-serine (1-16:1, 2-18:1)	C40H74NO10P	0	Unknown
s_3115[u]	phosphatidyl-L-serine (1-18:0, 2-18:1)	C42H80NO10P	0	Unknown
s_3116[u]	phosphatidyl-L-serine (1-18:1, 2-18:1)	C42H78NO10P	0	Unknown
s_3117[u]	myo-inositol	C6H12O6	0	Unknown
s_3118[u]	1-phosphatidyl-1D-myo-inositol (1-16:0, 2-16:1)	C41H77O13P	0	Unknown
s_3119[u]	1-phosphatidyl-1D-myo-inositol (1-16:1, 2-16:1)	C41H75O13P	0	Unknown
s_3120[u]	1-phosphatidyl-1D-myo-inositol (1-18:0, 2-16:1)	C43H81O13P	0	Unknown
s_3121[u]	1-phosphatidyl-1D-myo-inositol (1-18:1, 2-16:1)	C43H79O13P	0	Unknown
s_3122[u]	1-phosphatidyl-1D-myo-inositol (1-16:0, 2-18:1)	C43H81O13P	0	Unknown
s_3123[u]	1-phosphatidyl-1D-myo-inositol (1-16:1, 2-18:1)	C43H79O13P	0	Unknown
s_3124[u]	1-phosphatidyl-1D-myo-inositol (1-18:0, 2-18:1)	C45H85O13P	0	Unknown
s_3125[u]	1-phosphatidyl-1D-myo-inositol (1-18:1, 2-18:1)	C45H83O13P	0	Unknown
s_3126[u]	sn-2-acyl-1-lysophosphatidylinositol (16:1)	C25H47O12P	0	Unknown
s_3127[u]	sn-2-acyl-1-lysophosphatidylinositol (18:1)	C27H51O12P	0	Unknown
s_3128[u]	phosphatidyl-L-serine (1-16:0, 2-16:1)	C38H72NO10P	0	Unknown
s_3129[u]	carbon dioxide	CO2	0	Unknown
s_3130[u]	phosphatidylethanolamine (1-16:0, 2-16:1)	C37H72NO8P	0	Unknown
s_3131[u]	phosphatidyl-L-serine (1-16:1, 2-16:1)	C38H70NO10P	0	Unknown
s_3132[u]	phosphatidylethanolamine (1-16:1, 2-16:1)	C37H70NO8P	0	Unknown
s_3133[u]	phosphatidyl-L-serine (1-18:0, 2-16:1)	C40H76NO10P	0	Unknown
s_3134[u]	phosphatidylethanolamine (1-18:0, 2-16:1)	C39H76NO8P	0	Unknown
s_3135[u]	phosphatidyl-L-serine (1-18:1, 2-16:1)	C40H74NO10P	0	Unknown
s_3136[u]	phosphatidylethanolamine (1-18:1, 2-16:1)	C39H74NO8P	0	Unknown
s_3137[u]	phosphatidyl-L-serine (1-16:0, 2-18:1)	C40H76NO10P	0	Unknown
s_3138[u]	phosphatidylethanolamine (1-16:0, 2-18:1)	C39H76NO8P	0	Unknown
s_3139[u]	phosphatidyl-L-serine (1-16:1, 2-18:1)	C40H74NO10P	0	Unknown
s_3140[u]	phosphatidylethanolamine (1-16:1, 2-18:1)	C39H74NO8P	0	Unknown
s_3141[u]	phosphatidyl-L-serine (1-18:0, 2-18:1)	C42H80NO10P	0	Unknown
s_3142[u]	phosphatidylethanolamine (1-18:0, 2-18:1)	C41H80NO8P	0	Unknown
s_3143[u]	phosphatidyl-L-serine (1-18:1, 2-18:1)	C42H78NO10P	0	Unknown
s_3144[u]	phosphatidylethanolamine (1-18:1, 2-18:1)	C41H78NO8P	0	Unknown
s_3145[u]	phosphatidyl-L-serine (1-16:0, 2-16:1)	C38H72NO10P	0	Unknown
s_3146[u]	H+	H	1	Unknown
s_3147[u]	carbon dioxide	CO2	0	Unknown
s_3148[u]	phosphatidylethanolamine (1-16:0, 2-16:1)	C37H72NO8P	0	Unknown
s_3149[u]	phosphatidyl-L-serine (1-16:1, 2-16:1)	C38H70NO10P	0	Unknown
s_3150[u]	phosphatidylethanolamine (1-16:1, 2-16:1)	C37H70NO8P	0	Unknown
s_3151[u]	phosphatidyl-L-serine (1-18:0, 2-16:1)	C40H76NO10P	0	Unknown
s_3152[u]	phosphatidylethanolamine (1-18:0, 2-16:1)	C39H76NO8P	0	Unknown
s_3153[u]	phosphatidyl-L-serine (1-18:1, 2-16:1)	C40H74NO10P	0	Unknown
s_3154[u]	phosphatidylethanolamine (1-18:1, 2-16:1)	C39H74NO8P	0	Unknown
s_3155[u]	phosphatidyl-L-serine (1-16:0, 2-18:1)	C40H76NO10P	0	Unknown
s_3156[u]	phosphatidylethanolamine (1-16:0, 2-18:1)	C39H76NO8P	0	Unknown
s_3157[u]	phosphatidyl-L-serine (1-16:1, 2-18:1)	C40H74NO10P	0	Unknown
s_3158[u]	phosphatidylethanolamine (1-16:1, 2-18:1)	C39H74NO8P	0	Unknown
s_3159[u]	phosphatidyl-L-serine (1-18:0, 2-18:1)	C42H80NO10P	0	Unknown
s_3160[u]	phosphatidylethanolamine (1-18:0, 2-18:1)	C41H80NO8P	0	Unknown
s_3161[u]	phosphatidyl-L-serine (1-18:1, 2-18:1)	C42H78NO10P	0	Unknown
s_3162[u]	phosphatidylethanolamine (1-18:1, 2-18:1)	C41H78NO8P	0	Unknown
s_3163[u]	phosphatidyl-L-serine (1-16:0, 2-16:1)	C38H72NO10P	0	Unknown
s_3164[u]	H+	H	1	Unknown
s_3165[u]	carbon dioxide	CO2	0	Unknown
s_3166[u]	phosphatidylethanolamine (1-16:0, 2-16:1)	C37H72NO8P	0	Unknown
s_3167[u]	phosphatidyl-L-serine (1-16:1, 2-16:1)	C38H70NO10P	0	Unknown
s_3168[u]	phosphatidylethanolamine (1-16:1, 2-16:1)	C37H70NO8P	0	Unknown
s_3169[u]	phosphatidyl-L-serine (1-18:0, 2-16:1)	C40H76NO10P	0	Unknown
s_3170[u]	phosphatidylethanolamine (1-18:0, 2-16:1)	C39H76NO8P	0	Unknown
s_3171[u]	phosphatidyl-L-serine (1-18:1, 2-16:1)	C40H74NO10P	0	Unknown
s_3172[u]	phosphatidylethanolamine (1-18:1, 2-16:1)	C39H74NO8P	0	Unknown
s_3173[u]	phosphatidyl-L-serine (1-16:0, 2-18:1)	C40H76NO10P	0	Unknown
s_3174[u]	phosphatidylethanolamine (1-16:0, 2-18:1)	C39H76NO8P	0	Unknown
s_3175[u]	phosphatidyl-L-serine (1-16:1, 2-18:1)	C40H74NO10P	0	Unknown
s_3176[u]	phosphatidylethanolamine (1-16:1, 2-18:1)	C39H74NO8P	0	Unknown
s_3177[u]	phosphatidyl-L-serine (1-18:0, 2-18:1)	C42H80NO10P	0	Unknown
s_3178[u]	phosphatidylethanolamine (1-18:0, 2-18:1)	C41H80NO8P	0	Unknown
s_3179[u]	phosphatidyl-L-serine (1-18:1, 2-18:1)	C42H78NO10P	0	Unknown
s_3180[u]	phosphatidylethanolamine (1-18:1, 2-18:1)	C41H78NO8P	0	Unknown
s_3181[u]	phosphatidylethanolamine (1-16:0, 2-16:1)	C37H72NO8P	0	Unknown
s_3182[u]	S-adenosyl-L-methionine	C15H23N6O5S	1	Unknown
s_3183[u]	S-adenosyl-L-homocysteine	C14H20N6O5S	0	Unknown
s_3184[u]	phosphatidyl-N-methylethanolamine (1-16:0, 2-16:1)	C38H74NO8P	0	Unknown
s_3185[u]	phosphatidylethanolamine (1-16:1, 2-16:1)	C37H70NO8P	0	Unknown
s_3186[u]	phosphatidyl-N-methylethanolamine (1-16:1, 2-16:1)	C38H72NO8P	0	Unknown
s_3187[u]	phosphatidylethanolamine (1-18:0, 2-16:1)	C39H76NO8P	0	Unknown
s_3188[u]	phosphatidyl-N-methylethanolamine (1-18:0, 2-16:1)	C40H78NO8P	0	Unknown
s_3189[u]	phosphatidylethanolamine (1-18:1, 2-16:1)	C39H74NO8P	0	Unknown
s_3190[u]	phosphatidyl-N-methylethanolamine (1-18:1, 2-16:1)	C40H76NO8P	0	Unknown
s_3191[u]	phosphatidylethanolamine (1-16:0, 2-18:1)	C39H76NO8P	0	Unknown
s_3192[u]	phosphatidyl-N-methylethanolamine (1-16:0, 2-18:1)	C40H78NO8P	0	Unknown
s_3193[u]	phosphatidylethanolamine (1-16:1, 2-18:1)	C39H74NO8P	0	Unknown
s_3194[u]	phosphatidyl-N-methylethanolamine (1-16:1, 2-18:1)	C40H76NO8P	0	Unknown
s_3195[u]	phosphatidylethanolamine (1-18:0, 2-18:1)	C41H80NO8P	0	Unknown
s_3196[u]	phosphatidyl-N-methylethanolamine (1-18:0, 2-18:1)	C42H82NO8P	0	Unknown
s_3197[u]	phosphatidylethanolamine (1-18:1, 2-18:1)	C41H78NO8P	0	Unknown
s_3198[u]	phosphatidyl-N-methylethanolamine (1-18:1, 2-18:1)	C42H80NO8P	0	Unknown
s_3199[u]	phosphatidyl-N,N-dimethylethanolamine (1-16:0, 2-16:1)	C39H76NO8P	0	Unknown
s_3200[u]	phosphatidyl-N,N-dimethylethanolamine (1-16:1, 2-16:1)	C39H74NO8P	0	Unknown
s_3201[u]	phosphatidyl-N,N-dimethylethanolamine (1-18:0, 2-16:1)	C41H80NO8P	0	Unknown
s_3202[u]	phosphatidyl-N,N-dimethylethanolamine (1-18:1, 2-16:1)	C41H78NO8P	0	Unknown
s_3203[u]	phosphatidyl-N,N-dimethylethanolamine (1-16:0, 2-18:1)	C41H80NO8P	0	Unknown
s_3204[u]	phosphatidyl-N,N-dimethylethanolamine (1-16:1, 2-18:1)	C41H78NO8P	0	Unknown
s_3205[u]	phosphatidyl-N,N-dimethylethanolamine (1-18:0, 2-18:1)	C43H84NO8P	0	Unknown
s_3206[u]	phosphatidyl-N,N-dimethylethanolamine (1-18:1, 2-18:1)	C43H82NO8P	0	Unknown
s_3207[u]	phosphatidylcholine (1-16:0, 2-16:1)	C40H78NO8P	0	Unknown
s_3208[u]	phosphatidylcholine (1-16:1, 2-16:1)	C40H76NO8P	0	Unknown
s_3209[u]	phosphatidylcholine (1-18:0, 2-16:1)	C42H82NO8P	0	Unknown
s_3210[u]	phosphatidylcholine (1-18:1, 2-16:1)	C42H80NO8P	0	Unknown
s_3211[u]	phosphatidylcholine (1-16:0, 2-18:1)	C42H82NO8P	0	Unknown
s_3212[u]	phosphatidylcholine (1-16:1, 2-18:1)	C42H80NO8P	0	Unknown
s_3213[u]	phosphatidylcholine (1-18:0, 2-18:1)	C44H86NO8P	0	Unknown
s_3214[u]	phosphatidylcholine (1-18:1, 2-18:1)	C44H84NO8P	0	Unknown
s_3215[u]	CDP	C9H12N3O11P2	-3	Unknown
s_3216[u]	CDP-ethanolamine	C11H19N4O11P2	-1	Unknown
s_3217[u]	CDP-choline	C14H25N4O11P2	-1	Unknown
s_3218[u]	glycerol 3-phosphate	C3H7O6P	-2	Unknown
s_3219[u]	CMP	C9H12N3O8P	-2	Unknown
s_3220[u]	3-(3-sn-phosphatidyl)-sn-glycerol 1-phosphate (1-16:0, 2-16:1)	C38H74O13P2	0	Unknown
s_3221[u]	3-(3-sn-phosphatidyl)-sn-glycerol 1-phosphate (1-16:1, 2-16:1)	C38H72O13P2	0	Unknown
s_3222[u]	3-(3-sn-phosphatidyl)-sn-glycerol 1-phosphate (1-18:0, 2-16:1)	C40H78O13P2	0	Unknown
s_3223[u]	3-(3-sn-phosphatidyl)-sn-glycerol 1-phosphate (1-18:1, 2-16:1)	C40H76O13P2	0	Unknown
s_3224[u]	3-(3-sn-phosphatidyl)-sn-glycerol 1-phosphate (1-16:0, 2-18:1)	C40H78O13P2	0	Unknown
s_3225[u]	3-(3-sn-phosphatidyl)-sn-glycerol 1-phosphate (1-16:1, 2-18:1)	C40H76O13P2	0	Unknown
s_3226[u]	H2O	H2O	0	Unknown
s_3227[u]	phosphatidylglycerol (1-16:0, 2-16:1)	C38H73O10P	0	Unknown
s_3228[u]	phosphate	HO4P	-2	Unknown
s_3229[u]	phosphatidylglycerol (1-16:1, 2-16:1)	C38H71O10P	0	Unknown
s_3230[u]	phosphatidylglycerol (1-18:0, 2-16:1)	C40H77O10P	0	Unknown
s_3231[u]	phosphatidylglycerol (1-18:1, 2-16:1)	C40H75O10P	0	Unknown
s_3232[u]	phosphatidylglycerol (1-16:0, 2-18:1)	C40H77O10P	0	Unknown
s_3233[u]	phosphatidylglycerol (1-16:1, 2-18:1)	C40H75O10P	0	Unknown
s_3234[u]	cardiolipin (1-16:0, 2-16:1, 3-16:0, 4-16:1)	C73H138O17P2	0	Unknown
s_3235[u]	cardiolipin (1-16:0, 2-16:1, 3-16:1, 4-16:1)	C73H136O17P2	0	Unknown
s_3236[u]	cardiolipin (1-16:0, 2-16:1, 3-18:0, 4-16:1)	C75H142O17P2	0	Unknown
s_3237[u]	cardiolipin (1-16:0, 2-16:1, 3-18:1, 4-16:1)	C75H140O17P2	0	Unknown
s_3238[u]	cardiolipin (1-16:0, 2-16:1, 3-16:0, 4-18:1)	C75H142O17P2	0	Unknown
s_3239[u]	cardiolipin (1-16:0, 2-16:1, 3-16:1, 4-18:1)	C75H140O17P2	0	Unknown
s_3240[u]	cardiolipin (1-16:1, 2-16:1, 3-16:0, 4-16:1)	C73H136O17P2	0	Unknown
s_3241[u]	cardiolipin (1-16:1, 2-16:1, 3-16:1, 4-16:1)	C73H134O17P2	0	Unknown
s_3242[u]	cardiolipin (1-16:1, 2-16:1, 3-18:0, 4-16:1)	C75H140O17P2	0	Unknown
s_3243[u]	cardiolipin (1-16:1, 2-16:1, 3-18:1, 4-16:1)	C75H138O17P2	0	Unknown
s_3244[u]	cardiolipin (1-16:1, 2-16:1, 3-16:0, 4-18:1)	C75H140O17P2	0	Unknown
s_3245[u]	cardiolipin (1-16:1, 2-16:1, 3-16:1, 4-18:1)	C75H138O17P2	0	Unknown
s_3246[u]	cardiolipin (1-18:0, 2-16:1, 3-16:0, 4-16:1)	C75H142O17P2	0	Unknown
s_3247[u]	cardiolipin (1-18:0, 2-16:1, 3-16:1, 4-16:1)	C75H140O17P2	0	Unknown
s_3248[u]	cardiolipin (1-18:0, 2-16:1, 3-18:0, 4-16:1)	C77H146O17P2	0	Unknown
s_3249[u]	cardiolipin (1-18:0, 2-16:1, 3-18:1, 4-16:1)	C77H144O17P2	0	Unknown
s_3250[u]	cardiolipin (1-18:0, 2-16:1, 3-16:0, 4-18:1)	C77H146O17P2	0	Unknown
s_3251[u]	cardiolipin (1-18:0, 2-16:1, 3-16:1, 4-18:1)	C77H144O17P2	0	Unknown
s_3252[u]	cardiolipin (1-18:1, 2-16:1, 3-16:0, 4-16:1)	C75H140O17P2	0	Unknown
s_3253[u]	cardiolipin (1-18:1, 2-16:1, 3-16:1, 4-16:1)	C75H138O17P2	0	Unknown
s_3254[u]	cardiolipin (1-18:1, 2-16:1, 3-18:0, 4-16:1)	C77H144O17P2	0	Unknown
s_3255[u]	cardiolipin (1-18:1, 2-16:1, 3-18:1, 4-16:1)	C77H142O17P2	0	Unknown
s_3256[u]	cardiolipin (1-18:1, 2-16:1, 3-16:0, 4-18:1)	C77H144O17P2	0	Unknown
s_3257[u]	cardiolipin (1-18:1, 2-16:1, 3-16:1, 4-18:1)	C77H142O17P2	0	Unknown
s_3258[u]	cardiolipin (1-16:0, 2-18:1, 3-16:0, 4-16:1)	C75H142O17P2	0	Unknown
s_3259[u]	cardiolipin (1-16:0, 2-18:1, 3-16:1, 4-16:1)	C75H140O17P2	0	Unknown
s_3260[u]	cardiolipin (1-16:0, 2-18:1, 3-18:0, 4-16:1)	C77H146O17P2	0	Unknown
s_3261[u]	cardiolipin (1-16:0, 2-18:1, 3-18:1, 4-16:1)	C77H144O17P2	0	Unknown
s_3262[u]	cardiolipin (1-16:0, 2-18:1, 3-16:0, 4-18:1)	C77H146O17P2	0	Unknown
s_3263[u]	cardiolipin (1-16:0, 2-18:1, 3-16:1, 4-18:1)	C77H144O17P2	0	Unknown
s_3264[u]	cardiolipin (1-16:1, 2-18:1, 3-16:0, 4-16:1)	C75H140O17P2	0	Unknown
s_3265[u]	cardiolipin (1-16:1, 2-18:1, 3-16:1, 4-16:1)	C75H138O17P2	0	Unknown
s_3266[u]	cardiolipin (1-16:1, 2-18:1, 3-18:0, 4-16:1)	C77H144O17P2	0	Unknown
s_3267[u]	cardiolipin (1-16:1, 2-18:1, 3-18:1, 4-16:1)	C77H142O17P2	0	Unknown
s_3268[u]	cardiolipin (1-16:1, 2-18:1, 3-16:0, 4-18:1)	C77H144O17P2	0	Unknown
s_3269[u]	cardiolipin (1-16:1, 2-18:1, 3-16:1, 4-18:1)	C77H142O17P2	0	Unknown
s_3270[u]	monolysocardiolipin (2-16:1, 3-16:0, 4-16:1)	C57H108O16P2	0	Unknown
s_3271[u]	palmitate	C16H31O2	-1	Unknown
s_3272[u]	monolysocardiolipin (2-16:1, 3-16:1, 4-16:1)	C57H106O16P2	0	Unknown
s_3273[u]	monolysocardiolipin (2-16:1, 3-18:0, 4-16:1)	C59H112O16P2	0	Unknown
s_3274[u]	monolysocardiolipin (2-16:1, 3-18:1, 4-16:1)	C59H110O16P2	0	Unknown
s_3275[u]	monolysocardiolipin (2-16:1, 3-16:0, 4-18:1)	C59H112O16P2	0	Unknown
s_3276[u]	monolysocardiolipin (2-16:1, 3-16:1, 4-18:1)	C59H110O16P2	0	Unknown
s_3277[u]	stearate	C18H35O2	-1	Unknown
s_3278[u]	monolysocardiolipin (2-18:1, 3-16:0, 4-16:1)	C59H112O16P2	0	Unknown
s_3279[u]	monolysocardiolipin (2-18:1, 3-16:1, 4-16:1)	C59H110O16P2	0	Unknown
s_3280[u]	monolysocardiolipin (2-18:1, 3-18:0, 4-16:1)	C61H116O16P2	0	Unknown
s_3281[u]	monolysocardiolipin (2-18:1, 3-18:1, 4-16:1)	C61H114O16P2	0	Unknown
s_3282[u]	monolysocardiolipin (2-18:1, 3-16:0, 4-18:1)	C61H116O16P2	0	Unknown
s_3283[u]	monolysocardiolipin (2-18:1, 3-16:1, 4-18:1)	C61H114O16P2	0	Unknown
s_3284[u]	monolysocardiolipin (1-16:0, 2-16:1, 4-16:1)	C57H108O16P2	0	Unknown
s_3285[u]	monolysocardiolipin (1-16:0, 2-16:1, 4-18:1)	C59H112O16P2	0	Unknown
s_3286[u]	monolysocardiolipin (1-16:1, 2-16:1, 4-16:1)	C57H106O16P2	0	Unknown
s_3287[u]	monolysocardiolipin (1-16:1, 2-16:1, 4-18:1)	C59H110O16P2	0	Unknown
s_3288[u]	monolysocardiolipin (1-18:0, 2-16:1, 4-16:1)	C59H112O16P2	0	Unknown
s_3289[u]	monolysocardiolipin (1-18:0, 2-16:1, 4-18:1)	C61H116O16P2	0	Unknown
s_3290[u]	monolysocardiolipin (1-18:1, 2-16:1, 4-16:1)	C59H110O16P2	0	Unknown
s_3291[u]	monolysocardiolipin (1-18:1, 2-16:1, 4-18:1)	C61H114O16P2	0	Unknown
s_3292[u]	monolysocardiolipin (1-16:0, 2-18:1, 4-16:1)	C59H112O16P2	0	Unknown
s_3293[u]	monolysocardiolipin (1-16:0, 2-18:1, 4-18:1)	C61H116O16P2	0	Unknown
s_3294[u]	monolysocardiolipin (1-16:1, 2-18:1, 4-16:1)	C59H110O16P2	0	Unknown
s_3295[u]	monolysocardiolipin (1-16:1, 2-18:1, 4-18:1)	C61H114O16P2	0	Unknown
s_3296[u]	phosphatidylcholine (1-16:0, 2-16:1)	C40H78NO8P	0	Unknown
s_3297[u]	1-acylglycerophosphocholine (16:0)	C24H50NO7P	0	Unknown
s_3298[u]	phosphatidylcholine (1-16:1, 2-16:1)	C40H76NO8P	0	Unknown
s_3299[u]	1-acylglycerophosphocholine (16:1)	C24H48NO7P	0	Unknown
s_3300[u]	phosphatidylcholine (1-18:0, 2-16:1)	C42H82NO8P	0	Unknown
s_3301[u]	1-acylglycerophosphocholine (18:0)	C26H54NO7P	0	Unknown
s_3302[u]	phosphatidylcholine (1-18:1, 2-16:1)	C42H80NO8P	0	Unknown
s_3303[u]	1-acylglycerophosphocholine (18:1)	C26H52NO7P	0	Unknown
s_3304[u]	phosphatidylcholine (1-16:0, 2-18:1)	C42H82NO8P	0	Unknown
s_3305[u]	phosphatidylcholine (1-16:1, 2-18:1)	C42H80NO8P	0	Unknown
s_3306[u]	phosphatidylcholine (1-18:0, 2-18:1)	C44H86NO8P	0	Unknown
s_3307[u]	phosphatidylcholine (1-18:1, 2-18:1)	C44H84NO8P	0	Unknown
s_3308[u]	cardiolipin (1-18:1, 2-18:1, 3-16:0, 4-16:1)	C77H144O17P2	0	Unknown
s_3309[u]	cardiolipin (1-18:1, 2-18:1, 3-16:1, 4-16:1)	C77H142O17P2	0	Unknown
s_3310[u]	cardiolipin (1-18:1, 2-18:1, 3-18:0, 4-16:1)	C79H148O17P2	0	Unknown
s_3311[u]	cardiolipin (1-18:1, 2-18:1, 3-18:1, 4-16:1)	C79H146O17P2	0	Unknown
s_3312[u]	cardiolipin (1-18:1, 2-18:1, 3-16:0, 4-18:1)	C79H148O17P2	0	Unknown
s_3313[u]	cardiolipin (1-18:1, 2-18:1, 3-16:1, 4-18:1)	C79H146O17P2	0	Unknown
s_3314[u]	cardiolipin (1-16:0, 2-16:1, 3-18:1, 4-18:1)	C77H144O17P2	0	Unknown
s_3315[u]	cardiolipin (1-16:1, 2-16:1, 3-18:1, 4-18:1)	C77H142O17P2	0	Unknown
s_3316[u]	cardiolipin (1-18:0, 2-16:1, 3-18:1, 4-18:1)	C79H148O17P2	0	Unknown
s_3317[u]	cardiolipin (1-18:1, 2-16:1, 3-18:1, 4-18:1)	C79H146O17P2	0	Unknown
s_3318[u]	cardiolipin (1-16:0, 2-18:1, 3-18:1, 4-18:1)	C79H148O17P2	0	Unknown
s_3319[u]	cardiolipin (1-16:1, 2-18:1, 3-18:1, 4-18:1)	C79H146O17P2	0	Unknown
s_3320[u]	palmitoleoyl-CoA(4-)	C37H60N7O17P3S	-4	Unknown
s_3321[u]	coenzyme A	C21H32N7O16P3S	-4	Unknown
s_3322[u]	oleoyl-CoA	C39H64N7O17P3S	-4	Unknown
s_3323[u]	1-phosphatidyl-1D-myo-inositol (1-16:0, 2-16:1)	C41H77O13P	0	Unknown
s_3324[u]	ADP	C10H12N5O10P2	-3	Unknown
s_3325[u]	1-phosphatidyl-1D-myo-inositol 4-phosphate (1-16:0, 2-16:1)	C41H78O16P2	0	Unknown
s_3326[u]	1-phosphatidyl-1D-myo-inositol (1-16:1, 2-16:1)	C41H75O13P	0	Unknown
s_3327[u]	1-phosphatidyl-1D-myo-inositol 4-phosphate (1-16:1, 2-16:1)	C41H76O16P2	0	Unknown
s_3328[u]	1-phosphatidyl-1D-myo-inositol (1-18:0, 2-16:1)	C43H81O13P	0	Unknown
s_3329[u]	1-phosphatidyl-1D-myo-inositol 4-phosphate (1-18:0, 2-16:1)	C43H82O16P2	0	Unknown
s_3330[u]	1-phosphatidyl-1D-myo-inositol (1-18:1, 2-16:1)	C43H79O13P	0	Unknown
s_3331[u]	1-phosphatidyl-1D-myo-inositol 4-phosphate (1-18:1, 2-16:1)	C43H80O16P2	0	Unknown
s_3332[u]	1-phosphatidyl-1D-myo-inositol (1-16:0, 2-18:1)	C43H81O13P	0	Unknown
s_3333[u]	1-phosphatidyl-1D-myo-inositol 4-phosphate (1-16:0, 2-18:1)	C43H82O16P2	0	Unknown
s_3334[u]	1-phosphatidyl-1D-myo-inositol (1-16:1, 2-18:1)	C43H79O13P	0	Unknown
s_3335[u]	1-phosphatidyl-1D-myo-inositol 4-phosphate (1-16:1, 2-18:1)	C43H80O16P2	0	Unknown
s_3336[u]	1-phosphatidyl-1D-myo-inositol (1-18:0, 2-18:1)	C45H85O13P	0	Unknown
s_3337[u]	1-phosphatidyl-1D-myo-inositol 4-phosphate (1-18:0, 2-18:1)	C45H86O16P2	0	Unknown
s_3338[u]	1-phosphatidyl-1D-myo-inositol (1-18:1, 2-18:1)	C45H83O13P	0	Unknown
s_3339[u]	1-phosphatidyl-1D-myo-inositol 4-phosphate (1-18:1, 2-18:1)	C45H84O16P2	0	Unknown
s_3340[u]	1-phosphatidyl-1D-myo-inositol (1-16:0, 2-16:1)	C41H77O13P	0	Unknown
s_3341[u]	ATP	C10H12N5O13P3	-4	Unknown
s_3342[u]	ADP	C10H12N5O10P2	-3	Unknown
s_3343[u]	1-phosphatidyl-1D-myo-inositol 4-phosphate (1-16:0, 2-16:1)	C41H78O16P2	0	Unknown
s_3344[u]	1-phosphatidyl-1D-myo-inositol (1-16:1, 2-16:1)	C41H75O13P	0	Unknown
s_3345[u]	1-phosphatidyl-1D-myo-inositol 4-phosphate (1-16:1, 2-16:1)	C41H76O16P2	0	Unknown
s_3346[u]	1-phosphatidyl-1D-myo-inositol (1-18:0, 2-16:1)	C43H81O13P	0	Unknown
s_3347[u]	1-phosphatidyl-1D-myo-inositol 4-phosphate (1-18:0, 2-16:1)	C43H82O16P2	0	Unknown
s_3348[u]	1-phosphatidyl-1D-myo-inositol (1-18:1, 2-16:1)	C43H79O13P	0	Unknown
s_3349[u]	1-phosphatidyl-1D-myo-inositol 4-phosphate (1-18:1, 2-16:1)	C43H80O16P2	0	Unknown
s_3350[u]	1-phosphatidyl-1D-myo-inositol (1-16:0, 2-18:1)	C43H81O13P	0	Unknown
s_3351[u]	1-phosphatidyl-1D-myo-inositol 4-phosphate (1-16:0, 2-18:1)	C43H82O16P2	0	Unknown
s_3352[u]	1-phosphatidyl-1D-myo-inositol (1-16:1, 2-18:1)	C43H79O13P	0	Unknown
s_3353[u]	1-phosphatidyl-1D-myo-inositol 4-phosphate (1-16:1, 2-18:1)	C43H80O16P2	0	Unknown
s_3354[u]	1-phosphatidyl-1D-myo-inositol (1-18:0, 2-18:1)	C45H85O13P	0	Unknown
s_3355[u]	1-phosphatidyl-1D-myo-inositol 4-phosphate (1-18:0, 2-18:1)	C45H86O16P2	0	Unknown
s_3356[u]	1-phosphatidyl-1D-myo-inositol (1-18:1, 2-18:1)	C45H83O13P	0	Unknown
s_3357[u]	1-phosphatidyl-1D-myo-inositol 4-phosphate (1-18:1, 2-18:1)	C45H84O16P2	0	Unknown
s_3358[u]	1-phosphatidyl-1D-myo-inositol (1-16:0, 2-16:1)	C41H77O13P	0	Unknown
s_3359[u]	ATP	C10H12N5O13P3	-4	Unknown
s_3360[u]	ADP	C10H12N5O10P2	-3	Unknown
s_3361[u]	1-phosphatidyl-1D-myo-inositol 4-phosphate (1-16:0, 2-16:1)	C41H78O16P2	0	Unknown
s_3362[u]	1-phosphatidyl-1D-myo-inositol (1-16:1, 2-16:1)	C41H75O13P	0	Unknown
s_3363[u]	1-phosphatidyl-1D-myo-inositol 4-phosphate (1-16:1, 2-16:1)	C41H76O16P2	0	Unknown
s_3364[u]	1-phosphatidyl-1D-myo-inositol (1-18:0, 2-16:1)	C43H81O13P	0	Unknown
s_3365[u]	1-phosphatidyl-1D-myo-inositol 4-phosphate (1-18:0, 2-16:1)	C43H82O16P2	0	Unknown
s_3366[u]	1-phosphatidyl-1D-myo-inositol (1-18:1, 2-16:1)	C43H79O13P	0	Unknown
s_3367[u]	1-phosphatidyl-1D-myo-inositol 4-phosphate (1-18:1, 2-16:1)	C43H80O16P2	0	Unknown
s_3368[u]	1-phosphatidyl-1D-myo-inositol (1-16:0, 2-18:1)	C43H81O13P	0	Unknown
s_3369[u]	1-phosphatidyl-1D-myo-inositol 4-phosphate (1-16:0, 2-18:1)	C43H82O16P2	0	Unknown
s_3370[u]	1-phosphatidyl-1D-myo-inositol (1-16:1, 2-18:1)	C43H79O13P	0	Unknown
s_3371[u]	1-phosphatidyl-1D-myo-inositol 4-phosphate (1-16:1, 2-18:1)	C43H80O16P2	0	Unknown
s_3372[u]	1-phosphatidyl-1D-myo-inositol (1-18:0, 2-18:1)	C45H85O13P	0	Unknown
s_3373[u]	1-phosphatidyl-1D-myo-inositol 4-phosphate (1-18:0, 2-18:1)	C45H86O16P2	0	Unknown
s_3374[u]	1-phosphatidyl-1D-myo-inositol (1-18:1, 2-18:1)	C45H83O13P	0	Unknown
s_3375[u]	1-phosphatidyl-1D-myo-inositol 4-phosphate (1-18:1, 2-18:1)	C45H84O16P2	0	Unknown
s_3376[u]	1-phosphatidyl-1D-myo-inositol (1-16:0, 2-16:1)	C41H77O13P	0	Unknown
s_3377[u]	1-phosphatidyl-1D-myo-inositol 4-phosphate (1-16:0, 2-16:1)	C41H78O16P2	0	Unknown
s_3378[u]	1-phosphatidyl-1D-myo-inositol (1-16:1, 2-16:1)	C41H75O13P	0	Unknown
s_3379[u]	1-phosphatidyl-1D-myo-inositol 4-phosphate (1-16:1, 2-16:1)	C41H76O16P2	0	Unknown
s_3380[u]	1-phosphatidyl-1D-myo-inositol (1-18:0, 2-16:1)	C43H81O13P	0	Unknown
s_3381[u]	1-phosphatidyl-1D-myo-inositol 4-phosphate (1-18:0, 2-16:1)	C43H82O16P2	0	Unknown
s_3382[u]	1-phosphatidyl-1D-myo-inositol (1-18:1, 2-16:1)	C43H79O13P	0	Unknown
s_3383[u]	1-phosphatidyl-1D-myo-inositol 4-phosphate (1-18:1, 2-16:1)	C43H80O16P2	0	Unknown
s_3384[u]	1-phosphatidyl-1D-myo-inositol (1-16:0, 2-18:1)	C43H81O13P	0	Unknown
s_3385[u]	1-phosphatidyl-1D-myo-inositol 4-phosphate (1-16:0, 2-18:1)	C43H82O16P2	0	Unknown
s_3386[u]	1-phosphatidyl-1D-myo-inositol (1-16:1, 2-18:1)	C43H79O13P	0	Unknown
s_3387[u]	1-phosphatidyl-1D-myo-inositol 4-phosphate (1-16:1, 2-18:1)	C43H80O16P2	0	Unknown
s_3388[u]	1-phosphatidyl-1D-myo-inositol (1-18:0, 2-18:1)	C45H85O13P	0	Unknown
s_3389[u]	1-phosphatidyl-1D-myo-inositol 4-phosphate (1-18:0, 2-18:1)	C45H86O16P2	0	Unknown
s_3390[u]	1-phosphatidyl-1D-myo-inositol (1-18:1, 2-18:1)	C45H83O13P	0	Unknown
s_3391[u]	1-phosphatidyl-1D-myo-inositol 4-phosphate (1-18:1, 2-18:1)	C45H84O16P2	0	Unknown
s_3392[u]	1-phosphatidyl-1D-myo-inositol 3-phosphate (1-16:0, 2-16:1)	C41H78O16P2	0	Unknown
s_3393[u]	1-phosphatidyl-1D-myo-inositol 3-phosphate (1-16:1, 2-16:1)	C41H76O16P2	0	Unknown
s_3394[u]	1-phosphatidyl-1D-myo-inositol 3-phosphate (1-18:0, 2-16:1)	C43H82O16P2	0	Unknown
s_3395[u]	1-phosphatidyl-1D-myo-inositol 3-phosphate (1-18:1, 2-16:1)	C43H80O16P2	0	Unknown
s_3396[u]	1-phosphatidyl-1D-myo-inositol 3-phosphate (1-16:0, 2-18:1)	C43H82O16P2	0	Unknown
s_3397[u]	1-phosphatidyl-1D-myo-inositol 3-phosphate (1-16:1, 2-18:1)	C43H80O16P2	0	Unknown
s_3398[u]	1-phosphatidyl-1D-myo-inositol 3-phosphate (1-18:0, 2-18:1)	C45H86O16P2	0	Unknown
s_3399[u]	1-phosphatidyl-1D-myo-inositol 3-phosphate (1-18:1, 2-18:1)	C45H84O16P2	0	Unknown
s_3400[u]	1-phosphatidyl-1D-myo-inositol 4,5-bisphosphate (1-16:0, 2-16:1)	C41H79O19P3	0	Unknown
s_3401[u]	1-phosphatidyl-1D-myo-inositol 4,5-bisphosphate (1-16:1, 2-16:1)	C41H77O19P3	0	Unknown
s_3402[u]	1-phosphatidyl-1D-myo-inositol 4,5-bisphosphate (1-18:0, 2-16:1)	C43H83O19P3	0	Unknown
s_3403[u]	1-phosphatidyl-1D-myo-inositol 4,5-bisphosphate (1-18:1, 2-16:1)	C43H81O19P3	0	Unknown
s_3404[u]	1-phosphatidyl-1D-myo-inositol 4,5-bisphosphate (1-16:0, 2-18:1)	C43H83O19P3	0	Unknown
s_3405[u]	1-phosphatidyl-1D-myo-inositol 4,5-bisphosphate (1-16:1, 2-18:1)	C43H81O19P3	0	Unknown
s_3406[u]	1-phosphatidyl-1D-myo-inositol 4,5-bisphosphate (1-18:0, 2-18:1)	C45H87O19P3	0	Unknown
s_3407[u]	1-phosphatidyl-1D-myo-inositol 4,5-bisphosphate (1-18:1, 2-18:1)	C45H85O19P3	0	Unknown
s_3408[u]	1-phosphatidyl-1D-myo-inositol 4,5-bisphosphate (1-16:0, 2-16:1)	C41H79O19P3	0	Unknown
s_3409[u]	1-phosphatidyl-1D-myo-inositol 4,5-bisphosphate (1-16:1, 2-16:1)	C41H77O19P3	0	Unknown
s_3410[u]	1-phosphatidyl-1D-myo-inositol 4,5-bisphosphate (1-18:0, 2-16:1)	C43H83O19P3	0	Unknown
s_3411[u]	1-phosphatidyl-1D-myo-inositol 4,5-bisphosphate (1-18:1, 2-16:1)	C43H81O19P3	0	Unknown
s_3412[u]	1-phosphatidyl-1D-myo-inositol 4,5-bisphosphate (1-16:0, 2-18:1)	C43H83O19P3	0	Unknown
s_3413[u]	1-phosphatidyl-1D-myo-inositol 4,5-bisphosphate (1-16:1, 2-18:1)	C43H81O19P3	0	Unknown
s_3414[u]	1-phosphatidyl-1D-myo-inositol 4,5-bisphosphate (1-18:0, 2-18:1)	C45H87O19P3	0	Unknown
s_3415[u]	1-phosphatidyl-1D-myo-inositol 4,5-bisphosphate (1-18:1, 2-18:1)	C45H85O19P3	0	Unknown
s_3416[u]	1-phosphatidyl-1D-myo-inositol 3,5-bisphosphate (1-16:0, 2-16:1)	C41H79O19P3	0	Unknown
s_3417[u]	1-phosphatidyl-1D-myo-inositol 3,5-bisphosphate (1-16:1, 2-16:1)	C41H77O19P3	0	Unknown
s_3418[u]	1-phosphatidyl-1D-myo-inositol 3,5-bisphosphate (1-18:0, 2-16:1)	C43H83O19P3	0	Unknown
s_3419[u]	1-phosphatidyl-1D-myo-inositol 3,5-bisphosphate (1-18:1, 2-16:1)	C43H81O19P3	0	Unknown
s_3420[u]	1-phosphatidyl-1D-myo-inositol 3,5-bisphosphate (1-16:0, 2-18:1)	C43H83O19P3	0	Unknown
s_3421[u]	1-phosphatidyl-1D-myo-inositol 3,5-bisphosphate (1-16:1, 2-18:1)	C43H81O19P3	0	Unknown
s_3422[u]	1-phosphatidyl-1D-myo-inositol 3,5-bisphosphate (1-18:0, 2-18:1)	C45H87O19P3	0	Unknown
s_3423[u]	1-phosphatidyl-1D-myo-inositol 3,5-bisphosphate (1-18:1, 2-18:1)	C45H85O19P3	0	Unknown
s_3424[u]	1-acylglycerophosphoethanolamine (16:0)	C21H44NO7P	0	Unknown
s_3425[u]	1-acylglycerophosphoethanolamine (16:1)	C21H42NO7P	0	Unknown
s_3426[u]	1-acylglycerophosphoethanolamine (18:0)	C23H48NO7P	0	Unknown
s_3427[u]	1-acylglycerophosphoethanolamine (18:1)	C23H46NO7P	0	Unknown
s_3428[u]	1-acylglycerophosphocholine (16:0)	C24H50NO7P	0	Unknown
s_3429[u]	1-acylglycerophosphocholine (16:1)	C24H48NO7P	0	Unknown
s_3430[u]	1-acylglycerophosphocholine (18:0)	C26H54NO7P	0	Unknown
s_3431[u]	1-acylglycerophosphocholine (18:1)	C26H52NO7P	0	Unknown
s_3432[u]	episterol	C28H46O	0	Unknown
s_3433[u]	episteryl oleate	C46H78O2	0	Unknown
s_3434[u]	episteryl palmitoleate	C44H74O2	0	Unknown
s_3435[u]	fecosterol	C28H46O	0	Unknown
s_3436[u]	fecosteryl oleate	C46H78O2	0	Unknown
s_3437[u]	fecosteryl palmitoleate	C44H74O2	0	Unknown
s_3438[u]	lanosterol	C30H50O	0	Unknown
s_3439[u]	lanosteryl oleate	C48H82O2	0	Unknown
s_3440[u]	lanosteryl palmitoleate	C46H78O2	0	Unknown
s_3441[u]	ergosterol	C28H44O	0	Unknown
s_3442[u]	ergosteryl oleate	C46H76O2	0	Unknown
s_3443[u]	ergosteryl palmitoleate	C44H72O2	0	Unknown
s_3444[u]	zymosterol	C27H44O	0	Unknown
s_3445[u]	zymosteryl oleate	C45H76O2	0	Unknown
s_3446[u]	zymosteryl palmitoleate	C43H72O2	0	Unknown
s_3447[u]	sn-glycero-3-phosphocholine	C8H20NO6P	0	Unknown
s_3448[u]	phosphatidylcholine (1-16:0, 2-16:1)	C40H78NO8P	0	Unknown
s_3449[u]	H2O	H2O	0	Unknown
s_3450[u]	1-acylglycerophosphocholine (16:0)	C24H50NO7P	0	Unknown
s_3451[u]	palmitoleate	C16H29O2	-1	Unknown
s_3452[u]	phosphatidylcholine (1-16:1, 2-16:1)	C40H76NO8P	0	Unknown
s_3453[u]	1-acylglycerophosphocholine (16:1)	C24H48NO7P	0	Unknown
s_3454[u]	phosphatidylcholine (1-18:0, 2-16:1)	C42H82NO8P	0	Unknown
s_3455[u]	1-acylglycerophosphocholine (18:0)	C26H54NO7P	0	Unknown
s_3456[u]	phosphatidylcholine (1-18:1, 2-16:1)	C42H80NO8P	0	Unknown
s_3457[u]	1-acylglycerophosphocholine (18:1)	C26H52NO7P	0	Unknown
s_3458[u]	phosphatidylcholine (1-16:0, 2-18:1)	C42H82NO8P	0	Unknown
s_3459[u]	oleate	C18H33O2	-1	Unknown
s_3460[u]	phosphatidylcholine (1-16:1, 2-18:1)	C42H80NO8P	0	Unknown
s_3461[u]	phosphatidylcholine (1-18:0, 2-18:1)	C44H86NO8P	0	Unknown
s_3462[u]	phosphatidylcholine (1-18:1, 2-18:1)	C44H84NO8P	0	Unknown
s_3463[u]	palmitate	C16H31O2	-1	Unknown
s_3464[u]	stearate	C18H35O2	-1	Unknown
s_3465[u]	phosphatidylethanolamine (1-16:0, 2-16:1)	C37H72NO8P	0	Unknown
s_3466[u]	1-acylglycerophosphoethanolamine (16:0)	C21H44NO7P	0	Unknown
s_3467[u]	phosphatidylethanolamine (1-16:1, 2-16:1)	C37H70NO8P	0	Unknown
s_3468[u]	1-acylglycerophosphoethanolamine (16:1)	C21H42NO7P	0	Unknown
s_3469[u]	phosphatidylethanolamine (1-18:0, 2-16:1)	C39H76NO8P	0	Unknown
s_3470[u]	1-acylglycerophosphoethanolamine (18:0)	C23H48NO7P	0	Unknown
s_3471[u]	phosphatidylethanolamine (1-18:1, 2-16:1)	C39H74NO8P	0	Unknown
s_3472[u]	1-acylglycerophosphoethanolamine (18:1)	C23H46NO7P	0	Unknown
s_3473[u]	phosphatidylethanolamine (1-16:0, 2-18:1)	C39H76NO8P	0	Unknown
s_3474[u]	phosphatidylethanolamine (1-16:1, 2-18:1)	C39H74NO8P	0	Unknown
s_3475[u]	phosphatidylethanolamine (1-18:0, 2-18:1)	C41H80NO8P	0	Unknown
s_3476[u]	phosphatidylethanolamine (1-18:1, 2-18:1)	C41H78NO8P	0	Unknown
s_3477[u]	sn-glycero-3-phosphoethanolamine	C5H14NO6P	0	Unknown
s_3478[u]	phosphatidyl-L-serine (1-16:0, 2-16:1)	C38H72NO10P	0	Unknown
s_3479[u]	1-acylglycerophosphoserine (16:0)	C22H44NO9P	0	Unknown
s_3480[u]	phosphatidyl-L-serine (1-16:1, 2-16:1)	C38H70NO10P	0	Unknown
s_3481[u]	1-acylglycerophosphoserine (16:1)	C22H42NO9P	0	Unknown
s_3482[u]	phosphatidyl-L-serine (1-18:0, 2-16:1)	C40H76NO10P	0	Unknown
s_3483[u]	1-acylglycerophosphoserine (18:0)	C24H48NO9P	0	Unknown
s_3484[u]	phosphatidyl-L-serine (1-18:1, 2-16:1)	C40H74NO10P	0	Unknown
s_3485[u]	1-acylglycerophosphoserine (18:1)	C24H46NO9P	0	Unknown
s_3486[u]	phosphatidyl-L-serine (1-16:0, 2-18:1)	C40H76NO10P	0	Unknown
s_3487[u]	phosphatidyl-L-serine (1-16:1, 2-18:1)	C40H74NO10P	0	Unknown
s_3488[u]	phosphatidyl-L-serine (1-18:0, 2-18:1)	C42H80NO10P	0	Unknown
s_3489[u]	phosphatidyl-L-serine (1-18:1, 2-18:1)	C42H78NO10P	0	Unknown
s_3490[u]	sn-glycero-3-phosphoserine	C6H14NO8P	0	Unknown
s_3491[u]	1-acylglycerophosphoinositol (16:0)	C25H49O12P	0	Unknown
s_3492[u]	1-acylglycerophosphoinositol (16:1)	C25H47O12P	0	Unknown
s_3493[u]	1-acylglycerophosphoinositol (18:0)	C27H53O12P	0	Unknown
s_3494[u]	1-acylglycerophosphoinositol (18:1)	C27H51O12P	0	Unknown
s_3495[u]	1-(sn-glycero-3-phospho)-1D-myo-inositol	C9H18O11P	-1	Unknown
s_3496[u]	1-phosphatidyl-1D-myo-inositol 4,5-bisphosphate (1-16:0, 2-16:1)	C41H79O19P3	0	Unknown
s_3497[u]	diglyceride (1-16:0, 2-16:1)	C35H66O5	0	Unknown
s_3498[u]	1D-myo-inositol 1,4,5-trisphosphate	C6H9O15P3	-6	Unknown
s_3499[u]	1-phosphatidyl-1D-myo-inositol 4,5-bisphosphate (1-16:1, 2-16:1)	C41H77O19P3	0	Unknown
s_3500[u]	diglyceride (1-16:1, 2-16:1)	C35H64O5	0	Unknown
s_3501[u]	1-phosphatidyl-1D-myo-inositol 4,5-bisphosphate (1-18:0, 2-16:1)	C43H83O19P3	0	Unknown
s_3502[u]	diglyceride (1-18:0, 2-16:1)	C37H70O5	0	Unknown
s_3503[u]	1-phosphatidyl-1D-myo-inositol 4,5-bisphosphate (1-18:1, 2-16:1)	C43H81O19P3	0	Unknown
s_3504[u]	diglyceride (1-18:1, 2-16:1)	C37H68O5	0	Unknown
s_3505[u]	1-phosphatidyl-1D-myo-inositol 4,5-bisphosphate (1-16:0, 2-18:1)	C43H83O19P3	0	Unknown
[truncated: 745 more rows]

## Sheet: All fluxes
		Wild-type flux	PFK-knockout fluxes
	Modifications	684 del (pfk s7p rxn) + C=0.3	683, 684 del, lb pgi1=0, zwf1 ub=0.16905, + C=0.3
	'r_0001'	3.58023e-05	4.0757e-21
	'r_0002'	3.4354e-05	-3.21973e-19
	'r_0003_f'	-5.96698e-34	0
	'r_0003_b'	0.00120142	0
	'r_0004'	0	0
	'r_0005'	0.0592175	0.0284567
	'r_0006'	0.0197856	0.00950787
	'r_0007'	0.00602504	0.00289531
	'r_0012'	-7.73514e-32	-8.77455e-30
	'r_0013'	1.50315e-05	7.22333e-06
	'r_0014'	7.91133e-05	3.80175e-05
	'r_0015'	7.91133e-05	3.80175e-05
	'r_0016'	0.0175117	0.00841517
	'r_0017'	-8.41441e-35	0
	'r_0018_f'	0.0260086	0.0124983
	'r_0018_b'	0	0
	'r_0019'	1.50315e-05	7.22333e-06
	'r_0020'	0.0332561	0.0159811
	'r_0021'	1.23146e-17	1.85481e-17
	'r_0022'	1.23146e-17	1.85481e-17
	'r_0023_f'	0	0
	'r_0023_b'	0.0269355	0.0129437
	'r_0024'	0	0
	'r_0025'	0.0269355	0.0129437
	'r_0026'	1.50315e-05	7.22333e-06
	'r_0027_f'	0.0260086	0.0124983
	'r_0027_b'	0	0
	'r_0028'	-4.67587e-17	-3.51642e-17
	'r_0029'	0.0269355	0.0129437
	'r_0030'	0	0
	'r_0032'	0.00522224	0.00250953
	'r_0033'	0	0
	'r_0034'	0	0
	'r_0035'	0	0
	'r_0036'	0	0
	'r_0037'	0	0
	'r_0038'	0.000158227	7.60351e-05
	'r_0039'	0.0332561	0.0159811
	'r_0040'	0.0332561	0.0159811
	'r_0041'	3.01713e-35	4.38046e-34
	'r_0042'	0	0
	'r_0043'	1.32141e-18	8.61035e-20
	'r_0044'	1.23146e-17	1.85481e-17
	'r_0045'	0.0092327	0.00443673
	'r_0057'	2.26149e-19	-2.79013e-22
	'r_0058'	0.0092327	0.00443673
	'r_0059'	0	0
	'r_0060_f'	0	0
	'r_0060_b'	0.0269355	0.0129437
	'r_0061'	0.0269355	0.0129437
	'r_0062'	-5.3444e-30	0
	'r_0063'	1.50315e-05	7.22333e-06
	'r_0064'	0	0
	'r_0065'	0.0332561	0.0159811
	'r_0066'	5.01578e-06	2.41031e-06
	'r_0067'	5.01578e-06	2.41031e-06
	'r_0068'	5.02033e-05	0.00118073
	'r_0069'	0	0
	'r_0070'	0	0
	'r_0072'	3.0804e-31	0
	'r_0073'	0	0
	'r_0074'	0	0
	'r_0075'	1.50315e-05	7.22333e-06
	'r_0076'	2.11666e-35	0
	'r_0077'	0	-1.66888e-32
	'r_0078'	2.31718e-36	0
	'r_0079'	0.016854	0.00809913
	'r_0080'	0.0156998	0.0075442
	'r_0081'	1.88371e-08	1.50441e-08
	'r_0082'	3.48268e-55	-4.83557e-39
	'r_0083'	-2.46889e-34	0
	'r_0084'	-9.61609e-28	4.79882e-25
	'r_0085'	0	0
	'r_0086'	1.50315e-05	7.22333e-06
	'r_0087_f'	1.50315e-05	7.22333e-06
	'r_0087_b'	0	0
	'r_0088_f'	0	0
	'r_0088_b'	0	0
	'r_0089_f'	-2.46883e-34	-1.10809e-40
	'r_0089_b'	3.48268e-55	-4.94638e-39
	'r_0090'	0	0
sol	'r_0091'	0.318727	0.16905
	'r_0092'	0	0
	'r_0093'	0	0
	'r_0094'	0	0
	'r_0095'	-8.76448e-34	0
	'r_0096'	0.0509962	0.024506
	'r_0097'	0.0509962	0.024506
	'r_0099_f'	0	0
	'r_0099_b'	3.85594e-36	0
	'r_0100'	-1.26171e-19	8.89409e-24
	'r_0101'	-1.67754e-19	9.96698e-24
	'r_0102'	9.07133e-19	-2.97114e-22
	'r_0103_f'	-2.46457e-25	-1.97032e-24
	'r_0103_b'	5.47367e-29	1.0355e-33
	'r_0104_f'	0.017505	0.00841196
	'r_0104_b'	0	0
	'r_0105'	2.26149e-19	-2.79013e-22
	'r_0106'	-6.42892e-19	9.18169e-23
	'r_0107'	-2.88469e-19	8.52616e-23
	'r_0108'	0	0
	'r_0109'	0.0936676	0.0450116
	'r_0111'	0	0
	'r_0112'	0.111218	0.0534452
	'r_0113'	2.65961e-26	-3.3692e-34
	'r_0114'	3.83555e-38	-4.26716e-51
	'r_0115'	0.0155912	0.00739067
	'r_0116'	0	0
	'r_0117_f'	0.000525151	-2.79177e-17
	'r_0117_b'	0.000525151	7.24656e-18
	'r_0118'	0.0155912	0.00739067
	'r_0119'	0	0
	'r_0120'	-6.44345e-19	8.52616e-23
	'r_0121'	-2.97398e-20	9.18169e-23
	'r_0122'	-1.67754e-19	9.96697e-24
	'r_0123'	9.07133e-19	-2.97114e-22
	'r_0124'	-1.26171e-19	8.89409e-24
	'r_0125'	-3.11274e-20	-2.79013e-22
	'r_0126_f'	0	0
	'r_0126_b'	-4.71629e-36	0
	'r_0127'	0.000814434	0.000391373
	'r_0128_f'	0	0
	'r_0128_b'	0	0
	'r_0129'	0	0
	'r_0130_f'	-8.75392e-35	0
	'r_0130_b'	3.43558e-35	9.96836e-40
	'r_0131_f'	1.00209e-37	0
	'r_0131_b'	1.6717e-36	0
	'r_0132_f'	-7.60385e-33	0
	'r_0132_b'	1.04666e-35	0
	'r_0133_f'	0	0
	'r_0133_b'	-8.44814e-40	0
	'r_0134_f'	0	0
	'r_0134_b'	9.80477e-56	0
	'r_0135_f'	-7.75551e-36	4.15561e-36
	'r_0135_b'	-4.15489e-35	0
	'r_0137_f'	0	0
	'r_0137_b'	0	0
	'r_0138'	3.71594e-30	-8.7784e-27
	'r_0139'	1.50315e-05	7.22333e-06
	'r_0140'	0	0
	'r_0142'	0.0110924	0.00533014
	'r_0143'	0	0
	'r_0144'	0.0110924	0.00533014
	'r_0145'	1.50315e-05	7.22333e-06
	'r_0146_f'	0	0
	'r_0146_b'	0	0
	'r_0147'	0	0
	'r_0148'	0.592901	1.27956
	'r_0149'	-1.01011e-20	1.04658e-19
	'r_0150_f'	4.60266e-35	-2.82208e-35
	'r_0150_b'	5.70606e-33	3.94055e-34
	'r_0151'	0.0168539	0.00809908
	'r_0152_f'	0.0190817	0.00916961
	'r_0152_b'	0	0
	'r_0153'	0.0190817	0.00916961
	'r_0154'	0.00522224	0.00250953
	'r_0155'	0	0
	'r_0156'	-4.44334e-17	0.302644
	'r_0157'	0.0416937	0.0200357
	'r_0158'	0	0
	'r_0159'	0	0
	'r_0160'	0	0
	'r_0161'	0	0
	'r_0162'	0	0
	'r_0163'	0.0009003	-1.9786e-25
	'r_0164'	2.57248e-35	2.71405e-34
	'r_0165'	0.0009003	-1.98183e-25
	'r_0166'	0	0
	'r_0167'	0	0
	'r_0168'	0	0
	'r_0169'	0	0
	'r_0170'	0	0
	'r_0171'	0	0
	'r_0172'	1.50315e-05	7.22333e-06
	'r_0173'	0.105762	0.0512311
	'r_0174'	0	0
	'r_0175'	0	6.67808e-06
	'r_0176'	0	0
	'r_0177'	0	0
	'r_0178'	0	0
	'r_0179'	0	0
	'r_0180'	1.85879e-33	0
	'r_0181'	0	0
	'r_0182'	0	0
	'r_0183'	1.54137e-33	0
	'r_0184'	0	0
	'r_0185'	0	0
	'r_0186'	0	0
	'r_0187'	0	0
	'r_0188'	7.18345e-08	1.27769e-08
	'r_0189_f'	0	0
	'r_0189_b'	0	0
	'r_0190_f'	0	0
	'r_0190_b'	0	0
	'r_0191'	0	0
	'r_0192'	0	0
	'r_0193'	0	0
	'r_0194'	0	0
	'r_0195'	0.0109394	0.0052569
	'r_0198'	0	0
	'r_0199'	0	0
	'r_0200'	0	0
	'r_0201'	0	0
	'r_0202'	0.0118136	1.00032
	'r_0203'	0.0118136	0.00567696
	'r_0204_f'	0	0
	'r_0204_b'	0	0
	'r_0205'	0	0
	'r_0206'	3.93498e-33	-8.48524e-32
	'r_0207_f'	0.0146037	0.00701774
	'r_0207_b'	0	0
	'r_0208_f'	0.0146037	0.00701774
	'r_0208_b'	0	0
	'r_0209'	0.0146037	0.00701774
	'r_0210'	0	0
	'r_0211'	0.00924204	0.00444122
	'r_0212'	0.00924204	0.00444122
	'r_0213'	0	0
	'r_0214'	0.00848635	0.00407808
	'r_0215'	0.022001	0.0105725
	'r_0216_f'	0.00868444	0.00164865
	'r_0216_b'	0.110593	0.0543072
	'r_0217'	0.015396	0.00371146
	'r_0218_f'	2.05793e-18	4.61503e-32
	'r_0218_b'	-5.05625e-18	6.55532e-24
	'r_0219'	0.022001	0.0105725
	'r_0220'	0.0270355	0.0129918
	'r_0221'	0	0
	'r_0222'	0	0
	'r_0223'	0	0
	'r_0224'	0	0
	'r_0225'	0.00602504	0.00289531
	'r_0226'	5.63651	6.09107
	'r_0227'	0.00443922	0.000128931
	'r_0228'	0	0
	'r_0229_f'	0	0
	'r_0229_b'	0	0
	'r_0230'	0	0
	'r_0231'	0.00291749	0.00140199
	'r_0233'	5.18792e-34	6.03427e-35
	'r_0234'	0.00291749	0.00140199
	'r_0235'	0.00291749	0.00140199
	'r_0236'	0.00291749	0.00140199
	'r_0237'	0.00291749	0.00140199
	'r_0238'	0.00291749	0.00140199
	'r_0239'	0.00291749	0.00140199
	'r_0240'	0.00291749	0.00140199
	'r_0241'	0.00291749	0.00140199
	'r_0242'	-2.31218e-30	4.91408e-30
	'r_0243'	-2.31214e-30	4.9142e-30
	'r_0244'	0.00291749	0.00140199
	'r_0249'	0	0
	'r_0250'	0.02309	0.0110958
	'r_0252'	1.23873e-24	-2.08492e-30
	'r_0253'	-8.02549e-20	1.55612e-32
	'r_0254'	-8.02537e-20	-2.06953e-30
	'r_0255'	7.51576e-06	3.61167e-06
	'r_0256'	-1.17277e-18	-6.03582e-23
	'r_0259'	1.59254e-20	1.44253e-37
	'r_0260'	-1.4251e-19	1.57231e-24
	'r_0261'	1.62988e-20	-7.35658e-24
	'r_0262'	-1.62113e-20	2.8196e-24
	'r_0263'	0	0
	'r_0264'	0	0
	'r_0265'	0	0
	'r_0266'	0	0
	'r_0267'	9.80015e-20	4.98191e-24
	'r_0268'	-8.52884e-20	-9.59644e-24
	'r_0269'	6.74935e-22	4.98191e-24
	'r_0270'	-8.45562e-20	-5.20453e-24
	'r_0271'	0	0
	'r_0272'	0	0
	'r_0273'	-1.2977e-23	-2.06899e-35
	'r_0274'	-1.2977e-23	0
	'r_0278'	0.0214375	0.0103017
	'r_0279'	0.0332561	0.0159811
	'r_0280_f'	0.0216904	0.0203855
	'r_0280_b'	0	0
	'r_0281'	-8.50571e-33	5.81643e-33
	'r_0282'	-1.20205e-32	-1.97881e-32
	'r_0283'	-1.20572e-32	-1.72549e-32
	'r_0284'	-1.04128e-32	-1.74392e-32
	'r_0285'	-1.14357e-35	-8.83769e-34
	'r_0286'	8.63719e-33	-7.73585e-34
	'r_0287'	1.30825e-32	-1.81627e-32
	'r_0288'	-9.02838e-33	-2.54793e-32
	'r_0289'	1.97342e-34	-1.86848e-32
	'r_0290'	3.7353e-33	-1.76109e-32
	'r_0291'	8.48786e-33	-1.74826e-32
	'r_0292'	-1.68112e-32	-2.04444e-32
	'r_0293'	-1.14763e-32	-1.0236e-32
	'r_0294_f'	0	0
	'r_0294_b'	-2.67443e-32	-8.74293e-32
	'r_0295_f'	0	0
	'r_0295_b'	0	0
	'r_0296'	0	0
	'r_0297'	0	0
	'r_0298'	0	0
	'r_0299'	0	0
	'r_0300'	0.63299	0.613765
	'r_0301'	3.72553e-18	-2.23442e-23
	'r_0302_f'	0.0216904	0.0203855
	'r_0302_b'	0	0
	'r_0303_f'	0.119219	0.266188
	'r_0303_b'	0.00245223	0
	'r_0304'	2.35464e-09	1.88052e-09
	'r_0306'	0	0
	'r_0307'	0.00389805	0.00187336
	'r_0308'	0.00036247	4.85411e-05
	'r_0309'	0	0
	'r_0310'	0	0
	'r_0311'	0.000460422	0.000104868
	'r_0312'	0	0
	'r_0313'	0.000599778	0.000288221
	'r_0314'	-4.00079e-29	1.92336e-35
	'r_0315'	4.001e-29	-1.91332e-35
	'r_0317'	0.00291749	0.00140199
	'r_0318'	3.95757e-29	1.40529e-33
	'r_0319'	0	0
	'r_0320'	0	0
	'r_0321'	0	0
	'r_0322_f'	3.14505e-35	2.75371e-34
	'r_0322_b'	0	0
	'r_0323'	0	0
	'r_0326_f'	0.000284491	0.000136863
	'r_0326_b'	3.58011e-08	0
	'r_0327'	-2.29813e-33	1.13426e-36
	'r_0328'	0	0
	'r_0329'	-1.22046e-32	4.39336e-35
	'r_0330_f'	0	0
	'r_0330_b'	0.000189872	9.12421e-05
	'r_0331'	0	0
	'r_0332'	0	0
	'r_0334'	4.45128e-17	8.08144e-17
	'r_0335_f'	0	0
	'r_0335_b'	0	0
	'r_0340_f'	-1.26628e-19	4.76244e-24
	'r_0340_b'	-1.61829e-20	2.61108e-35
	'r_0341_f'	2.52194e-22	4.32153e-34
	'r_0341_b'	-1.26686e-19	4.76244e-24
	'r_0342'	-5.42735e-22	-1.85928e-24
	'r_0343'	-1.42972e-19	2.23985e-24
	'r_0344'	0.000289824	0.000139273
	'r_0345'	4.29088e-20	1.91006e-19
	'r_0346'	5.01578e-06	2.41031e-06
	'r_0347'	5.01578e-06	2.41031e-06
	'r_0348'	4.94395e-06	2.39754e-06
	'r_0349_f'	0	0
	'r_0349_b'	0.00848635	0.00407808
	'r_0350'	5.01578e-06	2.41031e-06
	'r_0351'	2.46127e-29	0
	'r_0352'	0.0509962	0.024506
	'r_0353'	0.0175117	0.00841517
	'r_0354'	-1.99069e-26	7.69072e-30
	'r_0355'	0.00583501	0.00280399
	'r_0356_f'	0	0
	'r_0356_b'	0	0
	'r_0357'	-2.46868e-34	0
	'r_0358'	3.48268e-55	-4.83557e-39
	'r_0359'	0	0
	'r_0360'	0	0
	'r_0361'	0.0562448	0.0270282
	'r_0362'	0.0562448	0.0270282
	'r_0363'	0	0
	'r_0364'	3.5283e-07	0
	'r_0365'	0	0
	'r_0366_f'	1.3093	0.00313326
	'r_0366_b'	0.000303274	0.0975104
	'r_0368'	-2.02498e-35	-8.53559e-36
	'r_0369'	2.16672e-05	2.30572e-25
	'r_0370'	0	0
	'r_0373'	-1.16868e-19	3.70295e-19
	'r_0399_f'	-5.05675e-19	1.86124e-19
	'r_0399_b'	1.66071e-20	1.72347e-19
	'r_0400_f'	-1.26252e-18	3.44609e-22
	'r_0400_b'	1.06379e-18	1.30174e-18
	'r_0402_f'	3.12676e-20	-3.50406e-23
	'r_0402_b'	-6.92707e-19	6.16137e-20
	'r_0410_f'	1.58368e-19	-1.45397e-18
	'r_0410_b'	1.2844e-19	7.48178e-20
	'r_0412_f'	-3.74094e-19	-2.62819e-19
	'r_0412_b'	1.73059e-18	7.94247e-19
	'r_0436'	3.98676e-09	3.09118e-09
	'r_0437'	0	0
	'r_0438'	8.6949	9.23898
	'r_0439'	4.34738	4.61949
	'r_0440'	7.91133e-07	3.80175e-07
	'r_0441'	0.0230119	0.0282277
	'r_0442'	0	0
	'r_0443'	0	0
	'r_0445'	0.012293	0.865779
	'r_0446'	0.000357931	0.134831
	'r_0447_f'	1.54939e-23	8.32012e-31
	'r_0447_b'	0.000243317	-1.26357e-31
	'r_0448'	0	0
	'r_0449'	0	0
	'r_0450_f'	0.659228	-4.62009e-34
	'r_0450_b'	0	-1.79328e-34
	'r_0451_f'	0.52284	0.257032
	'r_0451_b'	8.69809e-36	0
	'r_0452_f'	0.0505895	0.328111
	'r_0452_b'	0	0
	'r_0453'	0.00848635	0.00407808
	'r_0454_f'	0.0197358	0.00105597
	'r_0454_b'	-1.51287e-34	2.05253e-31
	'r_0455_f'	0	0
	'r_0455_b'	-1.86918e-19	-9.47757e-21
	'r_0457'	0	0
	'r_0458'	0	3.99188e-35
	'r_0459'	0.0337996	0.00717152
	'r_0460'	-1.3413e-28	0
	'r_0461'	-1.16868e-19	3.70295e-19
	'r_0462'	0.00583501	0.00280399
	'r_0463'	0	0
	'r_0464'	0	0
	'r_0465'	0	0
zwf1	'r_0466'	0.318727	0.16905
pgi1	'r_0467_f'	0.554027	0.670282
	'r_0467_b'	0.00489696	0
	'r_0468'	0.0139797	0.00681949
	'r_0469'	5.01602e-05	0.0011807
	'r_0470'	0	0
	'r_0471'	0.462167	0.305892
	'r_0472'	0	0
	'r_0473'	0.0139797	0.00681949
	'r_0475'	0	0
	'r_0476'	0.106492	0.0511743
	'r_0477'	0	0
	'r_0478'	0.00957828	0.0046028
	'r_0479'	0.0274262	0.0131796
	'r_0480'	0	0
	'r_0481'	0	0
	'r_0482'	0	0
	'r_0483'	-3.89094e-35	-2.41061e-36
	'r_0484'	0	0
	'r_0485'	0	-2.76105e-31
	'r_0486_f'	1.39125	0.721078
	'r_0486_b'	0	0
	'r_0487'	-1.99064e-26	1.65948e-29
	'r_0488'	0	0
	'r_0489'	3.05829e-32	8.90684e-30
	'r_0490'	0.0197358	0.00105597
	'r_0491'	0.0181446	0.00344399
	'r_0492'	0.00701629	0.000251197
	'r_0497'	2.92291e-34	-7.65358e-40
	'r_0499'	0.016854	0.00809913
	'r_0500'	0	0
	'r_0501'	0.00418153	0.0843541
	'r_0502_f'	0.0553597	0.00157405
	'r_0502_b'	0	0.109631
	'r_0503_f'	4.66017e-05	5.62625e-07
	'r_0503_b'	0.0059751	0.0869
	'r_0504'	0.000835575	0.00117713
	'r_0505'	0.523675	0.258209
	'r_0506'	0.00116974	0.00137549
	'r_0507'	0.00116974	0.00137549
	'r_0508'	0.00116974	0.00137549
	'r_0509'	0.000835575	0.00117713
	'r_0510'	0.0285927	0.0137401
	'r_0511'	0	0
	'r_0512'	0.0263902	0.0126817
	'r_0514'	0.0037973	0.00182477
	'r_0518_f'	0	0
	'r_0518_b'	0	0
	'r_0519_f'	0	0
	'r_0519_b'	0	0
	'r_0520_f'	0	0
	'r_0520_b'	0	0
	'r_0521_f'	-1.40512e-20	-2.15232e-20
	'r_0521_b'	-1.57253e-20	1.45194e-20
	'r_0522_f'	9.77555e-22	3.17258e-21
	'r_0522_b'	1.08471e-19	5.69102e-20
	'r_0523_f'	0	0
	'r_0523_b'	0	0
	'r_0524'	5.01578e-06	2.41031e-06
	'r_0525'	7.91133e-05	3.80175e-05
	'r_0526'	0	-1.42755e-30
	'r_0527'	0	0
	'r_0528'	0.000156103	5.81771e-06
	'r_0529_f'	0.000117898	0.000125852
	'r_0529_b'	0	0
	'r_0530'	2.59772e-08	8.25915e-09
	'r_0531'	2.59772e-08	8.25915e-09
	'r_0532'	1.23146e-17	1.85481e-17
	'r_0533'	0	0
	'r_0534'	0.997994	0.901876
	'r_0535'	0	0
	'r_0536'	0.00602504	0.00289531
	'r_0537'	0.00602504	0.00289531
	'r_0538'	0.00602504	0.00289531
	'r_0539'	0.00602504	0.00289531
	'r_0540'	0	0
	'r_0541'	0	0
	'r_0542_f'	0.0260086	0.0124983
	'r_0542_b'	0	0
	'r_0543'	0	0
	'r_0544'	0	0
	'r_0545'	0.0260086	0.0124983
	'r_0546'	0.0219183	0.0105725
	'r_0547'	8.27332e-05	0
	'r_0548'	0.0173936	0.0083584
	'r_0549'	0.00460743	0.00221409
	'r_0550'	0	0
	'r_0551'	0	0
	'r_0552'	-2.56584e-70	0
	'r_0553'	1.03556e-20	8.30201e-21
	'r_0554'	0	0
	'r_0555'	1.07479e-18	1.58433e-19
	'r_0556'	-2.12049e-10	-1.91473e-09
	'r_0557'	2.35464e-09	1.88052e-09
	'r_0558'	0.017505	0.00841196
	'r_0559'	0	0
	'r_0560'	0.017505	0.00841196
	'r_0561'	9.47239e-08	4.37063e-08
	'r_0562'	0	0
	'r_0563'	0.00602504	0.00289531
	'r_0564'	0.00602504	0.00289531
	'r_0565'	0.0037973	0.00182477
	'r_0566'	0.0118136	1.00032
	'r_0567'	0	0
	'r_0568'	0.000602693	0
	'r_0569'	0.55131	1.20463
	'r_0570_f'	0.022879	0.0109944
	'r_0570_b'	0	0
	'r_0571'	-3.48268e-55	4.83557e-39
	'r_0572'	2.46865e-34	2.95742e-55
	'r_0573'	0	-2.07603e-55
	'r_0574'	0	-2.07603e-55
	'r_0575'	-8.22848e-35	2.95742e-55
	'r_0596'	0	0
	'r_0597'	0	0
	'r_0598'	0	0
	'r_0599'	0	0
	'r_0600'	0	0
	'r_0601'	0	0
	'r_0602'	0	0
	'r_0603'	0	0
	'r_0604'	0	0
	'r_0605'	0	0
	'r_0606'	0	0
	'r_0607'	0	0
	'r_0608'	0	0
	'r_0609'	0	0
	'r_0610'	0	0
	'r_0611'	0	0
	'r_0612'	0	0
	'r_0613'	0	0
	'r_0614'	0	0
	'r_0615'	0	0
	'r_0616'	0	0
	'r_0617'	0	0
	'r_0618'	0	0
	'r_0619'	0	0
	'r_0620'	0	0
	'r_0621'	0	0
	'r_0622'	0	0
	'r_0623'	0	0
	'r_0624'	0	0
	'r_0625'	0	0
	'r_0626'	0	0
	'r_0627'	0	0
	'r_0628'	0	0
	'r_0629'	0	0
	'r_0630'	0	0
	'r_0631'	0	0
	'r_0632'	0	0
	'r_0633'	0	0
[truncated: 5,130 more rows]
